# Supplementary material for: QTL identification for seed weight and size based on a high-density SLAF-seq genetic map in peanut (Arachis hypogaea L.)
Source: BMC Plant Biol. 2019 Dec 3;19:537. doi: 10.1186/s12870-019-2164-5 (PMC6892246; doi:10.1186/s12870-019-2164-5)
Supplement: Supplementary file 1 — Additional file 1: Table S1 Phenotypic datasets of four seed traits in four environments. Table S2 Primer sequences of SSRs used in the present HDGM construction. Table S3 Genotyping of the RIL lines by SLAF and SSR markers. Table S4 Genetic positions of SLAF and SSR markers used for HDGM construction (XLS 10089 kb) [file 12870_2019_2164_MOESM1_ESM.xls]

## Sheet: Table S1
	Table S1 Phenotypic datasets of four seed traits in four environments
RIL lines	100SW(g)				SL(mm)				SW(mm)				L/W
	2017Laixi	2017Sanya	2018Dongying	2018Laixi	2017Laixi	2017Sanya	2018Dongying	2018Laixi	2017Laixi	2017Sanya	2018Dongying	2018Laixi	2017Laixi	2017Sanya	2018Dongying	2018Laixi
2-71-1	108.82	*	102.587	112.8	20.129	*	19.6963	22.8857	10.774	*	11.5693	12.7873	1.88108	*	1.70371	1.79446
2-71-2	83.2	84.58	55.68	85.6	19.0361	18.0423	17.6679	19.1577	10.0546	10.0955	9.82777	10.1749	1.89685	1.79549	1.808	1.89583
2-71-3	*	*	*	127.522	*	25.9212	*	25.1236	*	13.2337	*	10.6723	*	1.9848	*	2.37126
2-71-4	100.3	148.36	87.32	*	21.5784	22.7685	18.6919	22.2426	10.3286	11.7113	10.8995	10.2892	2.09895	1.96041	1.72697	2.18136
2-71-6	64.64	66.3	*	*	13.4858	13.4865	*	13.2619	9.88052	10.7546	*	9.88044	1.36518	1.25507	*	1.34293
2-71-7	*	*	64.1733	83.3571	*	16.9214	15.1704	17.2922	*	10.732	10.3518	10.6331	*	1.58084	1.4624	1.64656
2-71-8	50.54	53.78	37.39	44.5	14.6984	15.1356	13.3789	14.7474	7.99309	8.57703	8.02274	8.37743	1.84824	1.76694	1.69085	1.76597
2-71-9	72.4	110.26	60.6667	74	13.9508	16.9122	15.1552	17.2383	9.37148	11.6815	9.42788	11.1161	1.4975	1.45263	1.607	1.56029
2-71-11	115.98	171.94	112.003	104.222	21.4588	25.0435	19.8195	21.6278	11.4338	14.9857	11.4231	12.6547	1.89482	1.66992	1.74059	1.71272
2-71-12	100.52	143.38	63.8	92.5882	20.7538	19.1136	18.4126	17.9756	10.1776	11.3163	10.5086	9.33473	2.04241	1.68788	1.75414	1.93214
2-71-13	92.54	97.12	89.8533	93	18.0669	17.4761	19.0918	18.8238	10.7868	10.5725	10.9388	11.3614	1.68402	1.65914	1.76497	1.66826
2-71-14	95.82	128.62	90.3002	117.6	18.7253	19.9399	18.6198	19.8853	10.5902	12.185	10.9302	11.3471	1.77935	1.6432	1.71141	1.76333
2-71-15	139.08	174.2	112.28	137.905	22.809	23.523	21.0027	23.3403	12.4213	14.0185	12.8113	12.5376	1.84312	1.70385	1.66635	1.8834
2-71-17	108.58	151.24	92.9143	*	20.9359	21.8541	20.5962	21.8847	10.7349	12.8822	10.7242	12.3166	1.96189	1.70662	1.94302	1.79564
2-71-19	76.02	90.22	49.76	75.7143	16.6828	15.5144	16.3591	13.9278	10.2784	11.6107	10.2133	9.52654	1.63337	1.33902	1.61185	1.47844
2-71-20	*	*	71.04	112.941	*	21.9024	20.6056	20.994	*	12.7619	11.4634	10.7423	*	1.7195	1.80383	2.06966
2-71-21	85.92	*	73.7333	80.2857	18.6797	*	17.9409	18.0075	8.58888	*	9.78011	9.2311	2.17796	*	1.84617	1.95754
2-71-23	81.32	84.58	61.2133	78.9333	18.7518	18.0319	16.4481	17.7964	9.79562	9.91271	9.51778	9.08402	1.92894	1.82461	1.74199	1.97484
2-71-24	*	*	41.02	*	*	15.891	14.5259	13.7989	*	11.1254	9.34457	7.80387	*	1.45239	1.57197	1.79568
2-71-25	90.24	103.7	68.12	80.15	16.571	15.712	15.0605	16.9884	11.1742	11.8882	10.3061	11.374	1.48725	1.31556	1.4705	1.5034
2-71-26	97.76	105.6	79.1467	100.333	20.0857	19.0612	19.6503	18.5037	10.7018	10.9783	10.7857	10.019	1.8823	1.74192	1.82837	1.87186
2-71-28	90.46	93.44	78.01	106.25	18.8131	18.5081	17.989	18.0789	9.98413	10.9693	10.5418	10.2005	1.8894	1.69366	1.70654	1.79571
2-71-29	94.6	123.08	91.1457	118.333	21.7787	21.7455	19.9184	21.8614	9.90698	11.7735	10.8239	11.7499	2.21529	1.86907	1.84794	1.88355
2-71-30	*	*	*	*	*	18.3822	*	20.4637	*	11.1876	*	10.0907	*	1.66236	*	2.09792
2-71-31	88.32	93.24	72.155	88.6667	17.7796	16.4723	16.6615	17.9695	11.5414	12.0887	10.4352	10.2657	1.56648	1.37191	1.62125	1.76593
2-71-32	44.12	46.46	32.08	40.8696	13.6437	12.4114	12.7777	14.6952	8.13944	8.10545	7.81816	8.20865	1.6802	1.52737	1.64092	1.79845
2-71-33	114.22	125.5	114.513	148.3	20.785	19.5075	20.3738	22.4686	11.2606	11.5937	11.5537	12.6901	1.84552	1.6862	1.77366	1.78023
2-71-36	58.38	80.8	*	*	*	15.5814	18.3148	16.812	*	9.91111	9.63248	9.43504	*	1.57975	1.9106	1.79561
2-71-37	*	88.44	62.7933	68.3636	16.4562	16.754	16.5087	17.1597	9.44365	10.355	9.56237	9.7661	1.74936	1.6227	1.77577	1.7724
2-71-38	98.36	91.58	65.3	79.9	16.9522	14.9417	15.857	15.5055	11.6085	12.4097	11.4677	11.7215	1.47355	1.20519	1.39577	1.32551
2-71-39	*	*	32.725	64.5	14.2527	13.3191	10.4685	14.1023	9.82267	10.8658	8.18762	9.73139	1.45982	1.233	1.27908	1.46105
2-71-40	80.2	85.74	73.92	85.1765	15.898	15.2557	14.6281	14.921	10.5349	11.9933	10.2474	11.6118	1.51283	1.27401	1.43411	1.29628
2-71-41	110.5	144.56	100.542	101.75	20.2149	19.6836	20.3886	20.2549	10.9617	11.8504	12.0259	10.5593	1.85163	1.72099	1.71138	1.93293
2-71-42	106.34	132.32	96.68	98.5	22.0425	20.6199	20.1022	21.0974	10.4737	11.5952	11.1837	10.7792	2.14163	1.80444	1.80384	1.98228
2-71-44	105.2	133.42	87.6923	*	22.0875	23.0383	18.1996	21.2488	11.1934	12.9742	10.0562	9.54254	1.98843	1.7912	1.82186	2.24226
2-71-45	50.72	*	46.4	59.25	13.0676	*	14.31	13.9641	9.42727	*	10.0506	10.3517	1.40113	*	1.43117	1.35714
2-71-46	91.12	*	65.8	*	20.3668	21.9341	18.0572	18.5323	9.99808	11.3445	9.32102	8.34744	2.03192	1.94148	1.94575	2.22618
2-71-47	89.4	102.48	71.6	*	19.1428	20.7476	17.7554	21.7882	10.172	10.4106	9.96137	9.45144	1.89427	2.0121	1.79339	2.3199
2-71-48	86.16	135.12	61.02	105.579	20.1946	21.8675	17.3494	20.372	9.72644	11.6581	9.24022	10.5539	2.08132	1.88489	1.88686	1.95106
2-71-50	121.46	149.08	97.62	*	21.9489	23.419	20.5241	19.244	11.4805	12.2164	11.0159	9.19276	1.91218	1.91976	1.87416	2.10819
2-71-51	77.58	103.12	75.9867	89.15	18.6063	18.9635	17.7933	20.1778	9.57224	10.5146	10.3928	9.72942	1.94666	1.8167	1.72496	2.08401
2-71-52	81.6	118.54	69.9667	99.6897	19.715	22.3869	16.7291	18.1953	9.49043	10.2926	9.62596	9.02737	2.08072	2.18569	1.74487	2.02563
2-71-53	*	*	*	56.55	*	19.8579	13.3369	15.0416	*	12.5204	9.89972	10.7655	*	1.59138	1.34847	1.40157
2-71-54	115.08	141.46	125.98	84.1	20.8032	20.471	20.7988	21.5835	11.3484	12.7164	11.568	10.9015	1.83987	1.61894	1.80098	2.01255
2-71-55	106.32	109.14	74.6	110.857	20.2855	*	19.2161	19.0267	10.613	*	10.8878	10.5465	1.92367	*	1.77302	1.81227
2-71-56	88.52	90.98	74.11	73.25	19.334	18.6698	18.303	18.9694	9.93855	10.0557	9.67769	9.71103	1.94993	1.85765	1.89903	1.96482
2-71-57	104.56	158.74	112.647	147.05	21.7945	22.2331	20.1986	21.514	10.88	12.7682	12.1862	11.6062	2.02572	1.76812	1.65924	1.86902
2-71-58	79.7	105.4	65.3441	64.65	18.9299	19.5463	18.5324	18.38	9.24389	11.4063	9.71246	8.66308	2.0544	1.73039	1.91266	2.14906
2-71-59	70.22	93.82	73.12	85.4615	15.8269	17.2572	15.7564	17.403	9.63869	11.2318	9.95573	10.5051	1.64609	1.5446	1.58648	1.65748
2-71-61	107.42	153.04	85.2467	94.6	21.5689	22.0982	19.9866	23.5201	10.6733	11.7355	10.5821	10.3426	2.02996	1.91639	1.90572	2.28271
2-71-62	120.1	148.62	74.35	126.9	20.9345	19.9831	18.2997	21.7296	11.3188	12.0384	10.7636	11.5299	1.85879	1.72095	1.71099	1.89482
2-71-63	107.3	107.4	92.0233	99.2	18.5651	17.1899	17.2304	17.3064	11.4068	11.1652	11.4435	11.3218	1.63844	1.57668	1.5092	1.54036
2-71-64	121.46	148.2	86.12	127.8	21.0912	*	19.1543	21.7306	11.548	*	10.8271	11.2569	1.83467	*	1.77738	1.93942
2-71-65	101.82	126.32	80.52	99.25	20.4656	21.5826	19.2208	21.5714	10.2075	12.5489	10.2339	11.9191	2.0178	1.72022	1.88052	1.8176
2-71-66	104.04	126.8	67.84	130.75	19.8552	19.7358	16.8119	20.3151	11.4825	11.8093	10.5044	12.7402	1.7434	1.67916	1.60864	1.60464
2-71-67	87.84	108.8	73.2533	82.8	18.9545	20.1369	19.1899	19.9907	9.60129	10.6811	9.3277	9.06398	1.98689	1.89291	2.05978	2.21768
2-71-68	92.86	96.5	73.08	72.25	18.526	16.3857	16.5173	15.9435	10.3272	10.9105	10.4671	10.3582	1.79554	1.50691	1.58945	1.54211
2-71-69	*	119.82	75.7	138	17.4891	17.2028	18.0752	19.5916	10.6398	11.3742	11.6991	11.583	1.64377	1.50913	1.5508	1.70137
2-71-70	126.4	*	91.95	117.35	21.7319	*	18.5406	21.172	11.4183	*	10.8907	12.0374	1.9193	*	1.70848	1.78845
2-71-71	119.98	127.66	96.6083	125.02	20.3351	19.3136	19.0505	20.4505	11.5463	12.6504	11.441	12.2269	1.77318	1.52854	1.67244	1.67969
2-71-72	83.52	151.38	60.34	93.6842	18.518	15.9997	16.235	19.5601	9.70756	9.50391	9.54415	10.4453	1.91498	1.67929	1.71037	1.87823
2-71-73	83.4	92.34	73.6533	91.12	18.23	18.214	18.0015	18.0733	9.55686	10.3067	9.52862	10.2376	1.91236	1.78761	1.89654	1.76701
2-71-75	97.64	*	96.41	132.6	19.1012	*	19.5426	21.677	10.606	*	11.2565	12.0812	1.81245	*	1.74126	1.80719
2-71-76	121.8	159.28	85.74	106.909	21.973	23.717	18.6376	20.7558	10.889	12.1555	9.75506	10.0197	2.02439	1.97329	1.92322	2.08381
2-71-77	74.66	78.18	52.7467	60.9	16.2549	15.0862	15.2734	15.5607	10.0738	10.6737	9.98339	10.4882	1.62522	1.42473	1.53512	1.49473
2-71-78	101.48	90.44	56.54	66.875	16.5366	14.97	13.1369	14.1728	12.5454	12.4663	10.5509	11.3466	1.32999	1.26231	1.25085	1.25116
2-71-79	115.48	144.44	78.19	85.65	20.9257	19.9691	18.3164	21.7259	11.0802	12.7134	10.9325	12.4916	1.89512	1.63666	1.6898	1.75434
2-71-80	78.12	90.82	46.48	71.35	16.056	15.7073	14.6562	17.8654	10.4449	10.5423	9.71398	10.5708	1.54176	1.54103	1.51437	1.69753
2-71-81	103.86	112.46	74.92	101.276	22.2406	21.0358	19.0745	21.0241	10.2615	10.4186	10.0695	10.6525	2.18103	2.04549	1.9195	1.98494
2-71-82	89.52	123.84	*	94.3	20.0074	21.5039	20.6292	21.9608	9.67255	10.9203	10.2153	10.5751	2.07174	1.97823	2.01972	2.09686
2-71-83	96.74	112.74	71.8889	93.6	16.1685	16.897	15.6504	17.8506	11.5638	12.5647	11.2332	11.2175	1.40336	1.34885	1.40095	1.61663
2-71-84	80.92	86.82	56.5075	93.1	17.0834	15.6316	15.1172	15.9997	10.3351	10.8233	9.40195	11.9787	1.66443	1.45724	1.6221	1.33914
2-71-85	86.66	95.9	68.48	84.3333	17.4746	17.6895	16.5695	18.2702	9.99551	11.1462	9.92068	10.4841	1.75204	1.59962	1.6774	1.74899
2-71-86	104.62	139.8	*	119.4	20.1173	21.788	21.3717	22.3895	10.7435	12.3067	12.5412	11.4774	1.89361	1.78605	1.71001	1.99578
2-71-87	107.34	108.84	79.96	92.08	21.5835	20.2812	19.2133	20.8346	10.2106	10.7528	10.1183	9.93666	2.12829	1.89434	1.91947	2.11335
2-71-88	49.64	72.62	50.6533	*	14.6375	15.9026	15.1481	15.8788	8.31392	9.6582	9.11955	8.87192	1.76913	1.65131	1.66572	1.80054
2-71-89	78.32	89.6	57.3133	69.66	18.6301	18.659	17.7164	19.3931	9.23315	9.89192	9.45749	9.81389	2.0339	1.89481	1.88764	1.98317
2-71-90	48.24	48.2	30.0933	*	13.1368	12.3905	11.9629	11.5284	8.70491	9.57034	8.11093	8.39749	1.51986	1.30399	1.48219	1.37519
2-71-92	95.84	172.4	102.527	100	22.1217	25.7418	19.903	20.3325	10.3344	12.4904	10.2084	10.6249	2.1618	2.09815	1.95412	1.92728
2-71-93	84.82	111.76	69.8267	70.55	18.7721	19.1121	17.6008	18.3381	9.53284	11.0913	10.2777	10.025	1.97606	1.72953	1.72512	1.84396
2-71-94	78.48	103.72	64.3709	122	19.3232	19.317	17.8465	22.6375	9.46553	10.5591	8.90007	10.6102	2.06563	1.86185	2.01179	2.14382
2-71-95	47.48	119.14	48.6892	*	16.031	18.8429	15.4943	17.8149	8.32137	11.8234	8.6279	10.0041	1.93158	1.60407	1.81125	1.80785
2-71-97	82.02	108.78	78.4233	100	18.2553	19.8251	17.0441	19.0344	10.0612	10.9888	10.1243	10.3033	1.81808	1.80729	1.69675	1.85392
2-71-98	*	*	74.1111	46	*	20.5956	16.3539	17.7201	*	11.1453	9.50196	11.6441	*	1.86627	1.7269	1.5353
2-71-99	110.4	149.8	97.5	*	22.6708	24.4214	20.7304	19.4976	10.3937	12.3138	11.1744	9.40408	2.18558	1.99107	1.85224	2.06974
2-71-101	73.48	82.86	59.44	89.5	16.5577	16.6873	15.3852	17.7154	9.78779	10.9891	10.2379	11.7302	1.70385	1.53293	1.51256	1.52109
2-71-102	110.7	171.9	83.82	93.5	20.1306	23.1279	18.3126	20.2096	11.3942	14.1734	11.7036	11.2426	1.77635	1.64523	1.57005	1.80694
2-71-103	108.54	129.86	93.66	112.167	19.367	20.1881	19.8675	20.2069	11.5409	12.7608	12.2366	13.4591	1.68199	1.59487	1.62578	1.50536
2-71-104	87	99.8	63.4356	96.3333	19.9175	18.9644	16.9144	19.9352	9.93413	10.4645	9.46714	10.4089	2.00923	1.82268	1.79271	1.92303
2-71-105	96.78	98.08	63.88	89.2	20.534	20.0467	18.1418	19.3942	10.1264	10.4129	9.43848	9.44977	2.03221	1.92912	1.92253	2.06232
2-71-106	120.2	136.92	105.533	135.889	20.9227	20.9418	19.273	20.9007	11.0238	12.4234	11.4677	12.423	1.90747	1.6932	1.68738	1.68886
2-71-107	86.62	*	51.78	85	17.5709	*	13.5796	16.6258	10.4115	*	9.69015	11.5458	1.70019	*	1.40938	1.44045
2-71-108	53.04	*	48.4133	45.7222	13.4029	*	13.7502	12.6871	9.50784	*	9.44153	9.18467	1.41532	*	1.46073	1.39048
2-71-110	*	*	80.8067	106.15	*	19.9782	17.8962	20.8062	*	9.89936	10.5366	10.6617	*	2.03754	1.70251	1.95771
2-71-111	63.84	*	68.64	61.6	16.3606	*	14.5318	15.0809	9.50325	*	9.79	8.53805	1.72708	*	1.48942	1.78952
2-71-112	81.08	76.14	60.8333	74.15	18.2268	16.6874	17.2222	17.971	9.79428	9.67295	9.7409	9.51678	1.86559	1.73499	1.77343	1.88762
2-71-113	96.92	135.64	90.9	100	20.6652	21.2209	19.5477	20.793	10.2156	11.6031	10.8921	9.49705	2.03878	1.83971	1.80025	2.20842
2-71-114	95.48	153.96	54.3633	106.364	21.2325	23.2462	16.2829	22.2124	9.79248	11.8131	8.9649	10.8074	2.18025	1.97809	1.82542	2.05761
2-71-115	70.44	63.24	59.25	*	14.59	13.1101	13.1248	15.7886	10.5145	10.9203	9.86734	10.5656	1.40036	1.20422	1.33785	1.49946
2-71-116	*	*	107.525	*	*	*	20.3512	17.2955	*	*	11.092	8.21768	*	*	1.8416	2.12163
2-71-118	106.22	102	76.1821	99.32	18.5735	17.9809	19.0784	20.2545	11.604	12.052	11.1502	12.4039	1.61292	1.48972	1.72169	1.6451
2-71-119	115.26	128.62	90.29	101.111	18.7027	17.1217	16.0533	18.1474	11.5489	11.9385	10.5303	11.6684	1.62231	1.44427	1.54631	1.56762
2-71-120	116.82	149.58	97.7719	122.333	22.2472	24.5584	21.0956	24.6404	9.75859	11.9254	10.3325	10.4991	2.22182	2.09786	2.04777	2.35505
2-71-121	105.36	117.36	90.1733	124.24	17.6615	19.3681	19.7688	20.8258	9.91134	11.654	10.6997	11.1972	1.99565	1.66591	1.86145	1.86435
2-71-122	83.48	97.18	80.7667	87.35	17.5854	18.2847	17.8768	18.2278	10.5317	11.3522	10.0598	10.7546	1.67369	1.62518	1.77521	1.69953
2-71-123	76.32	143.38	92.0333	132.4	21.3384	22.0171	19.6099	21.9212	10.7247	12.6885	10.8782	12.5668	1.99911	1.74757	1.81642	1.75517
2-71-124	50.48	65.18	35.82	60.1071	12.7285	13.009	11.2666	13.3455	9.31251	10.4758	8.45135	9.83966	1.36977	1.24228	1.33945	1.3618
2-71-125	86.14	112.08	98.9189	121	20.6242	20.9599	21.371	24.4367	9.36387	11.0647	10.7835	10.3653	2.21627	1.91751	1.99636	2.37597
2-71-127	88.98	*	64.06	95.22	17.2451	*	15.3008	18.0816	10.5837	*	9.55138	11.2074	1.63541	*	1.61291	1.62863
2-71-128	77.54	79.9	72.66	82.68	17.4206	16.5083	16.2556	17.958	9.62114	10.2706	9.37042	9.7076	1.81374	1.61555	1.74695	1.85293
2-71-129	85.94	*	40.5289	86.0909	16.9338	*	11.6821	17.7465	11.2979	*	7.64559	12.0984	1.50847	*	1.55996	1.47504
2-71-130	71.1	66.64	53.39	69.45	16.2404	14.2448	14.1778	16.6087	9.89024	9.85647	8.83746	9.89731	1.65531	1.45119	1.61796	1.68545
2-71-131	76.16	98.44	41.0526	86.35	18.1236	19.3689	16.5635	18.2252	9.47456	9.97829	9.83938	9.67811	1.92697	1.95097	1.68819	1.88667
2-71-132	112.66	104.88	64.52	105.656	20.8276	20.392	16.2285	21.0988	11.0532	10.2824	9.49438	11.174	1.88719	1.9995	1.71637	1.90671
2-71-133	95.82	107.18	81.9133	86.5769	20.8432	21.2537	18.5279	20.4149	9.65225	10.6942	9.57119	9.51461	2.17393	2.00067	1.94181	2.15363
2-71-134	70.84	114.46	69.2533	100.8	17.2932	19.4376	17.1881	19.9772	8.92757	10.6998	9.48255	10.8648	1.94194	1.82692	1.81499	1.8458
2-71-135	89.54	116.34	76.1067	85.8	20.0205	19.6057	17.8254	20.3669	10.0023	11.2554	10.1904	9.71154	2.00584	1.75201	1.74667	2.11126
2-71-136	65.88	69.54	48.41	63.48	15.0037	14.0246	12.3013	14.783	9.97231	10.375	9.37113	10.8084	1.5178	1.36273	1.3165	1.38635
2-71-137	47.06	54.1	*	39.8	12.8162	12.7771	*	11.7911	8.9108	9.97645	*	8.34532	1.44428	1.28663	*	1.41904
2-71-138	75.02	93.3	70.78	87.85	15.8748	17.6183	15.5405	17.254	10.235	11.4055	10.3197	10.8676	1.56097	1.54923	1.51342	1.58871
2-71-140	99.08	110.04	81	101.192	16.9064	17.1195	13.1522	17.2481	11.9323	13.0937	9.26635	10.9834	1.43231	1.30876	1.54161	1.58569
2-71-141	118.76	134.28	92.8708	127.3	20.8678	19.1846	19.8223	23.7155	11.6091	12.4883	11.5368	12.4998	1.81063	1.54476	1.71391	1.90949
2-71-142	90.36	126.88	48.78	91.25	19.4843	19.0971	16.6211	19.1937	10.0515	11.5192	8.90179	9.99422	1.94012	1.66448	1.87665	1.93273
2-71-143	72.1	79.62	54.98	48.32	18.1786	14.8243	16.0406	14.377	9.74966	9.79038	9.41169	8.70421	1.86939	1.51991	1.725	1.67133
2-71-144	101.12	121	80.4667	96.45	20.3682	20.8859	17.6712	20.8995	10.5966	10.8224	9.58131	10.271	1.9305	1.94311	1.8647	2.05462
2-71-145	75	118.6	78.09	101.043	18.6186	20.456	17.5295	20.3041	9.66651	11.1684	10.2795	10.8893	1.93056	1.8509	1.71401	1.88012
2-71-146	58.28	*	60	77.8	17.0294	*	15.5196	17.2606	8.46521	*	8.91663	9.4774	2.01787	*	1.74514	1.82786
2-71-147	66.64	135.7	40.6833	91.9167	17.201	20.9657	13.7125	19.781	10.0576	13.138	9.22216	11.6428	1.74283	1.5989	1.49017	1.7272
2-71-149	112.3	138.86	97.3267	127.481	19.593	20.346	18.5535	20.1509	10.9482	12.5628	9.96281	11.3138	1.7951	1.6347	1.87795	1.79262
2-71-150	107.6	129.98	76.7647	120.1	20.8831	19.4021	16.9277	21.3814	10.4835	11.9795	9.82796	11.6697	2.00224	1.61616	1.72857	1.84939
2-71-151	93.18	108.28	85.5917	*	18.9261	16.8169	16.4866	18.5233	10.9867	10.4205	10.4799	9.56363	1.73605	1.64118	1.58445	1.97478
2-71-152	76.7	96.14	73.1948	89.55	18.9236	19.8197	16.201	20.3474	9.22972	10.3002	9.01515	10.0126	2.06345	1.93386	1.80355	2.04817
2-71-154	92.14	130.08	65.0333	76.9565	19.9255	20.606	16.1907	19.7101	10.4898	11.4787	9.53152	10.2412	1.90462	1.8085	1.70139	1.93421
2-71-155	115.42	140.52	92.9746	134.04	20.927	21.5514	18.9445	22.4074	11.054	13.347	10.3332	12.5825	1.89828	1.61656	1.85923	1.79715
2-71-156	60.84	*	96.1767	133	18.8159	*	19.2816	22.1448	8.99245	*	10.2976	12.2923	2.10045	*	2.05379	1.82476
2-71-157	*	157.18	93.4853	123	21.1493	24.5442	19.9358	23.0281	9.2128	13.0087	10.2613	10.4269	2.30342	1.90108	1.95489	2.23277
2-71-158	64.46	66.16	48.58	61.5667	13.7572	13.7809	12.9481	14.1681	10.1749	11.1147	9.37904	10.3859	1.35539	1.2486	1.38776	1.36823
2-71-159	100.08	*	80.9667	117.85	19.5857	*	18.2356	21.1848	10.1585	*	9.84192	10.8316	1.93515	*	1.86196	1.96008
2-71-160	117.42	134.44	83.7867	103.182	19.271	20.2299	17.3007	19.0991	11.3812	11.6171	10.8867	11.8157	1.69932	1.75218	1.59294	1.61875
2-71-161	112.62	133.16	86.703	141.7	22.1748	21.9673	17.9292	23.9365	11.0878	12.2567	10.1817	11.9289	2.00991	1.80814	1.77255	2.02841
2-71-162	87.28	97.1	66.7298	88	20.1391	18.8443	17.8248	19.4983	10.0084	10.2125	9.00918	10.3825	2.02111	1.85633	1.99078	1.87882
2-71-163	112.34	118.56	76.2067	138.75	21.682	19.7714	19.1505	24.1099	11.0238	10.8529	10.0553	12.5972	1.98731	1.82669	1.91693	1.93617
2-71-164	95.76	*	74.1	101.25	18.3397	*	16.6158	18.8471	10.4689	*	10.0473	11.3641	1.75943	*	1.6612	1.67347
2-71-165	112.78	127.62	85.28	120.25	19.8573	18.989	18.7692	20.6066	11.6606	11.226	10.4262	11.5603	1.71546	1.71669	1.81146	1.79579
2-71-166	72.78	67.98	58.5467	74.9	16.7619	16.3439	16.6793	17.3379	9.46635	9.30644	9.48557	9.95033	1.77509	1.76132	1.76613	1.75599
2-71-167	77.18	86.62	57.9933	62.32	16.7049	15.9947	15.6884	16.5296	9.77862	10.5643	9.03506	9.69865	1.71177	1.5213	1.74269	1.71908
2-71-168	66.7	95.46	60.7917	*	16.9538	16.549	15.5283	*	9.26247	10.6439	9.18055	*	1.83752	1.56024	1.70588	*
2-71-169	115.58	143.1	95.7406	122.45	23.1703	21.9564	19.3294	21.4454	11.6794	12.22	10.8563	11.4779	1.98858	1.81837	1.78103	1.87877
2-71-170	77.52	*	44.8641	67.2667	19.3891	*	13.8212	17.4142	9.08865	*	8.48519	9.35279	2.13897	*	1.63326	1.85843
2-71-172	69.38	*	58.13	67.72	16.0232	*	13.3718	15.7472	9.94049	*	9.32782	10.5826	1.62551	*	1.43687	1.49508
2-71-173	133.04	*	101.46	125.389	23.1389	*	20.4164	22.7398	11.7845	*	10.6856	11.4988	1.97162	*	1.91885	1.9823
2-71-174	106.56	142.56	*	130.286	20.7667	21.8717	19.0738	19.846	11.0315	12.1402	10.235	10.4103	1.89741	1.8161	1.88375	1.93228
2-71-175	95.68	104.38	80.5733	102.9	19.1208	19.1582	17.9984	19.504	10.5171	10.629	10.1596	10.7925	1.83123	1.81294	1.78157	1.82508
2-71-176	69.2	81.52	59.62	73.3333	17.2322	17.1317	15.5694	18.481	9.01582	10.3676	8.85016	9.76188	1.9328	1.66564	1.77528	1.91827
2-71-179	101.04	140.04	58.0966	116.55	15.5931	18.0288	13.0596	16.4335	12.1806	14.6409	10.0259	12.993	1.28609	1.23706	1.31457	1.26473
2-71-180	123.52	165.02	87.73	143.533	21.6269	22.9837	18.7226	22.1697	11.0863	12.4362	10.2597	10.9866	1.95831	1.85939	1.84284	2.05141
2-71-181	92.76	107.04	37.3553	89.6364	17.0457	16.5398	12.318	12.9384	11.2068	13.0646	8.35314	9.68325	1.55211	1.2673	1.48246	1.35018
2-71-182	104.88	137.06	93.4525	113.3	19.5187	22.1307	18.702	21.166	10.866	11.8635	9.88902	10.9701	1.8041	1.87609	1.90079	1.95904
2-71-183	43.12	61.18	44.2867	*	12.6215	12.7895	12.6462	*	9.29323	10.3563	8.69474	*	1.36534	1.23607	1.45644	*
2-71-184	67.2	103.44	62.1267	75.4643	17.8716	18.8434	16.9123	18.7933	9.02364	10.59	9.372	10.1206	1.98798	1.78445	1.8205	1.86381
2-71-186	100.7	132.48	73.1	117.286	19.7377	19.8377	16.5488	19.8762	10.3844	11.7333	10.0024	10.4597	1.90748	1.69838	1.66067	1.91444
2-71-187	96.06	*	74.73	114.5	20.2614	*	16.931	21.2944	10.4732	*	9.25383	10.8263	1.94212	*	1.86766	1.97981
2-71-188	*	*	74.2848	53.8	*	25.9827	18.4888	21.2848	*	12.5882	9.44616	10.2699	*	2.06765	1.97589	2.06655
2-71-189	72.38	*	58.7867	75.65	18.0987	*	16.1485	17.936	8.95515	*	8.97258	9.55956	2.02546	*	1.81083	1.88797
2-71-190	58.28	164.96	72.74	101.778	20.9309	21.2759	16.5849	22.0089	11.7251	12.0676	9.45199	12.5008	1.79122	1.7645	1.76368	1.78331
2-71-193	*	*	36.9588	*	*	12.273	10.9186	11.1105	*	9.21364	8.63809	8.37416	*	1.35762	1.27726	1.39769
2-71-194	80.66	*	86.6167	80.9	18.6347	*	17.7865	19.9656	9.65991	*	9.69361	9.72377	1.93721	*	1.8692	2.07664
2-71-196	82.34	84.88	71.88	83.8	18.4288	17.0522	16.0015	17.6322	9.56151	9.99618	8.93419	9.68683	1.93676	1.71634	1.86951	1.82349
2-71-197	77.24	100.22	76.4052	105.34	19.0012	20.5907	17.9481	20.809	9.13323	10.3098	9.31901	10.0698	2.08336	2.00017	1.93617	2.07114
2-71-198	78.6	82.2	60.9688	71.5455	18.6023	16.8246	14.66	17.7264	9.38784	9.90661	7.99997	8.85632	1.99255	1.70694	1.82994	2.02156
2-71-199	84.02	88.52	80.5129	64.3333	19.6605	19.0805	17.6547	19.7057	9.43244	9.55724	9.61807	9.26418	2.08976	2.00428	1.83995	2.13882
2-71-200	*	*	72.1627	*	*	25.8232	18.1468	24.2727	*	11.9726	8.43903	11.3017	*	2.1787	2.17775	2.15322
2-71-201	103.72	131.14	85.82	108.05	22.2104	21.9569	18.9609	21.8671	10.5719	11.5878	9.14049	10.6307	2.10572	1.91091	2.0829	2.07116
2-71-205	73.7	68.24	49.9417	85.1429	15.6575	13.8427	11.4272	14.2265	10.4339	10.4492	8.24459	10.0129	1.50811	1.33065	1.39593	1.43135
2-71-206	72.6	138.72	87.8263	96	19.9588	23.755	18.8796	22.6628	9.35678	12.0259	10.1674	11.5725	2.14735	2.00155	1.89469	1.97929
2-71-207	112.6	135.3	99.28	110	19.8766	20.4108	18.7955	20.8489	11.1173	12.5477	10.3842	11.7566	1.79783	1.63102	1.8106	1.79486
2-71-208	62.4	*	39.15	*	16.1086	*	12.4134	17.7033	9.73693	*	7.67447	11.3983	1.6564	*	1.62141	1.5567
2-71-209	59.64	*	60.72	77.06	16.9265	*	15.8408	18.7531	8.71517	*	9.3152	10.0778	1.94769	*	1.70114	1.86666
2-71-210	104.16	104.12	91.873	77.05	17.0794	16.3482	16.9393	17.8802	12.0465	11.7758	12.2119	12.2477	1.42537	1.40089	1.3886	1.47571
2-71-212	124.32	139.74	43.6	*	21.8718	21.1574	14.0878	22.2865	10.5107	12.0966	8.11256	12.2193	2.08786	1.75806	1.74322	1.83544
2-71-213	77.52	91.98	33.526	79.5	18.2472	16.7183	12.6671	16.7265	9.29426	10.8156	7.12647	9.04866	1.9788	1.55272	1.77642	1.84963
2-71-214-P1 (Huayu36)	108.18	137.02	110.94	121.074	20.1978	19.7996	18.0949	22.5046	10.7123	12.6742	11.1743	12.7695	1.90421	1.57899	1.63178	1.76891
2-71-215-P2 (6-13)	52.8	81.4	51.4013	61.7	12.9706	14.5563	13.5652	14.4521	10.0864	10.8994	8.88734	9.30788	1.30288	1.35111	1.54847	1.55445

## Sheet: Table S2
Table S2 Primer sequences of SSRs used in the present HDGM construction
Original primer names	Primer names in this study	Forward primer (5’-3’)	Reverse primer(5’-3’)
PM3	PM3	GAAAGAAATTATACACTCCAATTATGC	CGGCATGACAGCTCTATGTT
GA56	C500	TTTGGTCTCTCTCCTCCATCA	TTTCCAGCATCAATAGCAACC
AGGS461	AGGS461	CAAAGTAGGCCAAATGGGTTTA	CTTCTCCTTCTCCTCTCAATGC
AGGS580	AGGS580	CAAGGAGTTCAAAGGTTTGCTT	CTTTACGCCCTCTTCATCAATC
AGGS60	AGGS60	GTTGGGCCATCTTAAGAACAAG	TAGTCTAAACGTTCCGGGACCA
AGGS1077	AGGS1077	CAATCGCTTCCAGACACAGATA	ATAACATGAAACGAACCCATCC
AGGS1105	AGGS1105	ACACATCATTTAGGCAATCACG	ACAATGTTGCTTACTGGTGGTG
AGGS1325	AGGS1325	TTTGAAAGACCCACACTCTCTC	GGTTTGGAGAAGAGAGATGCAC
AGGS1407	AGGS1407	TAGATGATGGCCTTTAGCTTGG	CTTATCTCACCCATCACCATCA
AGGS1457	AGGS1457	GTATTGATCGGCGCCTACATCT	GAATCTGATGTGGCAAATAGCA
AGGS1495	AGGS1495	TTCTTCTTCCTCCCTCTCTGTC	CTTCACACACAATCAGCTCACA
AGGS1317	AGGS1317	AATGCGTGCACCTTCAGTAAC	TTGTGGTTCTGCTCTCTCAGTC
GM2009	GM2009	CAAACGCATACACCCCATAAC	TTTGGTTCTCGTTTGTGTTTT
PM434	PM434	TTCGGCTGACAGCTCTAAG	GAAAGAAATTATACACTCCAATTATGC
AHGS1634	AHGS1634	CGGTGGATAAATCTGCTGGT	CAGAGGAGGTTGCGAAAAAG
AHGS1683	AHGS1683	AGTTGGCAACAACTTGGGAG	GCACGGATTCAGTGTTTCAA
AHGS1390	AHGS1390	CTAGCCTCCCCTCTTTTCAA	GGTGAGAGGCCACAACAAAT
AHGS1954	AHGS1954	AATTTTTATGGGGGCTACGG	ACATGCCTTCCCCACCTAAT
AHGS1847	AHGS1847	CACACCACTTCTCCCCTCAT	TCGGCATTGTGAAGAGTGAG
FI285939	5939F	AGACCCTTTTCGGTCCAGAT	TCATGGTGGTTGCTTGATTT
GM693	C320	ATGTATAGTGGCGGATCCAAT	TTTTGAAGTATTCTCTTTTTCAACA
Ah1TC4H02	TC4H02	ACCGCAAACTCATCCATCTC	GATAGCGTCAGAGGCAGAGG
AHGS1385	AHGS1385	TCCCTTTGCTTGTTACCACA	AATTTTGAAAGCGGGCATAA
PM183	PM183	TTCTAATGAAAACCGACAAGTTT	CGTGCCAATAGAGTTTTATACGG
FI308184	8184F	GGTACAGATATCGGACCCTTCA	CCTTTGGAATCTTGCTAACCA
FI321647	1647	CAGCCGTACAAGAGACCATGT	GGAAACATTTGATCTAACCACCA
Ah1TC2D08	C39	ATGTGGGGAGGTCGGTAAC	TCACAGGTTTTGTGTGCTCG
Ah1TC3A10	C43	GCATGGGGTAAATCTTCCAA	ATGTGCCTATCAGGGGTTTG
FI299513	9513F	CACGGTTACACCATTAGTGCAT	AAAAACAACTGCGAGGACG
Ah-394	C151	CGGACAACAATCATCCTCAACAG	AAGAAGTAGTGGCGGAGGTTGG
Ah-390	C150	TACGACAAACAATGTCCCTCCG	CCAGCCTCAAGAACCACCTTTT
Ah2TC11F12	C123	TGAGTCTGTGGAAGAATAAGAGAAG	TGAGTCTATCGCCGCCTAC
pPGSseq15C12	C801	ACAATGCAATGACCGTTGTT	TTGTTGCATGAGAACGTGAA
pPGSseq15C10	C800	ATTCCCATGTCGTCAAGACC	GCGACGGTATTGGCTTTTAG
FI283754	3754F	TTTCAAGTTTGAACATGATTTCG	CAATTGCACAATGAGGTTCTG
GA37	C488	CCTCACAAAGGCTAAAGAGGAA	TATACCATCCCTGCCACAGAA
AHS0035	AHGS0035	ATAGCCATTTTGGACCCCTC	TGAGCAATAGTGACCTTGCATT

## Sheet: Table S3
Table S3 Genotyping of the RIL lines by SLAF and SSR markers
#MarkerID	Type	2-71-1	2-71-2	2-71-3	2-71-4	2-71-6	2-71-7	2-71-8	2-71-9	2-71-11	2-71-12	2-71-13	2-71-14	2-71-15	2-71-17	2-71-19	2-71-20	2-71-21	2-71-23	2-71-24	2-71-25	2-71-26	2-71-28	2-71-29	2-71-30	2-71-31	2-71-32	2-71-33	2-71-36	2-71-37	2-71-38	2-71-39	2-71-40	2-71-41	2-71-42	2-71-44	2-71-45	2-71-46	2-71-47	2-71-48	2-71-50	2-71-51	2-71-52	2-71-53	2-71-54	2-71-55	2-71-56	2-71-57	2-71-58
TC4H02	aaxbb	bb	aa	aa	bb	aa	aa	bb	bb	aa	bb	bb	bb	bb	aa	bb	bb	bb	bb	bb	bb	aa	aa	aa	aa	bb	aa	bb	aa	aa	bb	bb	bb	bb	bb	bb	bb	bb	aa	bb	bb	aa	bb	bb	bb	aa	aa	bb	aa
C500	aaxbb	bb	aa	aa	bb	aa	aa	bb	bb	aa	bb	bb	bb	bb	aa	bb	bb	bb	--	bb	bb	aa	aa	aa	aa	bb	aa	bb	aa	aa	bb	bb	bb	bb	bb	bb	bb	bb	aa	bb	bb	aa	bb	bb	bb	aa	bb	bb	aa
AGGS60	aaxbb	bb	aa	aa	bb	aa	aa	bb	bb	aa	bb	bb	bb	bb	aa	aa	bb	bb	bb	bb	bb	aa	aa	aa	aa	bb	aa	bb	aa	aa	bb	bb	bb	bb	bb	bb	bb	bb	aa	bb	bb	aa	--	bb	bb	aa	bb	bb	aa
8184F	aaxbb	bb	aa	aa	bb	aa	aa	bb	bb	aa	bb	bb	bb	bb	aa	aa	bb	bb	bb	bb	bb	aa	aa	aa	aa	bb	aa	bb	aa	aa	bb	bb	bb	bb	bb	bb	bb	bb	aa	bb	bb	aa	bb	bb	bb	aa	aa	bb	aa
5939F	aaxbb	bb	aa	aa	bb	aa	aa	bb	bb	aa	bb	bb	bb	bb	aa	aa	bb	bb	bb	bb	bb	aa	aa	aa	aa	bb	aa	bb	aa	aa	bb	bb	bb	bb	bb	bb	bb	bb	aa	--	bb	aa	--	aa	bb	aa	bb	bb	aa
C39	aaxbb	bb	aa	aa	bb	aa	aa	bb	bb	aa	bb	bb	bb	bb	aa	aa	bb	bb	aa	bb	bb	aa	aa	aa	aa	bb	aa	bb	aa	aa	bb	bb	bb	bb	bb	bb	bb	bb	aa	bb	bb	aa	bb	aa	bb	aa	bb	bb	aa
Marker4	aaxbb	bb	aa	aa	bb	bb	aa	aa	aa	aa	aa	aa	bb	bb	aa	bb	bb	bb	aa	bb	bb	aa	aa	aa	--	aa	bb	bb	aa	aa	bb	aa	aa	bb	aa	aa	bb	aa	aa	bb	--	aa	bb	aa	bb	aa	bb	bb	aa
Marker2	aaxbb	bb	aa	aa	bb	bb	aa	aa	aa	aa	aa	aa	bb	bb	aa	bb	bb	bb	aa	bb	bb	aa	aa	aa	bb	aa	bb	bb	aa	aa	bb	aa	aa	bb	aa	aa	bb	aa	aa	bb	aa	aa	bb	aa	bb	aa	aa	bb	aa
Marker5	aaxbb	bb	aa	aa	bb	bb	aa	aa	aa	aa	aa	aa	bb	bb	aa	aa	bb	bb	aa	bb	bb	aa	aa	aa	bb	aa	bb	bb	aa	aa	bb	aa	aa	bb	aa	aa	bb	aa	aa	aa	aa	aa	aa	aa	bb	aa	aa	bb	aa
Marker10	aaxbb	bb	aa	aa	bb	bb	aa	aa	aa	aa	aa	aa	bb	bb	aa	aa	bb	bb	aa	bb	bb	aa	aa	aa	bb	aa	bb	aa	aa	aa	bb	aa	aa	bb	bb	aa	bb	aa	aa	aa	aa	aa	aa	aa	aa	aa	aa	aa	aa
Marker17	aaxbb	bb	aa	aa	aa	aa	aa	aa	aa	aa	aa	aa	bb	aa	aa	aa	bb	aa	aa	bb	bb	aa	aa	aa	bb	aa	bb	aa	aa	aa	bb	aa	aa	bb	aa	aa	bb	aa	aa	aa	aa	bb	aa	aa	aa	aa	aa	aa	aa
Marker19	aaxbb	aa	aa	aa	aa	aa	aa	aa	aa	aa	aa	aa	aa	aa	aa	aa	aa	aa	aa	bb	bb	aa	aa	aa	bb	aa	bb	aa	aa	aa	bb	aa	aa	aa	aa	aa	bb	aa	aa	aa	aa	bb	aa	aa	aa	aa	aa	aa	aa
Marker20	aaxbb	aa	aa	aa	aa	--	aa	aa	aa	aa	aa	aa	aa	aa	aa	aa	aa	aa	aa	bb	bb	aa	aa	aa	bb	aa	bb	aa	aa	aa	bb	aa	aa	aa	aa	aa	bb	aa	aa	aa	aa	bb	aa	aa	aa	aa	aa	aa	aa
Marker15	aaxbb	aa	aa	aa	aa	aa	aa	aa	aa	aa	aa	aa	aa	aa	aa	aa	aa	aa	aa	bb	bb	aa	aa	aa	bb	aa	bb	aa	aa	aa	bb	aa	aa	aa	aa	aa	bb	aa	aa	aa	aa	bb	aa	aa	aa	aa	aa	aa	aa
Marker25	aaxbb	aa	aa	aa	aa	bb	aa	aa	aa	aa	aa	aa	aa	aa	aa	aa	aa	aa	aa	bb	bb	aa	aa	aa	bb	aa	bb	aa	aa	aa	aa	aa	aa	aa	aa	aa	bb	aa	aa	aa	aa	bb	aa	aa	aa	aa	aa	aa	aa
Marker11	aaxbb	aa	aa	aa	aa	aa	aa	aa	aa	aa	aa	aa	aa	aa	aa	aa	aa	aa	aa	bb	bb	aa	aa	aa	bb	aa	bb	aa	aa	aa	aa	aa	aa	aa	aa	aa	bb	aa	aa	aa	aa	bb	aa	aa	aa	aa	aa	aa	aa
Marker6	aaxbb	aa	aa	aa	aa	aa	aa	aa	aa	aa	aa	aa	aa	aa	aa	aa	aa	aa	aa	bb	bb	aa	aa	aa	bb	aa	bb	aa	aa	aa	bb	aa	aa	aa	aa	aa	bb	aa	aa	aa	aa	bb	aa	aa	aa	aa	aa	aa	aa
Marker30	aaxbb	aa	aa	aa	aa	bb	aa	aa	aa	aa	aa	aa	aa	aa	aa	aa	aa	aa	aa	bb	bb	aa	aa	aa	bb	aa	bb	aa	aa	aa	aa	aa	aa	aa	aa	aa	bb	aa	aa	aa	aa	bb	aa	--	aa	aa	aa	aa	aa
Marker33	aaxbb	aa	aa	aa	aa	bb	aa	aa	aa	aa	aa	aa	aa	aa	aa	aa	aa	aa	aa	bb	bb	aa	aa	aa	bb	aa	bb	aa	aa	aa	aa	aa	aa	aa	aa	aa	bb	aa	aa	aa	aa	bb	aa	bb	aa	aa	aa	aa	aa
Marker34	aaxbb	aa	aa	aa	aa	bb	aa	aa	aa	aa	aa	aa	aa	aa	aa	aa	aa	aa	aa	bb	bb	aa	aa	aa	bb	aa	bb	aa	aa	aa	aa	aa	aa	aa	aa	aa	bb	aa	aa	aa	aa	bb	aa	bb	aa	aa	aa	aa	aa
Marker37	aaxbb	aa	aa	aa	aa	bb	aa	aa	aa	aa	aa	aa	aa	aa	aa	aa	aa	aa	aa	bb	bb	aa	aa	aa	bb	aa	bb	aa	aa	aa	aa	aa	aa	aa	aa	aa	bb	aa	aa	aa	aa	bb	aa	bb	aa	aa	aa	aa	aa
Marker36	aaxbb	aa	aa	aa	aa	bb	aa	aa	aa	aa	aa	aa	aa	aa	aa	aa	aa	aa	aa	bb	bb	aa	aa	aa	bb	aa	bb	aa	aa	aa	aa	aa	aa	aa	aa	aa	bb	aa	aa	aa	aa	bb	aa	--	aa	aa	aa	aa	aa
Marker38	aaxbb	aa	aa	aa	aa	bb	aa	aa	aa	aa	aa	aa	aa	aa	aa	aa	aa	aa	aa	bb	bb	aa	aa	aa	bb	aa	bb	aa	aa	aa	aa	aa	aa	aa	aa	aa	bb	aa	aa	aa	aa	bb	aa	bb	aa	aa	aa	aa	aa
Marker39	aaxbb	aa	aa	aa	aa	bb	aa	aa	aa	aa	aa	aa	aa	aa	aa	aa	aa	aa	aa	bb	bb	aa	aa	aa	bb	aa	bb	aa	aa	aa	aa	aa	aa	aa	aa	aa	bb	aa	aa	aa	aa	bb	aa	bb	aa	aa	aa	aa	aa
Marker40	aaxbb	aa	aa	aa	aa	bb	aa	aa	aa	aa	aa	aa	aa	aa	aa	aa	aa	aa	aa	bb	bb	aa	aa	aa	bb	aa	bb	aa	aa	aa	aa	aa	aa	aa	aa	aa	bb	aa	aa	aa	aa	bb	aa	bb	aa	aa	aa	aa	aa
Marker43	aaxbb	aa	aa	aa	aa	bb	aa	aa	aa	aa	aa	aa	aa	aa	aa	aa	aa	aa	aa	bb	bb	aa	aa	aa	bb	aa	bb	aa	aa	aa	aa	aa	aa	aa	aa	aa	bb	aa	aa	aa	aa	bb	aa	bb	aa	aa	aa	aa	aa
Marker45	aaxbb	aa	aa	aa	aa	bb	aa	aa	aa	aa	aa	aa	aa	aa	aa	aa	aa	aa	aa	bb	bb	aa	aa	aa	bb	aa	bb	aa	aa	aa	aa	aa	aa	aa	aa	aa	bb	aa	aa	aa	aa	bb	aa	bb	aa	aa	aa	aa	aa
Marker50	aaxbb	aa	aa	aa	aa	bb	aa	aa	aa	aa	aa	aa	aa	aa	aa	aa	aa	aa	aa	bb	bb	aa	aa	aa	bb	aa	bb	aa	aa	aa	aa	aa	aa	aa	aa	aa	bb	aa	aa	aa	aa	bb	aa	bb	aa	aa	aa	aa	aa
Marker53	aaxbb	aa	aa	aa	aa	bb	bb	aa	aa	aa	aa	aa	aa	aa	aa	aa	aa	aa	aa	bb	bb	aa	aa	aa	bb	aa	bb	aa	aa	aa	aa	aa	aa	aa	aa	aa	bb	aa	aa	aa	aa	bb	aa	bb	aa	aa	aa	aa	aa
Marker58	aaxbb	aa	bb	aa	aa	bb	bb	aa	aa	aa	aa	aa	aa	aa	aa	aa	aa	aa	aa	bb	bb	aa	aa	aa	bb	aa	bb	aa	aa	aa	aa	aa	aa	aa	aa	aa	bb	aa	aa	aa	aa	bb	aa	bb	aa	aa	aa	aa	aa
Marker61	aaxbb	aa	bb	aa	aa	bb	bb	aa	aa	aa	aa	aa	aa	aa	aa	aa	aa	aa	aa	bb	bb	aa	aa	aa	bb	aa	bb	aa	aa	aa	aa	aa	aa	aa	aa	aa	bb	aa	aa	aa	aa	bb	aa	bb	aa	aa	aa	aa	aa
Marker64	aaxbb	aa	bb	aa	aa	bb	bb	aa	aa	aa	aa	aa	aa	aa	aa	aa	aa	aa	aa	bb	aa	aa	aa	aa	bb	aa	bb	aa	aa	aa	aa	aa	aa	aa	aa	aa	bb	aa	bb	aa	aa	bb	aa	bb	aa	aa	aa	aa	aa
Marker72	aaxbb	aa	bb	aa	aa	bb	bb	aa	aa	bb	aa	aa	aa	aa	bb	aa	aa	aa	aa	aa	aa	bb	aa	aa	bb	aa	bb	aa	bb	aa	aa	aa	aa	aa	aa	aa	bb	aa	bb	bb	aa	bb	aa	bb	aa	aa	aa	aa	bb
Marker73	aaxbb	aa	bb	aa	aa	bb	bb	aa	aa	bb	aa	aa	aa	aa	bb	aa	aa	aa	aa	aa	--	--	aa	aa	bb	aa	bb	aa	bb	aa	aa	aa	aa	aa	aa	aa	bb	aa	bb	bb	aa	bb	aa	bb	aa	aa	aa	aa	bb
Marker75	aaxbb	aa	bb	aa	aa	bb	bb	aa	aa	bb	aa	aa	aa	aa	bb	aa	aa	aa	aa	aa	aa	bb	aa	aa	bb	aa	bb	aa	bb	aa	aa	aa	aa	aa	aa	aa	bb	aa	bb	bb	aa	bb	aa	bb	aa	aa	aa	aa	bb
Marker77	aaxbb	aa	bb	aa	aa	bb	bb	aa	aa	bb	aa	aa	aa	aa	bb	aa	aa	aa	aa	aa	aa	bb	aa	aa	bb	aa	bb	aa	bb	aa	aa	aa	aa	aa	aa	aa	bb	aa	bb	bb	aa	bb	aa	bb	aa	aa	aa	aa	bb
Marker90	aaxbb	aa	bb	aa	aa	bb	bb	aa	aa	bb	aa	aa	aa	aa	bb	aa	aa	aa	aa	aa	aa	bb	aa	aa	bb	aa	bb	aa	bb	aa	aa	aa	aa	aa	aa	aa	bb	aa	bb	bb	aa	bb	aa	bb	aa	aa	aa	aa	bb
Marker99	aaxbb	aa	bb	aa	aa	bb	bb	aa	aa	bb	aa	aa	aa	aa	bb	aa	aa	aa	aa	aa	aa	bb	aa	aa	bb	aa	bb	aa	bb	aa	aa	aa	aa	aa	aa	aa	bb	aa	bb	bb	aa	bb	aa	bb	aa	aa	aa	aa	bb
Marker83	aaxbb	aa	bb	aa	aa	bb	bb	aa	aa	bb	aa	aa	aa	aa	bb	aa	aa	aa	aa	aa	aa	bb	aa	aa	bb	aa	bb	aa	bb	aa	aa	aa	aa	aa	aa	aa	bb	aa	bb	bb	aa	bb	aa	bb	aa	aa	aa	aa	bb
Marker84	aaxbb	aa	bb	aa	aa	bb	bb	aa	aa	bb	aa	aa	aa	aa	bb	aa	aa	aa	aa	aa	aa	bb	aa	aa	bb	aa	bb	aa	bb	aa	aa	aa	aa	aa	aa	aa	bb	aa	bb	bb	aa	bb	aa	bb	aa	aa	aa	aa	bb
Marker104	aaxbb	aa	bb	aa	aa	bb	bb	aa	aa	bb	aa	aa	aa	aa	bb	aa	aa	aa	aa	aa	aa	bb	aa	aa	bb	aa	bb	aa	bb	aa	aa	aa	aa	aa	aa	aa	bb	aa	bb	bb	aa	bb	aa	bb	aa	aa	aa	aa	bb
Marker82	aaxbb	aa	bb	aa	aa	bb	bb	aa	aa	bb	aa	aa	aa	aa	bb	aa	aa	aa	aa	aa	aa	bb	aa	aa	bb	aa	bb	aa	bb	aa	aa	aa	aa	aa	aa	aa	bb	aa	bb	bb	aa	bb	aa	bb	aa	aa	aa	aa	bb
Marker105	aaxbb	aa	bb	aa	aa	bb	bb	aa	aa	bb	aa	aa	aa	aa	bb	aa	aa	aa	aa	aa	aa	bb	aa	aa	bb	aa	bb	aa	bb	aa	aa	aa	aa	aa	aa	aa	bb	aa	bb	bb	aa	bb	aa	bb	aa	aa	aa	aa	bb
Marker107	aaxbb	aa	bb	aa	aa	bb	bb	aa	aa	bb	aa	aa	aa	aa	bb	aa	aa	aa	aa	aa	aa	bb	aa	aa	bb	aa	bb	aa	bb	aa	aa	aa	aa	aa	aa	aa	bb	aa	bb	bb	aa	bb	aa	bb	aa	aa	aa	aa	bb
Marker110	aaxbb	aa	bb	aa	aa	bb	bb	aa	aa	bb	aa	aa	aa	aa	bb	aa	aa	aa	aa	aa	aa	bb	aa	aa	bb	aa	bb	aa	bb	aa	aa	aa	aa	aa	aa	aa	bb	aa	bb	bb	aa	bb	aa	bb	aa	aa	aa	aa	bb
Marker111	aaxbb	aa	bb	aa	aa	bb	bb	aa	aa	bb	aa	aa	aa	aa	bb	aa	aa	aa	aa	aa	aa	bb	aa	aa	bb	aa	bb	aa	bb	aa	aa	aa	aa	aa	aa	aa	bb	aa	bb	bb	aa	bb	aa	bb	aa	aa	aa	aa	bb
Marker113	aaxbb	aa	bb	aa	aa	bb	bb	aa	aa	bb	aa	aa	aa	aa	bb	bb	aa	aa	aa	aa	aa	bb	aa	aa	bb	aa	bb	aa	bb	aa	aa	aa	aa	aa	aa	aa	bb	aa	bb	bb	aa	bb	aa	bb	aa	aa	aa	aa	bb
Marker118	aaxbb	aa	bb	aa	aa	bb	bb	aa	aa	bb	aa	aa	aa	aa	bb	bb	aa	aa	aa	aa	aa	bb	aa	aa	bb	aa	bb	aa	bb	aa	aa	aa	aa	aa	aa	aa	bb	aa	bb	bb	aa	bb	aa	bb	aa	aa	aa	aa	bb
Marker119	aaxbb	aa	bb	aa	aa	bb	bb	aa	aa	bb	aa	aa	aa	aa	bb	--	aa	aa	aa	aa	aa	bb	aa	aa	bb	aa	bb	aa	bb	aa	aa	aa	aa	aa	aa	aa	bb	aa	bb	bb	aa	bb	aa	bb	aa	aa	aa	aa	bb
Marker124	aaxbb	aa	bb	aa	aa	bb	bb	aa	aa	bb	aa	aa	aa	aa	bb	bb	aa	aa	aa	aa	aa	bb	aa	aa	bb	aa	bb	aa	bb	bb	aa	aa	aa	aa	aa	aa	bb	aa	bb	bb	aa	bb	aa	bb	aa	aa	aa	aa	bb
Marker139	aaxbb	aa	bb	aa	aa	bb	bb	aa	aa	bb	aa	aa	aa	aa	bb	bb	aa	aa	aa	aa	aa	bb	aa	bb	bb	aa	bb	aa	bb	bb	aa	aa	aa	aa	aa	aa	aa	aa	bb	bb	aa	bb	aa	bb	aa	aa	aa	aa	bb
Marker148	aaxbb	aa	bb	aa	aa	bb	bb	aa	aa	bb	aa	aa	aa	aa	bb	bb	aa	aa	aa	aa	aa	bb	aa	bb	bb	aa	bb	aa	bb	bb	aa	aa	aa	aa	aa	aa	aa	aa	bb	bb	aa	bb	aa	bb	aa	aa	aa	aa	bb
Marker147	aaxbb	aa	bb	aa	aa	bb	bb	aa	aa	bb	aa	aa	aa	aa	bb	bb	aa	aa	aa	aa	aa	bb	aa	bb	bb	aa	bb	aa	bb	bb	aa	aa	aa	aa	aa	aa	aa	aa	bb	bb	aa	bb	aa	bb	aa	aa	aa	aa	bb
Marker149	aaxbb	aa	bb	aa	aa	bb	bb	aa	aa	bb	aa	aa	aa	aa	bb	bb	aa	aa	aa	aa	aa	bb	aa	bb	bb	aa	bb	aa	bb	aa	aa	aa	aa	aa	aa	aa	aa	aa	bb	bb	aa	bb	aa	bb	aa	aa	aa	aa	bb
Marker151	aaxbb	aa	bb	aa	aa	bb	bb	aa	aa	bb	aa	aa	aa	aa	bb	bb	aa	aa	aa	aa	aa	bb	aa	bb	bb	aa	bb	aa	bb	aa	aa	aa	aa	aa	aa	aa	aa	aa	bb	bb	aa	bb	aa	bb	aa	aa	aa	aa	bb
Marker135	aaxbb	aa	bb	aa	aa	bb	bb	aa	aa	bb	aa	aa	aa	aa	bb	bb	aa	aa	aa	aa	aa	bb	aa	bb	bb	aa	bb	aa	bb	bb	aa	aa	aa	aa	aa	aa	aa	aa	bb	bb	aa	bb	aa	bb	aa	aa	aa	aa	bb
Marker130	aaxbb	aa	bb	aa	aa	bb	bb	aa	aa	bb	aa	aa	aa	aa	bb	bb	aa	aa	aa	aa	aa	bb	aa	bb	bb	aa	bb	aa	bb	bb	aa	aa	aa	aa	aa	aa	aa	aa	bb	bb	aa	bb	aa	bb	aa	aa	aa	aa	bb
Marker133	aaxbb	aa	bb	aa	aa	bb	bb	aa	aa	bb	aa	aa	aa	aa	bb	bb	aa	aa	aa	aa	aa	bb	aa	bb	bb	aa	bb	aa	bb	bb	aa	aa	aa	aa	aa	aa	aa	aa	bb	bb	aa	bb	aa	bb	aa	aa	aa	aa	bb
Marker134	aaxbb	aa	bb	aa	aa	bb	bb	aa	aa	bb	aa	aa	aa	aa	bb	bb	aa	aa	aa	aa	aa	bb	aa	bb	bb	aa	bb	aa	bb	bb	aa	aa	aa	aa	aa	aa	aa	aa	bb	bb	aa	bb	aa	bb	aa	aa	aa	aa	bb
Marker131	aaxbb	aa	bb	aa	aa	bb	bb	aa	aa	bb	aa	aa	aa	aa	bb	bb	aa	aa	aa	aa	aa	bb	aa	bb	bb	aa	bb	aa	bb	bb	aa	aa	aa	aa	aa	aa	aa	aa	bb	bb	aa	bb	aa	bb	aa	aa	aa	aa	bb
Marker125	aaxbb	aa	bb	aa	aa	bb	bb	aa	aa	bb	aa	aa	aa	aa	bb	bb	aa	aa	aa	aa	aa	bb	aa	bb	bb	aa	bb	aa	bb	bb	aa	aa	aa	aa	aa	aa	bb	aa	bb	bb	aa	bb	aa	bb	aa	bb	aa	aa	bb
Marker346	aaxbb	aa	bb	bb	aa	bb	bb	aa	aa	bb	aa	aa	aa	aa	bb	aa	aa	aa	aa	aa	aa	bb	bb	bb	bb	aa	bb	aa	bb	bb	aa	aa	aa	aa	aa	aa	bb	aa	bb	aa	aa	bb	aa	aa	aa	bb	bb	aa	bb
Marker349	aaxbb	aa	bb	bb	aa	bb	bb	aa	aa	bb	aa	aa	aa	aa	bb	aa	aa	aa	aa	aa	aa	bb	bb	bb	bb	aa	bb	aa	bb	bb	aa	aa	aa	aa	aa	aa	bb	aa	bb	aa	aa	bb	aa	aa	aa	bb	bb	aa	bb
Marker353	aaxbb	aa	bb	bb	aa	bb	bb	aa	aa	bb	aa	aa	aa	aa	bb	aa	aa	aa	aa	aa	aa	bb	bb	bb	bb	aa	bb	aa	bb	bb	aa	aa	aa	aa	aa	aa	bb	aa	bb	aa	aa	bb	aa	aa	aa	bb	bb	aa	bb
Marker361	aaxbb	aa	bb	bb	aa	bb	bb	aa	aa	bb	aa	aa	aa	aa	bb	aa	aa	aa	aa	aa	aa	bb	bb	bb	bb	aa	bb	aa	bb	bb	aa	aa	aa	aa	aa	aa	bb	aa	bb	aa	aa	bb	aa	aa	aa	bb	bb	aa	bb
Marker365	aaxbb	aa	bb	bb	aa	bb	bb	aa	aa	bb	aa	aa	aa	aa	bb	aa	aa	aa	aa	aa	aa	bb	bb	bb	bb	aa	bb	aa	bb	bb	aa	aa	aa	aa	aa	aa	bb	aa	bb	aa	aa	bb	aa	aa	aa	bb	bb	aa	bb
Marker369	aaxbb	aa	bb	bb	aa	bb	bb	aa	aa	bb	aa	aa	aa	aa	bb	aa	aa	aa	aa	aa	aa	bb	bb	bb	bb	aa	bb	aa	bb	bb	aa	aa	aa	aa	aa	aa	bb	aa	bb	aa	aa	bb	aa	aa	aa	bb	bb	aa	bb
Marker373	aaxbb	aa	bb	bb	aa	bb	bb	aa	aa	bb	aa	aa	aa	aa	bb	aa	aa	aa	aa	aa	aa	bb	bb	aa	bb	aa	bb	aa	bb	bb	aa	aa	aa	aa	aa	aa	aa	aa	bb	aa	aa	bb	aa	aa	aa	bb	bb	aa	bb
Marker376	aaxbb	aa	bb	bb	aa	bb	bb	aa	aa	bb	aa	aa	aa	aa	bb	aa	aa	aa	aa	aa	aa	bb	bb	aa	bb	aa	bb	aa	bb	bb	aa	aa	aa	aa	aa	aa	aa	aa	bb	aa	aa	bb	aa	aa	aa	bb	bb	aa	bb
Marker377	aaxbb	aa	bb	bb	aa	bb	bb	aa	aa	bb	aa	aa	aa	aa	bb	aa	aa	aa	aa	aa	aa	bb	bb	aa	bb	aa	bb	aa	bb	bb	aa	aa	aa	aa	aa	aa	aa	aa	bb	aa	aa	bb	aa	aa	aa	bb	bb	aa	bb
Marker379	aaxbb	aa	bb	bb	aa	bb	bb	aa	aa	bb	aa	aa	aa	aa	bb	aa	aa	aa	aa	aa	aa	bb	bb	aa	bb	aa	bb	aa	bb	bb	aa	aa	aa	aa	aa	aa	aa	aa	bb	aa	aa	bb	aa	aa	aa	bb	bb	aa	bb
Marker381	aaxbb	aa	bb	bb	aa	bb	bb	aa	aa	bb	aa	aa	aa	aa	bb	aa	aa	aa	aa	aa	aa	bb	bb	aa	bb	aa	bb	aa	bb	bb	aa	aa	aa	aa	aa	aa	aa	aa	bb	aa	aa	bb	aa	aa	aa	bb	bb	aa	bb
Marker382	aaxbb	aa	bb	bb	aa	bb	bb	aa	aa	bb	aa	aa	aa	aa	bb	aa	aa	aa	aa	aa	aa	bb	bb	aa	bb	aa	bb	aa	bb	bb	aa	aa	aa	aa	aa	aa	aa	aa	bb	aa	aa	bb	aa	aa	aa	bb	bb	aa	bb
Marker383	aaxbb	aa	bb	bb	aa	bb	bb	aa	aa	bb	aa	aa	aa	aa	bb	aa	aa	aa	aa	aa	aa	bb	bb	aa	bb	aa	bb	aa	bb	bb	aa	aa	aa	aa	aa	aa	aa	aa	bb	aa	aa	bb	aa	aa	aa	bb	bb	aa	bb
Marker385	aaxbb	aa	bb	bb	aa	bb	bb	aa	aa	bb	aa	aa	aa	aa	bb	aa	aa	aa	aa	aa	aa	bb	bb	aa	bb	aa	bb	aa	bb	bb	aa	aa	aa	aa	aa	aa	aa	aa	bb	aa	aa	bb	aa	aa	aa	bb	bb	aa	bb
Marker386	aaxbb	aa	bb	bb	aa	bb	bb	aa	aa	bb	aa	aa	aa	aa	bb	aa	aa	aa	aa	aa	aa	bb	bb	aa	bb	aa	bb	aa	bb	bb	aa	aa	aa	aa	aa	aa	aa	aa	bb	aa	aa	bb	aa	aa	aa	bb	bb	aa	bb
Marker388	aaxbb	aa	bb	bb	aa	bb	bb	aa	aa	bb	aa	aa	aa	aa	bb	aa	aa	aa	aa	aa	aa	bb	bb	aa	bb	aa	bb	aa	bb	bb	aa	aa	aa	aa	aa	aa	aa	aa	bb	aa	aa	bb	aa	aa	aa	bb	bb	aa	bb
Marker389	aaxbb	aa	bb	bb	aa	bb	bb	aa	aa	bb	aa	aa	aa	aa	bb	aa	aa	aa	aa	aa	aa	bb	bb	aa	bb	aa	bb	aa	bb	bb	aa	aa	aa	aa	aa	aa	aa	aa	bb	aa	aa	bb	aa	aa	aa	bb	bb	aa	bb
Marker390	aaxbb	aa	bb	bb	aa	bb	bb	aa	aa	bb	aa	aa	aa	aa	bb	aa	aa	aa	aa	aa	aa	bb	bb	aa	bb	aa	bb	aa	bb	bb	aa	aa	aa	aa	aa	aa	aa	aa	bb	aa	aa	bb	aa	aa	aa	bb	bb	aa	bb
Marker391	aaxbb	aa	bb	bb	aa	bb	bb	aa	aa	bb	aa	aa	aa	aa	bb	aa	aa	aa	aa	aa	aa	bb	bb	aa	bb	aa	bb	aa	bb	bb	aa	aa	aa	aa	aa	aa	aa	aa	bb	aa	aa	bb	aa	aa	aa	bb	bb	aa	bb
Marker392	aaxbb	aa	bb	bb	aa	bb	bb	aa	aa	bb	aa	aa	aa	aa	bb	aa	aa	aa	aa	aa	aa	bb	bb	aa	bb	aa	bb	aa	bb	bb	aa	aa	aa	aa	aa	aa	aa	aa	bb	aa	aa	bb	aa	aa	aa	bb	bb	aa	bb
Marker393	aaxbb	aa	bb	bb	aa	bb	bb	aa	aa	bb	aa	aa	aa	aa	bb	aa	aa	aa	aa	aa	aa	bb	bb	aa	bb	aa	bb	aa	bb	bb	aa	aa	aa	aa	aa	aa	aa	aa	bb	aa	aa	bb	aa	aa	aa	bb	bb	aa	bb
Marker395	aaxbb	aa	bb	bb	aa	bb	bb	aa	aa	bb	aa	aa	aa	aa	bb	aa	aa	aa	aa	aa	aa	bb	bb	aa	bb	aa	bb	aa	bb	bb	aa	aa	aa	aa	aa	aa	aa	aa	bb	aa	aa	bb	aa	aa	aa	bb	bb	aa	bb
Marker460	aaxbb	aa	bb	bb	aa	bb	bb	aa	aa	bb	aa	aa	aa	aa	bb	aa	aa	aa	aa	aa	aa	bb	bb	aa	bb	aa	bb	aa	bb	bb	aa	aa	aa	aa	aa	aa	aa	aa	bb	aa	aa	bb	aa	aa	aa	bb	bb	aa	bb
Marker396	aaxbb	aa	bb	bb	aa	bb	bb	aa	aa	bb	aa	aa	aa	aa	bb	aa	aa	aa	aa	aa	aa	bb	bb	aa	bb	aa	bb	aa	bb	bb	aa	aa	aa	aa	aa	aa	aa	aa	bb	aa	aa	bb	aa	aa	aa	bb	bb	aa	bb
Marker408	aaxbb	aa	bb	bb	aa	bb	bb	aa	aa	bb	aa	aa	aa	aa	bb	aa	aa	aa	aa	aa	aa	bb	bb	aa	bb	aa	bb	aa	bb	bb	aa	aa	aa	aa	aa	aa	aa	aa	bb	aa	aa	bb	aa	aa	aa	bb	bb	aa	bb
Marker412	aaxbb	aa	bb	bb	aa	bb	bb	aa	aa	bb	aa	aa	aa	aa	bb	aa	aa	aa	aa	aa	aa	bb	bb	aa	bb	aa	bb	aa	bb	bb	aa	aa	aa	aa	aa	aa	aa	aa	bb	aa	aa	bb	aa	aa	aa	bb	bb	aa	bb
Marker418	aaxbb	aa	bb	bb	aa	bb	bb	aa	aa	bb	aa	aa	aa	aa	bb	aa	aa	aa	aa	aa	aa	bb	bb	aa	bb	aa	bb	aa	bb	bb	aa	aa	aa	aa	aa	aa	aa	aa	bb	aa	aa	bb	aa	aa	aa	bb	bb	aa	bb
Marker423	aaxbb	aa	bb	bb	aa	bb	bb	aa	aa	bb	aa	aa	aa	aa	bb	aa	aa	aa	aa	aa	aa	bb	bb	aa	bb	aa	bb	aa	bb	bb	aa	aa	aa	aa	aa	aa	aa	aa	bb	aa	aa	bb	aa	aa	aa	bb	bb	aa	bb
Marker424	aaxbb	aa	bb	bb	aa	bb	bb	aa	aa	bb	aa	aa	aa	aa	bb	aa	aa	aa	aa	aa	aa	bb	bb	aa	bb	aa	bb	aa	bb	bb	aa	aa	aa	aa	aa	aa	aa	aa	bb	aa	aa	bb	aa	aa	aa	bb	bb	aa	bb
Marker432	aaxbb	aa	bb	bb	aa	bb	bb	aa	aa	bb	aa	aa	aa	aa	bb	aa	aa	aa	aa	aa	aa	bb	bb	aa	bb	aa	bb	aa	bb	bb	aa	aa	aa	aa	aa	aa	aa	aa	bb	aa	aa	bb	aa	aa	aa	bb	bb	aa	bb
Marker438	aaxbb	aa	bb	bb	aa	bb	bb	aa	aa	bb	aa	aa	aa	aa	bb	aa	aa	aa	aa	aa	aa	bb	bb	aa	bb	aa	bb	aa	bb	bb	aa	aa	aa	aa	aa	aa	aa	aa	bb	aa	aa	bb	aa	aa	aa	bb	bb	aa	bb
Marker442	aaxbb	aa	bb	bb	aa	bb	bb	aa	aa	bb	aa	aa	aa	aa	bb	aa	aa	aa	aa	aa	aa	bb	bb	aa	bb	aa	bb	aa	bb	bb	aa	aa	aa	aa	aa	aa	aa	aa	bb	aa	aa	bb	aa	aa	aa	bb	bb	aa	bb
Marker445	aaxbb	aa	bb	bb	aa	bb	bb	aa	aa	bb	aa	aa	aa	aa	bb	aa	aa	aa	aa	aa	aa	bb	bb	aa	bb	aa	bb	aa	bb	bb	aa	aa	aa	aa	aa	aa	aa	aa	bb	aa	aa	bb	aa	aa	aa	bb	bb	aa	bb
Marker446	aaxbb	aa	bb	bb	aa	bb	bb	aa	aa	bb	aa	aa	aa	aa	bb	aa	aa	aa	aa	aa	aa	bb	bb	aa	bb	aa	bb	aa	bb	bb	aa	aa	aa	aa	aa	aa	aa	aa	bb	aa	aa	bb	aa	aa	aa	bb	bb	aa	bb
Marker456	aaxbb	aa	bb	bb	aa	bb	bb	aa	aa	bb	aa	aa	aa	aa	bb	aa	aa	aa	aa	aa	aa	bb	bb	aa	bb	aa	bb	aa	bb	bb	aa	aa	aa	aa	aa	aa	aa	aa	bb	aa	aa	bb	aa	aa	aa	bb	bb	aa	bb
Marker428	aaxbb	aa	bb	bb	aa	bb	bb	aa	aa	bb	aa	aa	aa	aa	bb	aa	aa	aa	aa	aa	aa	bb	bb	aa	bb	aa	bb	aa	bb	bb	aa	aa	aa	aa	aa	aa	aa	aa	bb	aa	aa	bb	aa	aa	aa	bb	bb	aa	bb
Marker437	aaxbb	aa	bb	bb	aa	bb	bb	aa	aa	bb	aa	aa	aa	aa	bb	aa	aa	aa	aa	aa	aa	bb	bb	aa	bb	aa	bb	aa	bb	bb	aa	aa	aa	aa	aa	aa	aa	aa	bb	aa	aa	bb	aa	aa	aa	bb	bb	aa	bb
Marker372	aaxbb	aa	bb	bb	aa	bb	bb	aa	aa	bb	aa	aa	aa	aa	bb	aa	aa	aa	aa	aa	aa	bb	bb	bb	bb	aa	bb	aa	bb	bb	aa	aa	aa	aa	aa	aa	aa	aa	bb	aa	aa	bb	aa	aa	aa	bb	bb	aa	bb
Marker364	aaxbb	aa	bb	bb	aa	bb	bb	aa	aa	bb	aa	aa	aa	aa	bb	aa	aa	aa	aa	aa	aa	bb	bb	bb	bb	aa	bb	aa	bb	bb	aa	aa	aa	aa	aa	aa	--	aa	bb	aa	aa	bb	aa	aa	aa	bb	bb	aa	bb
Marker342	aaxbb	aa	bb	bb	aa	bb	bb	aa	aa	bb	aa	aa	aa	aa	bb	aa	aa	aa	aa	aa	aa	bb	bb	bb	bb	aa	bb	aa	bb	bb	aa	aa	aa	aa	aa	aa	bb	aa	bb	aa	aa	bb	aa	aa	aa	bb	bb	aa	bb
Marker344	aaxbb	aa	bb	bb	aa	bb	bb	aa	aa	bb	aa	aa	aa	aa	bb	aa	aa	aa	aa	aa	aa	bb	bb	bb	bb	aa	bb	aa	bb	bb	aa	aa	aa	aa	aa	aa	bb	aa	bb	aa	aa	bb	aa	aa	aa	bb	bb	aa	bb
Marker340	aaxbb	aa	bb	bb	aa	bb	bb	aa	aa	bb	aa	aa	aa	aa	bb	bb	aa	aa	aa	aa	aa	bb	bb	bb	bb	aa	bb	aa	bb	bb	aa	aa	aa	aa	aa	aa	bb	aa	bb	aa	aa	bb	aa	aa	aa	bb	bb	aa	bb
Marker343	aaxbb	aa	bb	bb	aa	bb	bb	aa	aa	bb	aa	aa	aa	aa	bb	--	aa	aa	aa	aa	aa	bb	bb	bb	bb	aa	bb	aa	bb	bb	aa	aa	aa	aa	aa	aa	bb	aa	bb	aa	aa	bb	aa	aa	aa	bb	bb	aa	bb
Marker337	aaxbb	aa	bb	aa	aa	bb	bb	aa	aa	bb	aa	aa	aa	aa	aa	bb	aa	aa	aa	aa	aa	bb	bb	bb	bb	aa	bb	aa	bb	bb	aa	aa	aa	aa	aa	aa	bb	aa	bb	aa	aa	bb	aa	aa	aa	bb	bb	aa	bb
Marker334	aaxbb	aa	bb	aa	aa	bb	bb	aa	aa	--	aa	aa	aa	aa	aa	--	aa	aa	aa	aa	aa	bb	bb	aa	bb	aa	bb	aa	bb	bb	aa	aa	aa	aa	aa	aa	bb	aa	bb	aa	aa	bb	aa	aa	aa	bb	bb	aa	bb
Marker331	aaxbb	aa	bb	aa	aa	bb	bb	aa	aa	aa	aa	aa	aa	aa	aa	bb	aa	aa	aa	aa	aa	bb	bb	aa	bb	aa	bb	aa	bb	bb	aa	aa	aa	aa	aa	aa	bb	aa	bb	aa	aa	bb	aa	aa	aa	bb	bb	aa	bb
Marker330	aaxbb	aa	bb	aa	aa	bb	bb	aa	aa	aa	aa	aa	aa	aa	aa	bb	aa	aa	aa	aa	aa	bb	bb	aa	bb	aa	bb	aa	bb	bb	aa	aa	aa	aa	aa	aa	bb	aa	bb	aa	aa	bb	aa	aa	aa	bb	bb	aa	bb
Marker326	aaxbb	aa	bb	aa	aa	bb	bb	aa	aa	aa	aa	aa	aa	aa	aa	bb	aa	aa	aa	aa	aa	bb	bb	aa	bb	aa	bb	aa	bb	aa	aa	aa	aa	aa	aa	aa	bb	aa	bb	aa	aa	bb	aa	aa	aa	aa	bb	aa	bb
Marker328	aaxbb	aa	bb	aa	aa	bb	bb	aa	aa	aa	aa	aa	aa	aa	aa	bb	aa	aa	aa	aa	aa	bb	bb	aa	bb	aa	bb	aa	bb	--	aa	aa	aa	aa	aa	aa	bb	aa	bb	aa	aa	bb	aa	aa	aa	aa	aa	aa	bb
Marker318	aaxbb	aa	bb	aa	aa	bb	bb	aa	aa	aa	aa	aa	aa	aa	aa	bb	aa	aa	aa	aa	aa	bb	aa	aa	bb	aa	bb	aa	bb	aa	aa	aa	aa	aa	aa	aa	bb	aa	bb	aa	aa	bb	aa	aa	aa	aa	aa	aa	bb
Marker319	aaxbb	aa	bb	aa	aa	bb	bb	aa	aa	aa	aa	aa	aa	aa	aa	bb	aa	aa	aa	aa	aa	bb	aa	aa	bb	aa	bb	aa	bb	aa	aa	aa	aa	aa	aa	aa	bb	aa	bb	aa	aa	bb	aa	aa	aa	aa	aa	aa	bb
Marker315	aaxbb	aa	bb	aa	aa	bb	bb	aa	aa	aa	aa	aa	aa	aa	aa	bb	aa	aa	aa	aa	aa	bb	aa	aa	bb	aa	bb	aa	bb	aa	aa	aa	aa	aa	aa	aa	bb	aa	bb	aa	aa	aa	aa	aa	aa	aa	aa	aa	aa
Marker310	aaxbb	aa	bb	aa	aa	bb	bb	aa	aa	aa	aa	aa	aa	aa	aa	bb	aa	aa	aa	aa	aa	bb	aa	aa	bb	aa	bb	aa	bb	aa	aa	aa	aa	aa	aa	aa	bb	aa	aa	aa	aa	aa	aa	aa	aa	aa	aa	aa	aa
Marker314	aaxbb	aa	bb	aa	aa	bb	bb	aa	aa	aa	aa	aa	aa	aa	aa	bb	aa	aa	aa	aa	aa	bb	aa	aa	bb	aa	bb	aa	bb	aa	aa	aa	aa	aa	aa	aa	bb	aa	aa	aa	aa	aa	aa	aa	aa	aa	aa	aa	aa
Marker305	aaxbb	aa	bb	aa	aa	bb	bb	aa	aa	aa	aa	aa	aa	aa	aa	bb	aa	aa	aa	aa	aa	bb	aa	aa	bb	aa	bb	aa	bb	aa	aa	aa	aa	aa	aa	aa	bb	aa	aa	aa	aa	aa	aa	aa	aa	aa	aa	aa	aa
Marker297	aaxbb	aa	bb	aa	aa	bb	bb	aa	aa	aa	aa	aa	aa	aa	aa	bb	aa	aa	aa	aa	aa	bb	aa	aa	bb	aa	bb	aa	bb	aa	aa	aa	aa	aa	aa	aa	bb	aa	aa	aa	aa	aa	aa	aa	aa	aa	aa	aa	aa
Marker308	aaxbb	aa	bb	aa	aa	bb	bb	aa	aa	aa	aa	aa	aa	aa	aa	bb	aa	aa	aa	aa	aa	bb	aa	aa	bb	aa	bb	aa	bb	aa	aa	aa	aa	aa	aa	aa	bb	aa	aa	aa	aa	aa	aa	aa	aa	aa	aa	aa	aa
Marker289	aaxbb	aa	bb	aa	aa	bb	bb	aa	aa	aa	aa	aa	aa	aa	aa	bb	aa	aa	aa	aa	aa	bb	aa	aa	bb	aa	bb	aa	bb	aa	aa	aa	aa	aa	aa	aa	bb	aa	aa	aa	aa	aa	aa	aa	aa	aa	aa	aa	aa
Marker290	aaxbb	aa	bb	aa	aa	bb	bb	aa	aa	aa	aa	aa	aa	aa	aa	bb	aa	aa	aa	aa	aa	bb	aa	aa	bb	aa	bb	aa	bb	aa	aa	aa	aa	aa	aa	aa	bb	aa	aa	aa	aa	aa	aa	aa	aa	aa	aa	aa	aa
Marker292	aaxbb	aa	bb	aa	aa	bb	bb	aa	aa	aa	aa	aa	aa	aa	aa	bb	aa	aa	aa	aa	aa	bb	aa	aa	bb	aa	bb	aa	bb	aa	aa	aa	aa	aa	aa	aa	bb	aa	aa	aa	aa	aa	aa	aa	aa	aa	aa	aa	aa
Marker293	aaxbb	aa	bb	aa	aa	bb	bb	aa	aa	aa	aa	aa	aa	aa	aa	bb	aa	aa	aa	aa	aa	bb	aa	aa	bb	aa	bb	aa	bb	aa	aa	aa	aa	aa	aa	aa	bb	aa	aa	aa	aa	aa	aa	aa	aa	aa	aa	aa	aa
Marker287	aaxbb	aa	bb	aa	aa	bb	bb	aa	aa	aa	aa	aa	aa	aa	aa	bb	aa	aa	aa	aa	aa	aa	aa	aa	bb	aa	bb	aa	bb	aa	aa	aa	aa	aa	aa	aa	bb	aa	aa	aa	aa	aa	aa	aa	aa	aa	aa	aa	aa
Marker286	aaxbb	aa	bb	aa	aa	bb	bb	aa	aa	aa	aa	aa	aa	aa	aa	bb	aa	aa	aa	aa	aa	aa	aa	aa	bb	aa	bb	aa	bb	aa	aa	aa	aa	aa	aa	aa	bb	aa	aa	aa	aa	aa	aa	aa	aa	aa	aa	aa	aa
Marker288	aaxbb	aa	bb	aa	aa	bb	bb	aa	aa	aa	aa	aa	aa	aa	aa	bb	aa	aa	aa	aa	aa	aa	aa	aa	bb	aa	bb	aa	bb	aa	aa	aa	aa	aa	aa	aa	bb	aa	aa	aa	aa	aa	aa	aa	aa	aa	aa	aa	aa
Marker278	aaxbb	aa	bb	aa	aa	bb	bb	aa	aa	aa	aa	aa	aa	aa	aa	bb	aa	aa	aa	aa	aa	aa	aa	aa	bb	aa	bb	aa	bb	aa	aa	aa	aa	aa	aa	aa	bb	aa	aa	aa	aa	aa	aa	aa	aa	aa	aa	aa	aa
Marker280	aaxbb	aa	bb	aa	aa	bb	bb	aa	aa	aa	aa	aa	aa	aa	aa	bb	aa	aa	aa	aa	aa	aa	aa	aa	bb	aa	bb	aa	bb	aa	aa	aa	aa	aa	aa	aa	bb	aa	aa	aa	aa	aa	aa	aa	aa	aa	aa	aa	aa
Marker246	aaxbb	aa	bb	aa	aa	bb	bb	aa	aa	aa	aa	aa	aa	aa	aa	bb	aa	aa	aa	aa	aa	aa	aa	aa	bb	aa	bb	aa	bb	aa	aa	aa	aa	aa	aa	aa	bb	aa	aa	aa	aa	aa	aa	aa	aa	aa	aa	aa	aa
Marker248	aaxbb	aa	bb	aa	aa	bb	bb	aa	aa	aa	aa	aa	aa	aa	aa	bb	aa	aa	aa	aa	aa	aa	aa	aa	bb	aa	bb	aa	bb	aa	aa	aa	aa	aa	aa	aa	bb	aa	aa	aa	aa	aa	aa	aa	aa	aa	aa	aa	aa
Marker250	aaxbb	aa	bb	aa	aa	bb	bb	aa	aa	aa	aa	aa	aa	aa	aa	bb	aa	aa	aa	aa	aa	aa	aa	aa	bb	aa	bb	aa	bb	aa	aa	aa	aa	aa	aa	aa	bb	aa	aa	aa	aa	aa	aa	aa	aa	aa	aa	aa	aa
Marker251	aaxbb	aa	bb	aa	aa	bb	bb	aa	aa	aa	aa	aa	aa	aa	aa	bb	aa	aa	aa	aa	aa	aa	aa	aa	bb	aa	bb	aa	bb	aa	aa	aa	aa	aa	aa	aa	bb	aa	aa	aa	aa	aa	aa	--	aa	aa	aa	aa	aa
Marker252	aaxbb	aa	bb	aa	aa	bb	bb	aa	aa	aa	aa	aa	aa	aa	aa	bb	aa	aa	aa	aa	aa	aa	aa	aa	bb	aa	bb	aa	bb	aa	aa	aa	aa	aa	aa	aa	bb	aa	aa	aa	aa	aa	aa	aa	aa	aa	aa	aa	aa
Marker253	aaxbb	aa	bb	aa	aa	bb	bb	aa	aa	aa	aa	aa	aa	aa	aa	bb	aa	aa	aa	aa	aa	aa	aa	aa	bb	aa	bb	aa	bb	aa	aa	aa	aa	aa	aa	aa	bb	aa	aa	aa	aa	aa	aa	aa	aa	aa	aa	aa	aa
Marker260	aaxbb	aa	bb	aa	aa	bb	bb	aa	aa	aa	aa	aa	aa	aa	aa	bb	aa	aa	aa	aa	aa	aa	aa	aa	bb	aa	bb	aa	bb	aa	aa	aa	aa	aa	aa	aa	bb	aa	aa	aa	aa	aa	aa	aa	aa	aa	aa	aa	aa
Marker262	aaxbb	aa	bb	aa	aa	bb	bb	aa	aa	aa	aa	aa	aa	aa	aa	bb	aa	aa	aa	aa	aa	aa	aa	aa	bb	aa	bb	aa	bb	aa	aa	aa	aa	aa	aa	aa	bb	aa	aa	aa	aa	aa	aa	aa	aa	aa	aa	aa	aa
Marker263	aaxbb	aa	bb	aa	aa	bb	bb	aa	aa	aa	aa	aa	aa	aa	aa	bb	aa	aa	aa	aa	aa	aa	aa	aa	bb	aa	bb	aa	bb	aa	aa	aa	aa	aa	aa	aa	bb	aa	aa	aa	aa	aa	aa	aa	aa	aa	aa	aa	aa
Marker264	aaxbb	aa	bb	aa	aa	bb	bb	aa	aa	aa	aa	aa	aa	aa	aa	bb	aa	aa	aa	aa	aa	aa	aa	aa	bb	aa	bb	aa	bb	aa	aa	aa	aa	aa	aa	aa	bb	aa	aa	aa	aa	aa	aa	aa	aa	aa	aa	aa	aa
Marker265	aaxbb	aa	bb	aa	aa	bb	bb	aa	aa	aa	aa	aa	aa	aa	aa	bb	aa	aa	aa	aa	aa	aa	aa	aa	bb	aa	bb	aa	bb	aa	aa	aa	aa	aa	aa	aa	bb	aa	aa	aa	aa	aa	aa	aa	aa	aa	aa	aa	aa
Marker269	aaxbb	aa	bb	aa	aa	bb	bb	aa	aa	aa	aa	aa	aa	aa	aa	bb	aa	aa	aa	aa	aa	aa	aa	aa	bb	aa	bb	aa	bb	aa	aa	aa	aa	aa	aa	aa	bb	aa	aa	aa	aa	aa	aa	aa	aa	aa	aa	aa	aa
Marker271	aaxbb	aa	bb	aa	aa	bb	bb	aa	aa	aa	aa	aa	aa	aa	aa	bb	aa	aa	aa	aa	aa	aa	aa	aa	bb	aa	bb	aa	bb	aa	aa	aa	aa	aa	aa	aa	bb	aa	aa	aa	aa	aa	aa	aa	aa	aa	aa	aa	aa
Marker272	aaxbb	aa	bb	aa	aa	bb	bb	aa	aa	aa	aa	aa	aa	aa	aa	bb	aa	aa	aa	aa	aa	aa	aa	aa	bb	aa	bb	aa	bb	aa	aa	aa	aa	aa	aa	aa	bb	aa	aa	aa	aa	aa	aa	aa	aa	aa	aa	aa	aa
Marker274	aaxbb	aa	bb	aa	aa	bb	bb	aa	aa	aa	aa	aa	aa	aa	aa	bb	aa	aa	aa	aa	aa	aa	aa	aa	bb	aa	bb	aa	bb	aa	aa	aa	aa	aa	aa	aa	bb	aa	aa	aa	aa	aa	aa	aa	aa	aa	aa	aa	aa
Marker275	aaxbb	aa	bb	aa	aa	bb	bb	aa	aa	aa	aa	aa	aa	aa	aa	bb	aa	aa	aa	aa	aa	aa	aa	aa	bb	aa	bb	aa	bb	aa	aa	aa	aa	aa	aa	aa	bb	aa	aa	aa	aa	aa	aa	aa	aa	aa	aa	aa	aa
Marker156	aaxbb	aa	bb	aa	aa	bb	bb	aa	aa	aa	aa	aa	aa	aa	aa	bb	aa	aa	aa	aa	aa	aa	aa	aa	bb	aa	bb	aa	bb	aa	aa	aa	aa	aa	aa	aa	aa	aa	aa	aa	aa	aa	aa	bb	aa	aa	aa	aa	aa
Marker157	aaxbb	aa	bb	aa	aa	bb	bb	aa	aa	aa	aa	aa	aa	aa	aa	bb	aa	aa	aa	aa	aa	aa	aa	aa	bb	aa	bb	aa	bb	aa	aa	aa	aa	aa	aa	aa	aa	aa	aa	aa	aa	aa	aa	bb	aa	aa	aa	aa	aa
Marker159	aaxbb	aa	bb	aa	aa	bb	bb	aa	aa	aa	aa	aa	aa	aa	aa	bb	aa	aa	aa	aa	aa	aa	aa	aa	bb	aa	bb	aa	bb	aa	aa	aa	aa	aa	aa	aa	aa	aa	aa	aa	aa	aa	aa	bb	aa	aa	aa	aa	aa
Marker164	aaxbb	aa	bb	aa	aa	bb	bb	aa	aa	aa	aa	aa	aa	aa	aa	bb	aa	aa	aa	aa	aa	aa	aa	aa	bb	aa	bb	aa	bb	aa	aa	aa	aa	aa	aa	aa	aa	aa	aa	aa	aa	aa	aa	bb	aa	aa	aa	aa	aa
Marker165	aaxbb	aa	bb	aa	aa	bb	bb	aa	aa	aa	aa	aa	aa	aa	aa	bb	aa	aa	aa	aa	aa	aa	aa	aa	bb	aa	bb	aa	bb	aa	aa	aa	aa	aa	aa	aa	aa	aa	aa	aa	aa	aa	aa	bb	aa	aa	aa	aa	aa
Marker167	aaxbb	aa	bb	aa	aa	bb	bb	aa	aa	aa	aa	aa	aa	aa	aa	bb	aa	aa	aa	aa	aa	aa	aa	aa	bb	aa	bb	aa	bb	aa	aa	aa	aa	aa	aa	aa	aa	aa	aa	aa	aa	aa	aa	bb	aa	aa	aa	aa	aa
Marker174	aaxbb	aa	bb	aa	aa	bb	bb	aa	aa	aa	aa	aa	aa	aa	aa	bb	aa	aa	aa	aa	aa	aa	aa	aa	bb	aa	bb	aa	bb	aa	aa	aa	aa	aa	aa	aa	aa	aa	aa	aa	aa	aa	aa	bb	aa	aa	aa	aa	aa
Marker175	aaxbb	aa	bb	aa	aa	bb	bb	aa	aa	aa	aa	aa	aa	aa	aa	bb	aa	aa	aa	aa	aa	aa	aa	aa	bb	aa	bb	aa	bb	aa	aa	aa	aa	aa	aa	aa	aa	aa	aa	aa	aa	aa	aa	bb	aa	aa	aa	aa	aa
Marker177	aaxbb	aa	bb	aa	aa	bb	bb	aa	aa	aa	aa	aa	aa	aa	aa	bb	aa	aa	aa	aa	aa	aa	aa	aa	bb	aa	bb	aa	bb	aa	aa	aa	aa	aa	aa	aa	aa	aa	aa	aa	aa	aa	aa	bb	aa	aa	aa	aa	aa
Marker178	aaxbb	aa	bb	aa	aa	bb	bb	aa	aa	aa	aa	aa	aa	aa	aa	bb	aa	aa	aa	aa	aa	aa	aa	aa	bb	aa	bb	aa	bb	aa	aa	aa	aa	aa	aa	aa	aa	aa	aa	aa	aa	aa	aa	bb	aa	aa	aa	aa	aa
Marker179	aaxbb	aa	bb	aa	aa	bb	bb	aa	aa	aa	aa	aa	aa	aa	aa	bb	aa	aa	aa	aa	aa	aa	aa	aa	bb	aa	bb	aa	bb	aa	aa	aa	aa	aa	aa	aa	aa	aa	aa	aa	aa	aa	aa	bb	aa	aa	aa	aa	aa
Marker181	aaxbb	aa	bb	aa	aa	bb	bb	aa	aa	aa	aa	aa	aa	aa	aa	bb	aa	aa	aa	aa	aa	aa	aa	aa	bb	aa	bb	aa	bb	aa	aa	aa	aa	aa	aa	aa	aa	aa	aa	aa	aa	aa	aa	bb	aa	aa	aa	aa	aa
Marker182	aaxbb	aa	bb	aa	aa	bb	bb	aa	aa	aa	aa	aa	aa	aa	aa	bb	aa	aa	aa	aa	aa	aa	aa	aa	bb	aa	bb	aa	bb	aa	aa	aa	aa	aa	aa	aa	aa	aa	aa	aa	aa	aa	aa	bb	aa	aa	aa	aa	aa
Marker184	aaxbb	aa	bb	aa	aa	bb	bb	aa	aa	aa	aa	aa	aa	aa	aa	bb	aa	aa	aa	aa	aa	aa	aa	aa	bb	aa	bb	aa	bb	aa	aa	aa	aa	aa	aa	aa	aa	aa	aa	aa	aa	aa	aa	bb	aa	aa	aa	aa	aa
Marker185	aaxbb	aa	bb	aa	aa	bb	bb	aa	aa	aa	aa	aa	aa	aa	aa	bb	aa	aa	aa	aa	aa	aa	aa	aa	bb	aa	bb	aa	bb	aa	aa	aa	aa	aa	aa	aa	aa	aa	aa	aa	aa	aa	aa	bb	aa	aa	aa	aa	aa
Marker186	aaxbb	aa	bb	aa	aa	bb	bb	aa	aa	aa	aa	aa	aa	aa	aa	bb	aa	aa	aa	aa	aa	aa	aa	aa	bb	aa	bb	aa	bb	aa	aa	aa	aa	aa	aa	aa	aa	aa	aa	aa	aa	aa	aa	bb	aa	aa	aa	aa	aa
Marker188	aaxbb	aa	bb	aa	aa	bb	bb	aa	aa	aa	aa	aa	aa	aa	aa	bb	aa	aa	aa	aa	aa	aa	aa	aa	bb	aa	bb	aa	bb	aa	aa	aa	aa	aa	aa	aa	aa	aa	aa	aa	aa	aa	aa	bb	aa	aa	aa	aa	aa
Marker189	aaxbb	aa	bb	aa	aa	bb	bb	aa	aa	aa	aa	aa	aa	aa	aa	bb	aa	aa	aa	aa	aa	aa	aa	aa	bb	aa	bb	aa	bb	aa	aa	aa	aa	aa	aa	aa	aa	aa	aa	aa	aa	aa	aa	bb	aa	aa	aa	aa	aa
Marker201	aaxbb	aa	bb	aa	aa	bb	bb	aa	aa	aa	aa	aa	aa	aa	aa	bb	aa	aa	aa	aa	aa	aa	aa	aa	bb	aa	bb	aa	bb	aa	aa	aa	aa	aa	aa	aa	aa	aa	aa	aa	aa	aa	aa	bb	aa	aa	aa	aa	aa
Marker202	aaxbb	aa	bb	aa	aa	bb	bb	aa	aa	aa	aa	aa	aa	aa	aa	bb	aa	aa	aa	aa	aa	aa	aa	aa	bb	aa	bb	aa	bb	aa	aa	aa	aa	aa	aa	aa	aa	aa	aa	aa	aa	aa	aa	bb	aa	aa	aa	aa	aa
Marker207	aaxbb	aa	bb	aa	aa	bb	bb	aa	aa	aa	aa	aa	aa	aa	aa	bb	aa	aa	aa	aa	aa	aa	aa	aa	bb	aa	bb	aa	bb	aa	aa	aa	aa	aa	aa	aa	aa	aa	aa	aa	aa	aa	aa	bb	aa	aa	aa	aa	aa
Marker208	aaxbb	aa	bb	aa	aa	bb	bb	aa	aa	aa	aa	aa	aa	aa	aa	bb	aa	aa	aa	aa	aa	aa	aa	aa	bb	aa	bb	aa	bb	aa	aa	aa	aa	aa	aa	aa	aa	aa	aa	aa	aa	aa	aa	bb	aa	aa	aa	aa	aa
Marker211	aaxbb	aa	bb	aa	aa	bb	bb	aa	aa	aa	aa	aa	aa	aa	aa	bb	aa	aa	aa	aa	aa	aa	aa	aa	bb	aa	bb	aa	bb	aa	aa	aa	aa	aa	aa	aa	aa	aa	aa	aa	aa	aa	aa	bb	aa	aa	aa	aa	aa
Marker214	aaxbb	aa	bb	aa	aa	bb	bb	aa	aa	aa	aa	aa	aa	aa	aa	bb	aa	aa	aa	aa	aa	aa	aa	aa	bb	aa	bb	aa	bb	aa	aa	aa	aa	aa	aa	aa	aa	aa	aa	aa	aa	aa	aa	bb	aa	aa	aa	aa	aa
Marker216	aaxbb	aa	bb	aa	aa	bb	bb	aa	aa	aa	aa	aa	aa	aa	aa	bb	aa	aa	aa	aa	aa	aa	aa	aa	bb	aa	bb	aa	bb	aa	aa	aa	aa	aa	aa	aa	aa	aa	aa	aa	aa	aa	aa	bb	aa	aa	aa	aa	aa
Marker220	aaxbb	aa	bb	aa	aa	bb	bb	aa	aa	aa	aa	aa	aa	aa	aa	bb	aa	aa	aa	aa	aa	aa	aa	aa	bb	aa	bb	aa	bb	aa	aa	aa	aa	aa	aa	aa	aa	aa	aa	aa	aa	aa	aa	bb	aa	aa	aa	aa	aa
Marker221	aaxbb	aa	bb	aa	aa	bb	bb	aa	aa	aa	aa	aa	aa	aa	aa	bb	aa	aa	aa	aa	aa	aa	aa	aa	bb	aa	bb	aa	bb	aa	aa	aa	aa	aa	aa	aa	aa	aa	aa	aa	aa	aa	aa	bb	aa	aa	aa	aa	aa
Marker224	aaxbb	aa	bb	aa	aa	bb	bb	aa	aa	aa	aa	aa	aa	aa	aa	bb	aa	aa	aa	aa	aa	aa	aa	aa	bb	aa	bb	aa	bb	aa	aa	aa	aa	aa	aa	aa	aa	aa	aa	aa	aa	aa	aa	bb	aa	aa	aa	aa	aa
Marker226	aaxbb	aa	bb	aa	aa	bb	bb	aa	aa	aa	aa	aa	aa	aa	aa	bb	aa	aa	aa	aa	aa	aa	aa	aa	bb	aa	bb	aa	bb	aa	aa	aa	aa	aa	aa	aa	aa	aa	aa	aa	aa	aa	aa	bb	aa	aa	aa	aa	aa
Marker234	aaxbb	aa	bb	aa	aa	bb	bb	aa	aa	aa	aa	aa	aa	aa	aa	bb	aa	aa	aa	aa	aa	aa	aa	aa	bb	aa	bb	aa	bb	aa	aa	aa	aa	aa	aa	aa	aa	aa	aa	aa	aa	aa	aa	bb	aa	aa	aa	aa	aa
Marker235	aaxbb	aa	bb	aa	aa	bb	bb	aa	aa	aa	aa	aa	aa	aa	aa	bb	aa	aa	aa	aa	aa	aa	aa	aa	bb	aa	bb	aa	bb	aa	aa	aa	aa	aa	aa	aa	aa	aa	aa	aa	aa	aa	aa	bb	aa	aa	aa	aa	aa
Marker238	aaxbb	aa	bb	aa	aa	bb	bb	aa	aa	aa	aa	aa	aa	aa	aa	bb	aa	aa	aa	aa	aa	aa	aa	aa	bb	aa	bb	aa	bb	aa	aa	aa	aa	aa	aa	aa	aa	aa	aa	aa	aa	aa	aa	bb	aa	aa	aa	aa	aa
Marker239	aaxbb	aa	bb	aa	aa	bb	bb	aa	aa	aa	aa	aa	aa	aa	aa	bb	aa	aa	aa	aa	aa	aa	aa	aa	bb	aa	bb	aa	bb	aa	aa	aa	aa	aa	aa	aa	aa	aa	aa	aa	aa	aa	aa	bb	aa	aa	aa	aa	aa
Marker240	aaxbb	aa	bb	aa	aa	bb	bb	aa	aa	aa	aa	aa	aa	aa	aa	bb	aa	aa	aa	aa	aa	aa	aa	aa	bb	aa	bb	aa	bb	aa	aa	aa	aa	aa	aa	aa	aa	aa	aa	aa	aa	aa	aa	bb	aa	aa	aa	aa	aa
Marker249	aaxbb	aa	bb	aa	aa	bb	bb	aa	aa	aa	aa	aa	aa	aa	aa	bb	aa	aa	aa	aa	aa	aa	aa	aa	bb	aa	bb	aa	bb	aa	aa	aa	aa	aa	aa	aa	aa	aa	aa	aa	aa	aa	aa	bb	aa	aa	aa	aa	aa
Marker153	aaxbb	aa	bb	aa	aa	bb	bb	aa	aa	aa	aa	aa	aa	aa	aa	bb	aa	aa	aa	aa	aa	aa	aa	aa	bb	aa	bb	aa	bb	aa	aa	aa	aa	aa	aa	aa	aa	aa	aa	aa	aa	aa	aa	bb	aa	aa	aa	aa	aa
Marker154	aaxbb	aa	bb	aa	aa	bb	bb	aa	aa	aa	aa	aa	aa	aa	aa	bb	aa	aa	aa	aa	aa	aa	aa	aa	bb	aa	bb	aa	bb	aa	aa	aa	aa	aa	aa	aa	aa	aa	aa	aa	aa	aa	aa	bb	aa	aa	aa	aa	aa
Marker502	aaxbb	aa	bb	aa	aa	bb	bb	aa	aa	aa	aa	aa	aa	aa	aa	aa	aa	aa	aa	aa	aa	aa	aa	aa	bb	aa	bb	aa	bb	aa	aa	aa	aa	aa	aa	aa	aa	aa	aa	aa	aa	aa	aa	aa	aa	aa	aa	aa	aa
Marker504	aaxbb	aa	bb	aa	aa	bb	bb	aa	aa	aa	aa	aa	aa	aa	aa	aa	aa	aa	aa	aa	aa	aa	aa	aa	bb	aa	bb	aa	bb	aa	aa	aa	aa	aa	aa	aa	aa	aa	aa	aa	aa	aa	aa	aa	aa	aa	aa	aa	aa
Marker505	aaxbb	aa	bb	aa	aa	bb	bb	aa	aa	aa	aa	aa	aa	aa	aa	aa	aa	aa	aa	aa	aa	aa	aa	aa	bb	aa	bb	aa	bb	aa	aa	aa	aa	aa	aa	aa	aa	aa	aa	aa	aa	aa	aa	aa	aa	aa	aa	aa	aa
Marker509	aaxbb	aa	bb	aa	aa	bb	bb	aa	aa	aa	aa	aa	aa	aa	aa	aa	aa	aa	aa	aa	aa	aa	aa	aa	bb	aa	bb	aa	bb	aa	aa	aa	aa	aa	aa	aa	aa	aa	aa	aa	aa	aa	aa	aa	aa	aa	aa	aa	aa
Marker510	aaxbb	aa	bb	aa	aa	bb	bb	aa	aa	aa	aa	aa	aa	aa	aa	aa	aa	aa	aa	aa	aa	aa	aa	aa	bb	aa	bb	aa	bb	aa	aa	aa	aa	aa	aa	aa	aa	aa	aa	aa	aa	aa	aa	aa	aa	aa	aa	aa	aa
Marker511	aaxbb	aa	bb	aa	aa	bb	bb	aa	aa	aa	aa	aa	aa	aa	aa	aa	aa	aa	aa	aa	aa	aa	aa	aa	bb	aa	bb	aa	bb	aa	aa	aa	aa	aa	aa	aa	aa	aa	aa	aa	aa	aa	aa	aa	aa	aa	aa	aa	aa
Marker512	aaxbb	aa	bb	aa	aa	bb	bb	aa	aa	aa	aa	aa	aa	aa	aa	aa	aa	aa	aa	aa	aa	aa	aa	aa	bb	aa	bb	aa	bb	aa	aa	aa	aa	aa	aa	aa	aa	aa	aa	aa	aa	aa	aa	aa	aa	aa	aa	aa	aa
Marker467	aaxbb	aa	bb	aa	aa	bb	bb	aa	aa	aa	aa	aa	aa	aa	aa	aa	aa	aa	aa	aa	aa	aa	aa	aa	bb	aa	bb	aa	bb	aa	aa	aa	aa	aa	aa	aa	aa	aa	aa	aa	aa	aa	aa	aa	aa	aa	aa	aa	aa
Marker468	aaxbb	aa	bb	aa	aa	bb	bb	aa	aa	aa	aa	aa	aa	aa	aa	aa	aa	aa	aa	aa	aa	aa	aa	aa	bb	aa	bb	aa	bb	aa	aa	aa	aa	aa	aa	aa	aa	aa	aa	aa	aa	aa	aa	aa	aa	aa	aa	aa	aa
Marker477	aaxbb	aa	bb	aa	aa	bb	bb	aa	aa	aa	aa	aa	aa	aa	aa	aa	aa	aa	aa	aa	aa	aa	aa	aa	bb	aa	bb	aa	bb	aa	aa	aa	aa	aa	aa	aa	aa	aa	aa	aa	aa	aa	aa	aa	aa	aa	aa	aa	aa
Marker479	aaxbb	aa	bb	aa	aa	bb	bb	aa	aa	aa	aa	aa	aa	aa	aa	aa	aa	aa	aa	aa	aa	aa	aa	aa	bb	aa	bb	aa	bb	aa	aa	aa	aa	aa	aa	aa	aa	aa	aa	aa	aa	aa	aa	aa	aa	aa	aa	aa	aa
Marker482	aaxbb	aa	bb	aa	aa	bb	bb	aa	aa	aa	aa	aa	aa	aa	aa	aa	aa	aa	aa	aa	aa	aa	aa	aa	bb	aa	bb	aa	bb	aa	aa	aa	aa	aa	aa	aa	aa	aa	aa	aa	aa	aa	aa	aa	aa	aa	aa	aa	aa
Marker484	aaxbb	aa	bb	aa	aa	bb	bb	aa	aa	aa	aa	aa	aa	aa	aa	aa	aa	aa	aa	aa	aa	aa	aa	aa	bb	aa	bb	aa	bb	aa	aa	aa	aa	aa	aa	aa	aa	aa	aa	aa	aa	aa	aa	aa	aa	aa	aa	aa	aa
Marker485	aaxbb	aa	bb	aa	aa	bb	bb	aa	aa	aa	aa	aa	aa	aa	aa	aa	aa	aa	aa	aa	aa	aa	aa	aa	bb	aa	bb	aa	bb	aa	aa	aa	aa	aa	aa	aa	aa	aa	aa	aa	aa	aa	aa	aa	aa	aa	aa	aa	aa
Marker487	aaxbb	aa	bb	aa	aa	bb	bb	aa	aa	aa	aa	aa	aa	aa	aa	aa	aa	aa	aa	aa	aa	aa	aa	aa	bb	aa	bb	aa	bb	aa	aa	aa	aa	aa	aa	aa	aa	aa	aa	aa	aa	aa	aa	aa	aa	aa	aa	aa	aa
Marker488	aaxbb	aa	bb	aa	aa	bb	bb	aa	aa	aa	aa	aa	aa	aa	aa	aa	aa	aa	aa	aa	aa	aa	aa	aa	bb	aa	bb	aa	bb	aa	aa	aa	aa	aa	aa	aa	aa	aa	aa	aa	aa	aa	aa	aa	aa	aa	aa	aa	aa
Marker489	aaxbb	aa	bb	aa	aa	bb	bb	aa	aa	aa	aa	aa	aa	aa	aa	aa	aa	aa	aa	aa	aa	aa	aa	aa	bb	aa	bb	aa	bb	aa	aa	aa	aa	aa	aa	aa	aa	aa	aa	aa	aa	aa	aa	aa	aa	aa	aa	aa	aa
Marker490	aaxbb	aa	bb	aa	aa	bb	bb	aa	aa	aa	aa	aa	aa	aa	aa	aa	aa	aa	aa	aa	aa	aa	aa	aa	bb	aa	bb	aa	bb	aa	aa	aa	aa	aa	aa	aa	aa	aa	aa	aa	aa	aa	aa	aa	aa	aa	aa	aa	aa
Marker491	aaxbb	aa	bb	aa	aa	bb	bb	aa	aa	aa	aa	aa	aa	aa	aa	aa	aa	aa	aa	aa	aa	aa	aa	aa	bb	aa	bb	aa	bb	aa	aa	aa	aa	aa	aa	aa	aa	aa	aa	aa	aa	aa	aa	aa	aa	aa	aa	aa	aa
Marker493	aaxbb	aa	bb	aa	aa	bb	bb	aa	aa	aa	aa	aa	aa	aa	aa	aa	aa	aa	aa	aa	aa	aa	aa	aa	bb	aa	bb	aa	bb	aa	aa	aa	aa	aa	aa	aa	aa	aa	aa	aa	aa	aa	aa	aa	aa	aa	aa	aa	aa
Marker494	aaxbb	aa	bb	aa	aa	bb	bb	aa	aa	aa	aa	aa	aa	aa	aa	aa	aa	aa	aa	aa	aa	aa	aa	aa	bb	aa	bb	aa	bb	aa	aa	aa	aa	aa	aa	aa	aa	aa	aa	aa	aa	aa	aa	aa	aa	aa	aa	aa	aa
Marker496	aaxbb	aa	bb	aa	aa	bb	bb	aa	aa	aa	aa	aa	aa	aa	aa	aa	aa	aa	aa	aa	aa	aa	aa	aa	bb	aa	bb	aa	bb	aa	aa	aa	aa	aa	aa	aa	aa	aa	aa	aa	aa	aa	aa	aa	aa	aa	aa	aa	aa
Marker497	aaxbb	aa	bb	aa	aa	bb	bb	aa	aa	aa	aa	aa	aa	aa	aa	aa	aa	aa	aa	aa	aa	aa	aa	aa	bb	aa	bb	aa	bb	aa	aa	aa	aa	aa	aa	aa	aa	aa	aa	aa	aa	aa	aa	aa	aa	aa	aa	aa	aa
Marker498	aaxbb	aa	bb	aa	aa	bb	bb	aa	aa	aa	aa	aa	aa	aa	aa	aa	aa	aa	aa	aa	aa	aa	aa	aa	bb	aa	bb	aa	bb	aa	aa	aa	aa	aa	aa	aa	aa	aa	aa	aa	aa	aa	aa	aa	aa	aa	aa	aa	aa
Marker499	aaxbb	aa	bb	aa	aa	bb	bb	aa	aa	aa	aa	aa	aa	aa	aa	aa	aa	aa	aa	aa	aa	aa	aa	aa	bb	aa	bb	aa	bb	aa	aa	aa	aa	aa	aa	aa	aa	aa	aa	aa	aa	aa	aa	aa	aa	aa	aa	aa	aa
Marker513	aaxbb	aa	bb	aa	aa	bb	bb	aa	aa	aa	aa	aa	aa	aa	aa	aa	aa	aa	aa	aa	aa	aa	aa	aa	bb	aa	bb	aa	bb	aa	aa	aa	aa	aa	aa	aa	aa	aa	aa	aa	aa	aa	aa	aa	aa	aa	aa	aa	aa
Marker516	aaxbb	aa	bb	aa	aa	bb	bb	aa	aa	aa	aa	aa	aa	aa	aa	aa	aa	aa	aa	aa	aa	aa	aa	aa	bb	aa	bb	aa	bb	aa	aa	aa	aa	aa	aa	aa	aa	aa	aa	aa	aa	aa	aa	aa	aa	aa	aa	aa	aa
Marker517	aaxbb	aa	bb	aa	aa	bb	bb	aa	aa	aa	aa	aa	aa	aa	aa	aa	aa	aa	aa	aa	aa	aa	aa	aa	bb	aa	bb	aa	bb	aa	aa	aa	aa	aa	aa	aa	aa	aa	aa	aa	aa	aa	aa	aa	aa	aa	aa	aa	aa
Marker521	aaxbb	aa	bb	aa	aa	bb	bb	aa	aa	aa	aa	aa	aa	aa	aa	aa	aa	aa	aa	aa	aa	aa	aa	aa	bb	aa	bb	aa	bb	aa	aa	aa	aa	aa	aa	aa	aa	aa	aa	aa	aa	aa	aa	aa	aa	aa	aa	aa	aa
Marker525	aaxbb	aa	bb	aa	aa	bb	bb	aa	aa	aa	aa	aa	aa	aa	aa	aa	aa	aa	aa	aa	aa	aa	aa	aa	bb	aa	bb	aa	bb	aa	aa	aa	aa	aa	aa	aa	aa	aa	aa	aa	aa	aa	aa	aa	aa	aa	aa	aa	aa
Marker526	aaxbb	aa	bb	aa	aa	bb	bb	aa	aa	aa	aa	aa	aa	aa	aa	aa	aa	aa	aa	aa	aa	aa	aa	aa	bb	aa	bb	aa	bb	aa	aa	aa	aa	aa	aa	aa	aa	aa	aa	aa	aa	aa	aa	aa	aa	aa	aa	aa	aa
Marker529	aaxbb	aa	bb	aa	aa	bb	bb	aa	aa	aa	aa	aa	aa	aa	aa	aa	aa	aa	aa	aa	aa	aa	aa	aa	bb	aa	bb	aa	bb	aa	aa	aa	aa	aa	aa	aa	aa	aa	aa	aa	aa	aa	aa	aa	aa	aa	aa	aa	aa
Marker530	aaxbb	aa	bb	aa	aa	bb	bb	aa	aa	aa	aa	aa	aa	aa	aa	aa	aa	aa	aa	aa	aa	aa	aa	aa	bb	aa	bb	aa	bb	aa	aa	aa	aa	aa	aa	aa	aa	aa	aa	aa	aa	aa	aa	aa	aa	aa	aa	aa	aa
Marker531	aaxbb	aa	bb	aa	aa	bb	bb	aa	aa	aa	aa	aa	aa	aa	aa	aa	aa	aa	aa	aa	aa	aa	aa	aa	bb	aa	bb	aa	bb	aa	aa	aa	aa	aa	aa	aa	aa	aa	aa	aa	aa	aa	aa	aa	aa	aa	aa	aa	aa
Marker532	aaxbb	aa	bb	aa	aa	bb	bb	aa	aa	aa	aa	aa	aa	aa	aa	aa	aa	aa	aa	aa	aa	aa	aa	aa	bb	aa	bb	aa	bb	aa	aa	aa	aa	aa	aa	aa	aa	aa	aa	aa	aa	aa	aa	aa	aa	aa	aa	aa	aa
Marker534	aaxbb	aa	bb	aa	aa	bb	bb	aa	aa	aa	aa	aa	aa	aa	aa	aa	aa	aa	aa	aa	aa	aa	aa	aa	bb	aa	bb	aa	bb	aa	aa	aa	aa	aa	aa	aa	aa	aa	aa	aa	aa	aa	aa	aa	aa	aa	aa	aa	aa
Marker538	aaxbb	aa	bb	aa	aa	bb	bb	aa	aa	aa	aa	aa	aa	aa	aa	aa	aa	aa	aa	aa	aa	aa	aa	aa	bb	aa	bb	aa	bb	aa	aa	aa	aa	aa	aa	aa	aa	aa	aa	aa	aa	aa	aa	aa	aa	aa	aa	aa	aa
Marker544	aaxbb	aa	bb	aa	aa	bb	bb	aa	aa	aa	aa	aa	aa	aa	aa	aa	aa	aa	aa	aa	aa	aa	aa	aa	bb	aa	bb	aa	bb	aa	aa	aa	aa	aa	aa	aa	aa	aa	aa	aa	aa	aa	aa	aa	aa	aa	aa	aa	aa
Marker547	aaxbb	aa	bb	aa	aa	bb	bb	aa	aa	aa	aa	aa	aa	aa	aa	aa	aa	aa	aa	aa	aa	aa	aa	aa	bb	aa	bb	aa	bb	aa	aa	aa	aa	aa	aa	aa	aa	aa	aa	aa	aa	aa	aa	aa	aa	aa	aa	aa	aa
Marker549	aaxbb	aa	bb	aa	aa	bb	bb	aa	aa	aa	aa	aa	aa	aa	aa	aa	aa	aa	aa	aa	aa	aa	aa	aa	bb	aa	bb	aa	bb	aa	aa	aa	aa	aa	aa	aa	aa	aa	aa	aa	aa	aa	aa	aa	aa	aa	aa	aa	aa
Marker550	aaxbb	aa	bb	aa	aa	bb	bb	aa	aa	aa	aa	aa	aa	aa	aa	aa	aa	aa	aa	aa	aa	aa	aa	aa	bb	aa	bb	aa	bb	aa	aa	aa	aa	aa	aa	aa	aa	aa	aa	aa	aa	aa	aa	aa	aa	aa	aa	aa	aa
Marker552	aaxbb	aa	bb	aa	aa	bb	bb	aa	aa	aa	aa	aa	aa	aa	aa	aa	aa	aa	aa	aa	aa	aa	aa	aa	bb	aa	bb	aa	bb	aa	aa	aa	aa	aa	aa	aa	aa	aa	aa	aa	aa	aa	aa	aa	aa	aa	aa	aa	aa
Marker553	aaxbb	aa	bb	aa	aa	bb	bb	aa	aa	aa	aa	aa	aa	aa	aa	aa	aa	aa	aa	aa	aa	aa	aa	aa	bb	aa	bb	aa	bb	aa	aa	aa	aa	aa	aa	aa	aa	aa	aa	aa	aa	aa	aa	aa	aa	aa	aa	aa	aa
Marker555	aaxbb	aa	bb	aa	aa	bb	bb	aa	aa	aa	aa	aa	aa	aa	aa	aa	aa	aa	aa	aa	aa	aa	aa	aa	bb	aa	bb	aa	bb	aa	aa	aa	aa	aa	aa	aa	aa	aa	aa	aa	aa	aa	aa	aa	aa	aa	aa	aa	aa
Marker559	aaxbb	aa	bb	aa	aa	bb	bb	aa	aa	aa	aa	aa	aa	aa	aa	aa	aa	aa	aa	aa	aa	aa	aa	aa	bb	aa	bb	aa	bb	aa	aa	aa	aa	aa	aa	aa	aa	aa	aa	aa	aa	aa	aa	aa	aa	aa	aa	aa	aa
Marker583	aaxbb	aa	bb	aa	aa	bb	bb	aa	aa	aa	aa	aa	aa	aa	aa	aa	aa	aa	aa	aa	aa	aa	aa	aa	bb	aa	bb	aa	bb	aa	aa	aa	bb	aa	aa	aa	aa	aa	aa	aa	aa	aa	aa	aa	aa	aa	aa	aa	aa
Marker585	aaxbb	aa	bb	aa	aa	bb	bb	aa	aa	aa	aa	aa	aa	aa	aa	aa	aa	aa	aa	aa	bb	aa	aa	aa	bb	aa	bb	aa	bb	aa	aa	aa	bb	aa	aa	aa	aa	aa	aa	aa	aa	aa	aa	aa	aa	aa	aa	aa	aa
Marker586	aaxbb	aa	bb	aa	aa	bb	bb	aa	aa	aa	aa	aa	aa	aa	aa	aa	aa	aa	aa	aa	bb	aa	aa	aa	bb	aa	bb	aa	bb	aa	aa	aa	bb	aa	aa	aa	aa	aa	aa	aa	aa	aa	aa	aa	aa	aa	aa	aa	aa
Marker587	aaxbb	aa	bb	aa	aa	bb	bb	aa	aa	aa	aa	aa	aa	aa	aa	aa	aa	aa	aa	aa	bb	aa	aa	aa	bb	aa	bb	aa	bb	aa	aa	aa	bb	aa	aa	aa	aa	aa	aa	aa	aa	aa	aa	aa	aa	aa	aa	aa	aa
Marker588	aaxbb	aa	bb	aa	aa	bb	bb	aa	aa	aa	aa	aa	aa	aa	aa	aa	aa	aa	aa	aa	bb	aa	aa	aa	bb	aa	bb	aa	bb	aa	aa	aa	bb	aa	aa	aa	aa	aa	aa	aa	aa	aa	aa	aa	aa	aa	aa	aa	aa
Marker592	aaxbb	aa	bb	aa	aa	bb	bb	aa	bb	aa	aa	aa	aa	aa	aa	aa	aa	aa	aa	aa	bb	aa	aa	aa	bb	aa	bb	aa	bb	aa	aa	aa	bb	aa	aa	aa	aa	aa	aa	aa	aa	aa	aa	aa	aa	aa	aa	aa	aa
Marker593	aaxbb	aa	bb	aa	aa	bb	bb	aa	bb	aa	aa	aa	aa	aa	aa	aa	aa	aa	aa	aa	bb	aa	aa	aa	bb	aa	bb	aa	bb	aa	aa	aa	bb	aa	aa	aa	aa	aa	aa	aa	aa	aa	aa	aa	aa	aa	aa	aa	aa
Marker594	aaxbb	aa	bb	aa	aa	bb	bb	aa	bb	aa	aa	aa	aa	aa	aa	aa	aa	aa	aa	aa	bb	aa	aa	aa	bb	aa	bb	aa	bb	aa	aa	aa	bb	aa	aa	aa	aa	aa	aa	aa	aa	aa	aa	aa	aa	aa	aa	aa	aa
Marker595	aaxbb	aa	bb	aa	aa	bb	bb	aa	bb	aa	aa	aa	aa	aa	aa	aa	aa	aa	aa	aa	bb	aa	aa	aa	bb	aa	bb	aa	bb	aa	bb	aa	bb	aa	aa	aa	aa	aa	aa	aa	aa	aa	aa	aa	aa	aa	aa	aa	aa
Marker596	aaxbb	aa	bb	aa	aa	bb	bb	aa	bb	aa	aa	aa	aa	aa	aa	aa	aa	aa	aa	aa	bb	aa	aa	aa	bb	aa	bb	aa	bb	aa	bb	aa	bb	aa	aa	aa	aa	aa	aa	aa	aa	aa	aa	aa	aa	aa	aa	aa	aa
Marker597	aaxbb	aa	bb	aa	aa	bb	bb	aa	bb	aa	aa	aa	aa	aa	aa	bb	aa	aa	aa	aa	bb	aa	aa	aa	bb	aa	bb	aa	bb	aa	bb	aa	bb	aa	aa	aa	aa	aa	aa	aa	aa	aa	aa	aa	aa	aa	aa	aa	aa
Marker601	aaxbb	aa	bb	aa	aa	bb	bb	aa	bb	aa	aa	aa	aa	aa	aa	bb	aa	aa	aa	aa	bb	aa	aa	aa	bb	aa	bb	aa	bb	aa	bb	aa	bb	aa	aa	aa	aa	aa	aa	aa	aa	aa	aa	aa	aa	aa	aa	aa	aa
Marker602	aaxbb	aa	bb	aa	aa	bb	bb	aa	bb	aa	aa	aa	aa	aa	aa	bb	aa	aa	aa	aa	bb	aa	aa	aa	bb	aa	bb	aa	bb	aa	bb	aa	bb	aa	aa	aa	aa	aa	aa	aa	aa	aa	aa	aa	aa	aa	aa	aa	aa
Marker608	aaxbb	aa	bb	aa	aa	bb	bb	aa	bb	aa	aa	aa	aa	aa	aa	bb	aa	aa	aa	aa	bb	aa	aa	aa	bb	aa	bb	aa	bb	aa	bb	aa	bb	aa	aa	aa	aa	aa	aa	aa	aa	aa	aa	aa	aa	aa	aa	aa	aa
Marker609	aaxbb	aa	bb	aa	aa	bb	bb	aa	bb	aa	aa	aa	aa	aa	aa	bb	aa	aa	aa	aa	bb	aa	aa	aa	bb	aa	bb	aa	bb	aa	bb	aa	bb	aa	aa	aa	aa	aa	aa	aa	aa	aa	aa	aa	aa	aa	aa	aa	aa
Marker607	aaxbb	aa	bb	aa	aa	bb	bb	aa	bb	aa	aa	aa	aa	aa	aa	bb	aa	aa	aa	aa	bb	aa	aa	aa	bb	aa	bb	aa	bb	aa	bb	aa	bb	aa	aa	aa	aa	aa	aa	aa	aa	aa	aa	aa	aa	aa	aa	aa	aa
Marker612	aaxbb	aa	aa	aa	aa	bb	bb	aa	bb	aa	aa	aa	aa	aa	aa	bb	aa	aa	aa	aa	bb	aa	aa	aa	bb	aa	bb	aa	bb	aa	bb	aa	bb	aa	aa	aa	aa	aa	aa	aa	aa	aa	aa	aa	aa	aa	aa	aa	aa
Marker613	aaxbb	aa	aa	aa	aa	bb	bb	aa	bb	aa	aa	aa	aa	aa	aa	bb	aa	aa	aa	aa	bb	aa	aa	aa	bb	aa	bb	aa	bb	aa	bb	aa	bb	aa	aa	aa	aa	aa	aa	aa	aa	aa	aa	aa	aa	aa	aa	aa	aa
Marker614	aaxbb	aa	aa	aa	aa	bb	bb	aa	bb	aa	aa	aa	aa	aa	aa	bb	aa	aa	aa	aa	bb	aa	aa	aa	bb	aa	bb	aa	bb	aa	bb	aa	bb	aa	aa	aa	aa	aa	aa	aa	aa	aa	aa	aa	aa	aa	aa	aa	aa
Marker615	aaxbb	aa	aa	aa	aa	bb	bb	aa	bb	aa	aa	aa	aa	aa	aa	bb	aa	aa	aa	aa	bb	aa	aa	aa	bb	aa	bb	aa	bb	aa	bb	aa	bb	aa	aa	aa	aa	aa	aa	aa	aa	aa	aa	aa	aa	aa	aa	aa	aa
Marker624	aaxbb	aa	aa	aa	aa	bb	bb	aa	bb	aa	aa	aa	aa	aa	aa	bb	aa	aa	aa	aa	bb	aa	aa	aa	bb	aa	bb	aa	bb	aa	bb	bb	bb	aa	aa	aa	aa	aa	aa	aa	aa	aa	aa	aa	aa	aa	aa	aa	aa
Marker625	aaxbb	aa	aa	aa	aa	bb	bb	aa	bb	aa	aa	aa	aa	aa	aa	bb	aa	aa	aa	aa	bb	aa	aa	aa	bb	aa	bb	aa	bb	aa	bb	bb	bb	aa	aa	aa	aa	aa	aa	aa	aa	aa	aa	aa	aa	aa	aa	aa	aa
Marker628	aaxbb	aa	aa	aa	aa	bb	bb	bb	bb	aa	aa	aa	aa	aa	aa	bb	aa	aa	aa	aa	bb	aa	aa	aa	bb	aa	bb	aa	bb	aa	bb	bb	bb	aa	aa	aa	aa	aa	aa	aa	aa	aa	aa	aa	aa	aa	aa	aa	aa
Marker630	aaxbb	aa	aa	aa	aa	bb	bb	bb	bb	aa	aa	aa	aa	aa	aa	bb	aa	aa	aa	aa	bb	aa	aa	aa	bb	aa	bb	aa	bb	aa	bb	bb	bb	aa	aa	aa	aa	aa	aa	aa	aa	aa	aa	aa	aa	aa	aa	aa	aa
Marker637	aaxbb	aa	aa	aa	aa	bb	bb	bb	bb	aa	aa	aa	aa	aa	aa	bb	aa	aa	aa	aa	bb	aa	aa	aa	bb	aa	bb	aa	bb	aa	bb	bb	aa	aa	aa	aa	aa	aa	aa	aa	aa	aa	aa	aa	aa	aa	aa	aa	aa
Marker638	aaxbb	aa	aa	aa	aa	bb	bb	bb	bb	aa	aa	aa	aa	aa	aa	bb	aa	aa	aa	aa	bb	aa	aa	aa	bb	aa	bb	aa	bb	aa	bb	bb	aa	aa	aa	aa	aa	aa	aa	aa	aa	aa	aa	aa	aa	aa	aa	aa	aa
Marker636	aaxbb	aa	aa	aa	aa	bb	bb	bb	bb	aa	aa	aa	aa	aa	aa	bb	aa	aa	aa	aa	bb	aa	aa	aa	bb	aa	bb	aa	bb	aa	bb	bb	aa	aa	aa	aa	aa	aa	aa	aa	aa	aa	aa	aa	aa	aa	aa	aa	aa
Marker647	aaxbb	aa	aa	aa	aa	bb	bb	bb	bb	aa	aa	aa	aa	aa	aa	bb	aa	aa	--	aa	bb	aa	aa	aa	bb	aa	bb	aa	bb	aa	bb	bb	aa	aa	aa	aa	aa	aa	aa	aa	aa	aa	aa	bb	aa	aa	aa	aa	aa
Marker652	aaxbb	aa	aa	aa	aa	bb	bb	aa	bb	aa	aa	aa	aa	aa	aa	bb	aa	aa	bb	aa	bb	aa	aa	aa	bb	aa	bb	aa	bb	aa	bb	bb	aa	aa	aa	aa	aa	aa	aa	aa	aa	aa	aa	bb	aa	aa	aa	aa	aa
Marker654	aaxbb	aa	aa	aa	aa	bb	bb	aa	bb	aa	aa	aa	aa	aa	aa	bb	aa	aa	bb	aa	bb	aa	aa	aa	bb	aa	bb	aa	bb	aa	bb	bb	aa	aa	aa	aa	aa	aa	aa	aa	aa	aa	aa	bb	aa	aa	aa	aa	aa
Marker656	aaxbb	aa	aa	aa	aa	bb	bb	aa	bb	aa	aa	aa	aa	aa	aa	bb	aa	aa	bb	aa	bb	aa	aa	aa	bb	aa	bb	aa	bb	aa	bb	bb	aa	aa	aa	aa	aa	aa	aa	aa	aa	aa	aa	bb	aa	aa	aa	aa	aa
Marker657	aaxbb	aa	aa	aa	aa	bb	bb	aa	bb	aa	aa	aa	aa	aa	aa	bb	aa	aa	bb	aa	bb	aa	aa	aa	bb	aa	bb	aa	bb	aa	bb	bb	aa	aa	aa	aa	aa	aa	aa	aa	aa	aa	aa	bb	aa	aa	aa	aa	aa
Marker658	aaxbb	aa	aa	aa	aa	bb	bb	aa	bb	aa	aa	aa	aa	aa	aa	bb	aa	aa	bb	aa	bb	aa	aa	aa	bb	aa	bb	aa	bb	aa	bb	bb	aa	aa	aa	aa	aa	aa	aa	aa	aa	aa	aa	bb	aa	aa	aa	aa	aa
Marker650	aaxbb	aa	aa	aa	aa	bb	bb	aa	bb	aa	aa	aa	aa	aa	aa	bb	aa	aa	bb	aa	bb	aa	aa	aa	bb	aa	bb	aa	bb	aa	bb	bb	aa	aa	aa	aa	aa	aa	aa	aa	aa	aa	aa	bb	aa	aa	aa	aa	aa
Marker659	aaxbb	aa	aa	aa	aa	bb	bb	aa	bb	aa	aa	aa	aa	aa	aa	bb	aa	aa	bb	aa	bb	aa	aa	aa	bb	aa	bb	aa	bb	aa	bb	bb	aa	aa	aa	aa	aa	aa	aa	aa	aa	aa	aa	bb	aa	aa	aa	aa	aa
Marker660	aaxbb	aa	aa	aa	aa	bb	bb	aa	bb	aa	aa	aa	aa	aa	aa	bb	aa	aa	bb	aa	bb	aa	aa	aa	bb	aa	bb	aa	bb	aa	bb	bb	aa	aa	aa	aa	aa	aa	aa	aa	aa	aa	aa	bb	aa	aa	aa	aa	aa
Marker665	aaxbb	aa	aa	aa	aa	bb	bb	aa	bb	aa	aa	aa	aa	aa	aa	bb	aa	aa	bb	aa	aa	aa	aa	aa	bb	aa	bb	aa	bb	aa	bb	bb	aa	aa	aa	aa	aa	aa	aa	aa	aa	aa	aa	bb	aa	aa	aa	aa	aa
Marker669	aaxbb	aa	aa	aa	aa	bb	bb	aa	bb	aa	aa	aa	aa	aa	aa	bb	aa	aa	bb	aa	aa	aa	aa	aa	bb	aa	bb	aa	bb	aa	bb	bb	aa	aa	aa	aa	aa	aa	aa	aa	aa	aa	aa	bb	aa	aa	aa	aa	aa
Marker675	aaxbb	aa	aa	aa	aa	bb	bb	aa	bb	aa	aa	aa	aa	aa	aa	bb	aa	aa	bb	aa	aa	aa	aa	aa	bb	bb	bb	aa	bb	aa	bb	bb	aa	aa	aa	aa	aa	aa	aa	aa	aa	aa	aa	bb	aa	aa	aa	aa	aa
Marker678	aaxbb	aa	aa	aa	aa	bb	bb	aa	bb	aa	aa	aa	aa	aa	aa	bb	aa	aa	bb	aa	aa	aa	aa	aa	bb	--	bb	aa	bb	aa	bb	bb	--	aa	aa	aa	aa	aa	aa	aa	aa	aa	aa	bb	aa	aa	aa	aa	aa
Marker679	aaxbb	aa	aa	aa	aa	bb	bb	aa	bb	aa	aa	aa	aa	aa	aa	bb	aa	aa	bb	aa	aa	aa	aa	aa	bb	bb	bb	aa	bb	aa	bb	bb	ab	aa	aa	aa	aa	aa	aa	aa	aa	aa	aa	bb	aa	aa	aa	aa	aa
Marker680	aaxbb	aa	aa	aa	aa	bb	bb	aa	bb	aa	aa	aa	aa	aa	aa	bb	aa	aa	bb	aa	aa	aa	aa	aa	bb	bb	bb	aa	bb	aa	bb	bb	ab	aa	aa	aa	aa	aa	aa	aa	aa	aa	aa	bb	aa	aa	aa	aa	aa
Marker684	aaxbb	aa	aa	aa	aa	bb	bb	aa	bb	aa	aa	aa	aa	aa	aa	bb	aa	aa	bb	aa	aa	aa	aa	aa	bb	bb	bb	aa	bb	aa	bb	bb	ab	aa	aa	aa	aa	aa	aa	aa	aa	aa	aa	bb	aa	aa	aa	aa	aa
Marker683	aaxbb	aa	aa	aa	aa	bb	bb	aa	bb	aa	aa	aa	aa	aa	aa	bb	aa	aa	bb	aa	aa	aa	aa	aa	bb	bb	bb	aa	bb	aa	bb	bb	ab	aa	aa	aa	aa	aa	aa	aa	aa	aa	aa	bb	aa	aa	aa	aa	aa
Marker685	aaxbb	aa	aa	aa	aa	bb	bb	aa	bb	aa	aa	aa	aa	aa	aa	bb	aa	aa	bb	aa	aa	aa	aa	aa	bb	bb	bb	aa	bb	aa	bb	bb	ab	aa	aa	aa	aa	aa	aa	aa	aa	aa	aa	bb	aa	aa	aa	aa	aa
Marker687	aaxbb	aa	aa	aa	aa	bb	bb	aa	bb	aa	aa	aa	aa	aa	aa	bb	aa	aa	bb	aa	aa	aa	aa	aa	bb	bb	bb	aa	bb	aa	bb	bb	ab	aa	aa	aa	aa	aa	aa	aa	aa	aa	aa	bb	aa	aa	aa	aa	aa
Marker688	aaxbb	aa	aa	aa	aa	bb	bb	aa	bb	aa	aa	aa	aa	aa	aa	bb	aa	aa	bb	aa	aa	aa	aa	aa	bb	bb	bb	aa	bb	aa	bb	bb	ab	aa	aa	aa	aa	aa	aa	aa	aa	aa	aa	bb	aa	aa	aa	aa	aa
Marker689	aaxbb	aa	aa	aa	aa	bb	bb	aa	bb	aa	aa	aa	aa	aa	aa	bb	aa	aa	bb	aa	aa	aa	aa	aa	bb	bb	bb	aa	bb	aa	bb	bb	ab	aa	aa	aa	aa	aa	aa	aa	aa	aa	aa	bb	aa	aa	aa	aa	aa
Marker686	aaxbb	aa	aa	aa	aa	bb	bb	aa	bb	aa	aa	aa	aa	aa	aa	bb	aa	aa	bb	aa	aa	aa	aa	aa	bb	bb	bb	aa	bb	aa	bb	bb	ab	aa	aa	aa	aa	aa	aa	aa	aa	aa	aa	bb	aa	aa	aa	aa	aa
Marker696	aaxbb	aa	aa	aa	aa	bb	bb	bb	bb	aa	aa	aa	aa	aa	aa	bb	aa	aa	bb	aa	aa	aa	aa	aa	bb	bb	bb	aa	bb	aa	bb	bb	ab	aa	aa	aa	aa	aa	aa	aa	aa	aa	aa	bb	aa	aa	aa	aa	aa
Marker692	aaxbb	aa	aa	aa	aa	bb	bb	bb	bb	aa	aa	aa	aa	aa	aa	bb	aa	aa	bb	aa	aa	aa	aa	aa	bb	bb	bb	aa	bb	aa	bb	bb	ab	aa	aa	aa	aa	aa	aa	aa	aa	aa	aa	bb	aa	aa	aa	aa	aa
Marker695	aaxbb	aa	aa	aa	aa	bb	bb	bb	bb	aa	aa	aa	aa	aa	aa	bb	aa	aa	bb	aa	aa	aa	aa	aa	bb	bb	bb	aa	bb	aa	bb	bb	ab	aa	aa	aa	aa	aa	aa	aa	aa	aa	aa	bb	aa	aa	aa	aa	aa
Marker690	aaxbb	aa	aa	aa	aa	bb	bb	bb	bb	aa	aa	aa	aa	aa	aa	bb	aa	aa	bb	aa	aa	aa	aa	aa	bb	bb	bb	aa	bb	aa	bb	bb	ab	aa	aa	aa	aa	aa	aa	aa	aa	aa	aa	bb	aa	aa	aa	aa	aa
Marker691	aaxbb	aa	aa	aa	aa	bb	bb	bb	bb	aa	aa	aa	aa	aa	aa	bb	aa	aa	bb	aa	aa	aa	aa	aa	bb	bb	bb	aa	bb	aa	bb	bb	ab	aa	aa	aa	aa	aa	aa	aa	aa	aa	aa	bb	aa	aa	aa	aa	aa
Marker693	aaxbb	aa	aa	aa	aa	bb	bb	--	bb	aa	aa	aa	aa	aa	aa	bb	aa	aa	bb	aa	aa	aa	aa	aa	bb	bb	bb	aa	bb	aa	bb	bb	ab	aa	aa	aa	aa	aa	aa	aa	aa	aa	aa	bb	aa	aa	aa	aa	aa
Marker938	aaxbb	aa	aa	aa	aa	bb	bb	aa	bb	aa	aa	aa	aa	aa	aa	bb	aa	aa	aa	aa	bb	aa	aa	aa	aa	bb	aa	aa	bb	aa	bb	bb	bb	aa	aa	aa	bb	aa	aa	aa	aa	aa	aa	bb	aa	aa	aa	aa	aa
Marker897	aaxbb	aa	aa	aa	aa	bb	bb	aa	bb	aa	aa	aa	aa	aa	aa	bb	aa	aa	aa	aa	bb	aa	aa	aa	aa	bb	aa	aa	bb	aa	bb	bb	bb	aa	aa	aa	bb	aa	aa	aa	aa	aa	aa	bb	aa	aa	aa	aa	aa
Marker900	aaxbb	aa	aa	aa	aa	bb	bb	aa	bb	aa	aa	aa	aa	aa	aa	bb	aa	aa	aa	aa	bb	aa	aa	aa	aa	bb	aa	aa	bb	aa	bb	bb	bb	aa	aa	aa	bb	aa	aa	aa	aa	aa	aa	bb	aa	aa	aa	aa	aa
Marker901	aaxbb	aa	aa	aa	aa	bb	bb	aa	bb	aa	aa	aa	aa	aa	aa	bb	aa	aa	aa	aa	bb	aa	aa	aa	aa	bb	aa	aa	bb	aa	bb	bb	bb	aa	aa	aa	bb	aa	aa	aa	aa	aa	aa	bb	aa	aa	aa	aa	aa
Marker902	aaxbb	aa	aa	aa	aa	bb	bb	aa	bb	aa	aa	aa	aa	aa	aa	bb	aa	aa	aa	aa	bb	aa	aa	aa	aa	bb	aa	aa	bb	aa	bb	bb	bb	aa	aa	aa	bb	aa	aa	aa	aa	aa	aa	bb	aa	aa	aa	aa	aa
Marker905	aaxbb	aa	aa	aa	aa	bb	bb	aa	bb	aa	aa	aa	aa	aa	aa	bb	aa	aa	aa	aa	bb	aa	aa	aa	aa	bb	aa	aa	bb	aa	bb	bb	bb	aa	aa	aa	bb	aa	aa	aa	aa	aa	aa	bb	aa	aa	aa	aa	aa
Marker907	aaxbb	aa	aa	aa	aa	bb	bb	aa	bb	aa	aa	aa	aa	aa	aa	bb	aa	aa	aa	aa	bb	aa	aa	aa	aa	bb	aa	aa	bb	aa	bb	bb	bb	aa	aa	aa	bb	aa	aa	aa	aa	aa	aa	bb	aa	aa	aa	aa	aa
Marker909	aaxbb	aa	aa	aa	aa	bb	bb	aa	bb	aa	aa	aa	aa	aa	aa	bb	aa	aa	aa	aa	bb	aa	aa	aa	aa	bb	aa	aa	bb	aa	bb	bb	bb	aa	aa	aa	bb	aa	aa	aa	aa	aa	aa	bb	aa	aa	aa	aa	aa
Marker915	aaxbb	aa	aa	aa	aa	bb	bb	aa	bb	aa	aa	aa	aa	aa	aa	bb	aa	aa	aa	aa	bb	aa	aa	aa	aa	bb	aa	aa	bb	aa	bb	bb	bb	aa	aa	aa	bb	aa	aa	aa	aa	aa	aa	bb	aa	aa	aa	aa	aa
Marker916	aaxbb	aa	aa	aa	aa	bb	bb	aa	bb	aa	aa	aa	aa	aa	aa	bb	aa	aa	aa	aa	bb	aa	aa	aa	aa	bb	aa	aa	bb	aa	bb	bb	bb	aa	aa	aa	bb	aa	aa	aa	aa	aa	aa	bb	aa	aa	aa	aa	aa
Marker918	aaxbb	aa	aa	aa	aa	bb	bb	aa	bb	aa	aa	aa	aa	aa	aa	bb	aa	aa	aa	aa	bb	aa	aa	aa	aa	bb	aa	aa	bb	aa	bb	bb	bb	aa	aa	aa	bb	aa	aa	aa	aa	aa	aa	bb	aa	aa	aa	aa	aa
Marker919	aaxbb	aa	aa	aa	aa	bb	bb	aa	bb	aa	aa	aa	aa	aa	aa	bb	aa	aa	aa	aa	bb	aa	aa	aa	aa	bb	aa	aa	bb	aa	bb	bb	bb	aa	aa	aa	bb	aa	aa	aa	aa	aa	aa	bb	aa	aa	aa	aa	aa
Marker925	aaxbb	aa	aa	aa	aa	bb	bb	aa	bb	aa	aa	aa	aa	aa	aa	bb	aa	aa	aa	aa	bb	aa	aa	aa	aa	bb	aa	aa	bb	aa	bb	bb	bb	aa	aa	aa	bb	aa	aa	aa	aa	aa	aa	bb	aa	aa	aa	aa	aa
Marker926	aaxbb	aa	aa	aa	aa	bb	bb	aa	bb	aa	aa	aa	aa	aa	aa	bb	aa	aa	aa	aa	bb	aa	aa	aa	aa	bb	aa	aa	bb	aa	bb	bb	bb	aa	aa	aa	bb	aa	aa	aa	aa	aa	aa	bb	aa	aa	aa	aa	aa
Marker927	aaxbb	aa	aa	aa	aa	bb	bb	aa	bb	aa	aa	aa	aa	aa	aa	bb	aa	aa	aa	aa	bb	aa	aa	aa	aa	bb	aa	aa	bb	aa	bb	bb	bb	aa	aa	aa	bb	aa	aa	aa	aa	aa	aa	bb	aa	aa	aa	aa	aa
Marker893	aaxbb	aa	aa	aa	aa	bb	bb	aa	bb	aa	aa	aa	aa	aa	aa	bb	aa	aa	aa	aa	bb	aa	aa	aa	aa	bb	aa	aa	bb	aa	bb	bb	bb	aa	aa	aa	bb	aa	aa	aa	aa	aa	aa	bb	aa	aa	aa	aa	aa
Marker892	aaxbb	aa	aa	aa	aa	bb	bb	aa	bb	aa	aa	aa	aa	aa	aa	bb	aa	aa	aa	aa	bb	aa	aa	aa	aa	bb	aa	aa	bb	aa	bb	bb	bb	aa	aa	aa	bb	aa	aa	aa	aa	aa	aa	bb	aa	aa	aa	aa	aa
Marker886	aaxbb	aa	aa	aa	aa	bb	bb	aa	bb	aa	aa	aa	aa	aa	aa	bb	aa	aa	aa	aa	bb	aa	aa	aa	aa	bb	aa	aa	aa	aa	bb	bb	bb	aa	aa	aa	bb	aa	aa	bb	aa	aa	aa	bb	aa	aa	aa	aa	aa
Marker887	aaxbb	aa	aa	aa	aa	bb	bb	aa	bb	aa	aa	aa	aa	aa	aa	bb	aa	aa	aa	aa	bb	aa	aa	aa	aa	bb	aa	aa	aa	aa	bb	bb	bb	aa	aa	aa	bb	aa	aa	bb	aa	aa	aa	bb	aa	aa	aa	aa	aa
Marker888	aaxbb	aa	aa	aa	aa	bb	bb	aa	bb	aa	aa	aa	aa	aa	aa	bb	aa	aa	aa	aa	bb	aa	aa	aa	aa	bb	aa	aa	aa	aa	bb	bb	bb	aa	aa	aa	bb	aa	aa	bb	aa	aa	aa	bb	aa	aa	aa	aa	aa
Marker890	aaxbb	aa	aa	aa	aa	bb	bb	aa	bb	aa	aa	aa	aa	aa	aa	bb	aa	aa	aa	aa	bb	aa	aa	aa	aa	bb	aa	aa	aa	aa	bb	bb	bb	aa	aa	aa	bb	aa	aa	--	aa	aa	aa	bb	aa	aa	aa	aa	aa
Marker883	aaxbb	aa	aa	aa	aa	bb	bb	aa	bb	aa	aa	aa	aa	aa	aa	bb	aa	aa	aa	aa	bb	aa	aa	aa	aa	bb	aa	aa	aa	aa	bb	bb	bb	aa	aa	aa	bb	aa	aa	bb	aa	aa	aa	bb	aa	aa	aa	aa	aa
Marker884	aaxbb	aa	aa	aa	aa	bb	bb	aa	bb	aa	aa	aa	aa	aa	aa	bb	aa	aa	aa	aa	bb	aa	aa	aa	aa	bb	aa	aa	aa	aa	bb	bb	bb	aa	aa	aa	bb	aa	aa	bb	aa	aa	aa	bb	aa	aa	aa	aa	aa
Marker872	aaxbb	aa	aa	aa	aa	bb	bb	aa	bb	aa	aa	aa	aa	aa	aa	bb	aa	aa	aa	aa	aa	aa	aa	aa	aa	bb	aa	aa	aa	aa	bb	bb	bb	aa	aa	aa	bb	aa	aa	bb	aa	aa	aa	bb	aa	aa	aa	aa	aa
Marker874	aaxbb	aa	aa	aa	aa	bb	bb	aa	bb	aa	aa	aa	aa	aa	aa	bb	aa	aa	aa	aa	aa	aa	aa	aa	aa	bb	aa	aa	aa	aa	bb	bb	bb	aa	aa	aa	bb	aa	aa	bb	aa	aa	aa	bb	aa	aa	aa	aa	aa
Marker875	aaxbb	aa	aa	aa	aa	bb	bb	aa	bb	aa	aa	aa	aa	aa	aa	bb	aa	aa	aa	aa	aa	aa	aa	aa	aa	bb	aa	aa	aa	aa	bb	bb	bb	aa	aa	aa	bb	aa	aa	bb	aa	aa	aa	bb	aa	aa	aa	aa	aa
Marker880	aaxbb	aa	aa	aa	aa	bb	bb	aa	bb	aa	aa	aa	aa	aa	aa	bb	aa	aa	aa	aa	aa	aa	aa	aa	aa	bb	aa	aa	aa	aa	bb	bb	bb	aa	aa	aa	bb	aa	aa	bb	aa	aa	aa	bb	aa	aa	aa	aa	aa
Marker879	aaxbb	aa	aa	aa	aa	bb	bb	aa	bb	aa	aa	aa	aa	aa	aa	bb	aa	aa	aa	aa	aa	aa	aa	aa	aa	bb	aa	aa	aa	aa	bb	bb	bb	aa	aa	aa	bb	aa	aa	bb	aa	aa	aa	bb	aa	aa	aa	aa	aa
Marker863	aaxbb	aa	aa	aa	aa	bb	bb	aa	bb	aa	aa	aa	aa	aa	aa	bb	aa	aa	aa	aa	aa	aa	aa	aa	aa	aa	aa	aa	aa	aa	bb	bb	bb	aa	aa	aa	bb	aa	aa	bb	aa	aa	aa	bb	aa	aa	aa	aa	aa
Marker864	aaxbb	aa	aa	aa	aa	bb	bb	aa	bb	aa	aa	aa	aa	aa	aa	bb	aa	aa	aa	aa	aa	aa	aa	aa	aa	aa	aa	aa	aa	aa	bb	bb	bb	aa	aa	aa	bb	aa	aa	bb	aa	aa	aa	bb	aa	aa	aa	aa	aa
Marker865	aaxbb	aa	aa	aa	aa	bb	bb	aa	bb	aa	aa	aa	aa	aa	aa	bb	aa	aa	aa	aa	aa	aa	aa	aa	aa	aa	aa	aa	aa	aa	bb	bb	bb	aa	aa	aa	bb	aa	aa	aa	aa	aa	aa	bb	aa	aa	aa	aa	aa
Marker862	aaxbb	aa	aa	aa	aa	bb	bb	aa	bb	aa	aa	aa	aa	aa	aa	--	aa	aa	aa	aa	aa	aa	aa	aa	aa	aa	aa	aa	aa	aa	bb	bb	bb	aa	aa	aa	bb	aa	aa	aa	aa	aa	aa	bb	aa	aa	aa	aa	aa
Marker746	aaxbb	aa	aa	aa	aa	bb	bb	aa	bb	aa	aa	aa	aa	aa	aa	aa	aa	aa	aa	aa	aa	aa	aa	aa	aa	aa	aa	aa	aa	aa	bb	bb	bb	aa	aa	aa	bb	aa	aa	aa	aa	aa	aa	bb	aa	aa	aa	aa	aa
Marker825	aaxbb	aa	aa	aa	aa	bb	bb	aa	bb	aa	aa	aa	aa	aa	aa	aa	aa	aa	aa	aa	aa	aa	aa	aa	aa	aa	aa	aa	aa	aa	bb	bb	bb	aa	aa	aa	bb	aa	aa	aa	aa	aa	aa	bb	aa	aa	aa	aa	aa
Marker716	aaxbb	aa	aa	aa	aa	bb	bb	aa	bb	aa	aa	aa	aa	aa	aa	aa	aa	aa	aa	aa	aa	aa	aa	aa	aa	aa	aa	aa	aa	aa	bb	bb	bb	aa	aa	aa	bb	aa	aa	aa	aa	aa	aa	bb	aa	aa	aa	aa	aa
Marker710	aaxbb	aa	aa	aa	aa	bb	bb	aa	aa	aa	aa	aa	aa	aa	aa	aa	aa	aa	aa	bb	aa	aa	aa	aa	aa	aa	aa	aa	aa	aa	aa	bb	bb	aa	aa	aa	aa	aa	aa	aa	aa	aa	aa	bb	aa	aa	aa	aa	aa
Marker713	aaxbb	aa	aa	aa	aa	bb	bb	aa	aa	aa	aa	aa	aa	aa	aa	aa	aa	aa	aa	bb	aa	aa	aa	aa	aa	aa	aa	aa	aa	aa	aa	bb	bb	aa	aa	aa	aa	aa	aa	aa	aa	aa	aa	bb	aa	aa	aa	aa	aa
Marker706	aaxbb	aa	aa	aa	aa	bb	bb	aa	aa	aa	aa	aa	aa	aa	aa	aa	aa	aa	aa	bb	aa	aa	aa	aa	aa	aa	aa	aa	aa	aa	aa	bb	aa	aa	aa	aa	aa	aa	aa	aa	aa	aa	aa	bb	aa	aa	aa	aa	aa
1647	aaxbb	aa	aa	aa	aa	bb	bb	aa	aa	aa	aa	aa	aa	aa	aa	aa	aa	aa	aa	bb	aa	aa	aa	aa	aa	aa	aa	aa	aa	aa	aa	bb	aa	aa	aa	aa	aa	aa	aa	bb	aa	aa	aa	bb	aa	aa	aa	aa	aa
Marker945	aaxbb	aa	aa	aa	aa	bb	bb	bb	bb	aa	aa	aa	aa	aa	aa	bb	aa	aa	bb	bb	bb	aa	aa	aa	aa	aa	bb	aa	aa	aa	aa	bb	aa	aa	aa	aa	bb	aa	aa	aa	aa	aa	aa	aa	aa	aa	aa	aa	aa
Marker960	aaxbb	aa	aa	aa	aa	bb	bb	bb	bb	aa	aa	aa	aa	aa	aa	bb	aa	aa	bb	bb	bb	aa	aa	aa	aa	aa	bb	aa	aa	aa	aa	bb	aa	aa	aa	aa	bb	aa	aa	aa	aa	aa	aa	aa	aa	aa	aa	aa	aa
Marker997	aaxbb	aa	aa	aa	aa	bb	bb	bb	bb	aa	aa	aa	aa	aa	aa	bb	aa	aa	bb	bb	bb	aa	aa	aa	aa	aa	bb	aa	aa	aa	aa	bb	aa	aa	aa	aa	bb	aa	aa	aa	aa	aa	aa	aa	aa	aa	aa	aa	aa
Marker999	aaxbb	aa	aa	aa	aa	bb	bb	bb	bb	aa	aa	aa	aa	aa	aa	bb	aa	aa	bb	bb	bb	aa	aa	aa	aa	aa	bb	aa	aa	aa	aa	bb	aa	aa	aa	aa	bb	aa	aa	aa	aa	aa	aa	aa	aa	aa	aa	aa	aa
Marker1000	aaxbb	aa	aa	aa	aa	bb	bb	bb	bb	aa	aa	aa	aa	aa	aa	bb	aa	aa	bb	bb	bb	aa	aa	aa	aa	aa	bb	aa	aa	aa	aa	bb	aa	aa	aa	aa	bb	aa	aa	aa	aa	aa	aa	aa	aa	aa	aa	aa	aa
Marker1001	aaxbb	aa	aa	aa	aa	bb	bb	bb	bb	aa	aa	aa	aa	aa	aa	bb	aa	aa	bb	bb	bb	aa	aa	aa	aa	aa	bb	aa	aa	aa	aa	bb	aa	aa	aa	aa	bb	aa	aa	aa	aa	aa	aa	aa	aa	aa	aa	aa	aa
Marker1004	aaxbb	aa	aa	aa	aa	bb	bb	bb	bb	aa	aa	aa	aa	aa	aa	bb	aa	aa	bb	bb	bb	aa	aa	aa	aa	aa	bb	aa	aa	aa	aa	aa	aa	aa	aa	aa	bb	aa	aa	aa	aa	aa	aa	aa	aa	aa	aa	aa	aa
Marker1006	aaxbb	aa	aa	aa	aa	bb	bb	bb	bb	aa	aa	aa	aa	aa	aa	bb	aa	aa	bb	bb	bb	aa	aa	aa	aa	aa	bb	aa	aa	aa	aa	aa	aa	aa	aa	aa	bb	aa	aa	aa	aa	aa	aa	aa	aa	aa	aa	aa	aa
Marker1009	aaxbb	aa	aa	aa	aa	bb	bb	bb	bb	aa	aa	aa	aa	aa	aa	bb	aa	aa	bb	bb	bb	aa	aa	aa	aa	aa	bb	aa	aa	aa	aa	aa	aa	aa	aa	aa	bb	aa	aa	aa	aa	aa	aa	aa	aa	aa	aa	aa	aa
Marker1010	aaxbb	aa	aa	aa	aa	bb	bb	bb	bb	aa	aa	aa	aa	aa	aa	bb	aa	aa	bb	bb	bb	aa	aa	aa	aa	aa	bb	aa	aa	aa	aa	aa	aa	aa	aa	aa	bb	aa	aa	aa	aa	aa	aa	aa	aa	aa	aa	aa	aa
Marker1012	aaxbb	aa	aa	aa	aa	bb	bb	bb	bb	aa	aa	aa	aa	aa	aa	bb	aa	aa	bb	bb	bb	aa	aa	aa	aa	aa	bb	aa	aa	aa	aa	aa	aa	aa	aa	aa	bb	aa	aa	aa	aa	aa	aa	aa	aa	aa	aa	aa	aa
Marker1015	aaxbb	aa	aa	aa	aa	bb	bb	bb	bb	aa	aa	aa	aa	aa	aa	bb	aa	aa	bb	bb	bb	aa	aa	aa	aa	aa	bb	aa	aa	aa	aa	aa	aa	aa	aa	aa	bb	aa	aa	aa	aa	aa	aa	aa	aa	aa	aa	aa	aa
Marker1017	aaxbb	aa	aa	aa	aa	bb	bb	bb	bb	aa	aa	aa	aa	aa	aa	bb	aa	aa	bb	bb	bb	aa	aa	aa	aa	aa	bb	aa	aa	aa	aa	aa	aa	aa	aa	aa	bb	aa	aa	aa	aa	aa	aa	aa	aa	aa	aa	aa	aa
Marker1018	aaxbb	aa	aa	aa	aa	bb	bb	bb	bb	aa	aa	aa	aa	aa	aa	bb	aa	aa	bb	bb	bb	aa	aa	aa	aa	aa	bb	aa	aa	aa	aa	aa	aa	aa	aa	aa	bb	aa	aa	aa	aa	aa	aa	aa	aa	aa	aa	aa	aa
Marker1019	aaxbb	aa	aa	aa	aa	bb	bb	bb	bb	aa	aa	aa	aa	aa	aa	bb	aa	aa	bb	bb	bb	aa	aa	aa	aa	aa	bb	aa	aa	aa	aa	aa	aa	aa	aa	aa	bb	aa	aa	aa	aa	aa	aa	aa	aa	aa	aa	aa	aa
Marker1021	aaxbb	aa	aa	aa	aa	bb	bb	bb	bb	aa	aa	aa	aa	aa	aa	bb	aa	aa	bb	bb	bb	aa	aa	aa	aa	aa	bb	aa	aa	aa	aa	aa	aa	aa	aa	aa	bb	aa	aa	aa	aa	aa	aa	aa	aa	aa	aa	aa	aa
Marker1022	aaxbb	aa	aa	aa	aa	bb	bb	bb	bb	aa	aa	aa	aa	aa	aa	bb	aa	aa	bb	bb	bb	aa	aa	aa	aa	aa	bb	aa	aa	aa	aa	aa	aa	aa	aa	aa	bb	aa	aa	aa	aa	aa	aa	aa	aa	aa	aa	aa	aa
Marker1023	aaxbb	aa	aa	aa	aa	bb	bb	bb	bb	aa	aa	aa	aa	aa	aa	bb	aa	aa	bb	bb	bb	aa	aa	aa	aa	aa	bb	aa	aa	aa	aa	aa	aa	aa	aa	aa	bb	aa	aa	aa	aa	aa	aa	aa	aa	aa	aa	aa	aa
Marker1031	aaxbb	aa	aa	aa	aa	bb	bb	bb	bb	aa	aa	aa	aa	aa	aa	bb	aa	aa	bb	bb	bb	aa	aa	aa	aa	aa	bb	aa	aa	aa	aa	aa	aa	aa	aa	aa	bb	aa	aa	aa	aa	aa	aa	aa	aa	aa	aa	aa	aa
Marker1032	aaxbb	aa	aa	aa	aa	bb	bb	bb	bb	aa	aa	aa	aa	aa	aa	bb	aa	aa	bb	bb	bb	aa	aa	aa	aa	aa	bb	aa	aa	aa	aa	aa	aa	aa	aa	aa	bb	aa	aa	aa	aa	aa	aa	aa	aa	aa	aa	aa	aa
Marker1035	aaxbb	aa	aa	aa	aa	bb	bb	bb	bb	aa	aa	aa	aa	aa	aa	bb	aa	aa	bb	bb	bb	aa	aa	aa	aa	aa	bb	aa	aa	aa	aa	aa	aa	aa	aa	aa	bb	aa	aa	aa	aa	aa	aa	aa	aa	aa	aa	aa	aa
Marker1039	aaxbb	aa	aa	aa	aa	bb	bb	bb	bb	aa	aa	aa	aa	aa	aa	bb	aa	aa	bb	bb	bb	aa	aa	aa	aa	aa	bb	aa	aa	aa	aa	aa	aa	aa	aa	aa	bb	aa	aa	aa	aa	aa	aa	aa	aa	aa	aa	aa	aa
Marker1040	aaxbb	aa	aa	aa	aa	bb	bb	bb	bb	aa	aa	aa	aa	aa	aa	bb	aa	aa	bb	bb	bb	aa	aa	aa	aa	aa	bb	aa	aa	aa	aa	aa	aa	aa	aa	aa	bb	aa	aa	aa	aa	aa	aa	aa	aa	aa	aa	aa	aa
Marker1042	aaxbb	aa	aa	aa	aa	bb	bb	bb	bb	aa	aa	aa	aa	aa	aa	bb	aa	aa	bb	bb	bb	aa	aa	aa	aa	aa	bb	aa	aa	aa	aa	aa	aa	aa	aa	aa	bb	aa	aa	aa	aa	aa	aa	aa	aa	aa	aa	aa	aa
Marker1043	aaxbb	aa	aa	aa	aa	bb	bb	bb	bb	aa	aa	aa	aa	aa	aa	bb	aa	aa	bb	bb	bb	aa	aa	aa	aa	aa	bb	aa	aa	aa	aa	aa	aa	aa	aa	aa	bb	aa	aa	aa	aa	aa	aa	aa	aa	aa	aa	aa	aa
Marker1044	aaxbb	aa	aa	aa	aa	bb	bb	bb	bb	aa	aa	aa	aa	aa	aa	bb	aa	aa	bb	bb	bb	aa	aa	aa	aa	aa	bb	aa	aa	aa	aa	aa	aa	aa	aa	aa	bb	aa	aa	aa	aa	aa	aa	aa	aa	aa	aa	aa	aa
Marker1046	aaxbb	aa	aa	aa	aa	bb	bb	bb	bb	aa	aa	aa	aa	aa	aa	bb	aa	aa	bb	bb	bb	aa	aa	aa	aa	aa	bb	aa	aa	aa	aa	aa	aa	aa	aa	aa	bb	aa	aa	aa	aa	aa	aa	aa	aa	aa	aa	aa	aa
Marker1047	aaxbb	aa	aa	aa	aa	bb	bb	bb	bb	aa	aa	aa	aa	aa	aa	bb	aa	aa	bb	bb	bb	aa	aa	aa	aa	aa	bb	aa	aa	aa	aa	aa	aa	aa	aa	aa	bb	aa	aa	aa	aa	aa	aa	aa	aa	aa	aa	aa	aa
Marker1049	aaxbb	aa	aa	aa	aa	bb	bb	bb	bb	aa	aa	aa	aa	aa	aa	bb	aa	aa	bb	bb	bb	aa	aa	aa	aa	aa	bb	aa	aa	aa	aa	aa	aa	aa	aa	aa	bb	aa	aa	aa	aa	aa	aa	aa	aa	aa	aa	aa	aa
Marker1050	aaxbb	aa	aa	aa	aa	bb	bb	bb	bb	aa	aa	aa	aa	aa	aa	bb	aa	aa	bb	bb	bb	aa	aa	aa	aa	aa	bb	aa	aa	aa	aa	aa	aa	aa	aa	aa	bb	aa	aa	aa	aa	aa	aa	aa	aa	aa	aa	aa	aa
Marker1051	aaxbb	aa	aa	aa	aa	bb	bb	bb	bb	aa	aa	aa	aa	aa	aa	bb	aa	aa	bb	bb	bb	aa	aa	aa	aa	aa	bb	aa	aa	aa	aa	aa	aa	aa	aa	aa	bb	aa	aa	aa	aa	aa	aa	aa	aa	aa	aa	aa	aa
Marker1052	aaxbb	aa	aa	aa	aa	bb	bb	bb	bb	aa	aa	aa	aa	aa	aa	bb	aa	aa	bb	bb	bb	aa	aa	aa	aa	aa	bb	aa	aa	aa	aa	aa	aa	aa	aa	aa	bb	aa	aa	aa	aa	aa	aa	aa	aa	aa	aa	aa	aa
Marker1054	aaxbb	aa	aa	aa	aa	bb	bb	bb	bb	aa	aa	aa	aa	aa	aa	bb	aa	aa	bb	bb	bb	aa	aa	aa	aa	aa	bb	aa	aa	aa	aa	aa	aa	aa	aa	aa	bb	aa	aa	aa	aa	aa	aa	aa	aa	aa	aa	aa	aa
Marker1061	aaxbb	aa	aa	aa	aa	bb	bb	bb	bb	aa	aa	aa	aa	aa	aa	bb	aa	aa	bb	bb	bb	aa	aa	aa	aa	aa	bb	aa	aa	aa	aa	aa	aa	aa	aa	aa	bb	aa	aa	aa	aa	aa	aa	aa	aa	aa	aa	aa	aa
Marker1070	aaxbb	aa	aa	aa	aa	bb	bb	bb	aa	aa	aa	aa	aa	aa	aa	bb	aa	aa	bb	bb	bb	aa	aa	aa	aa	aa	bb	aa	aa	aa	aa	aa	aa	aa	aa	aa	bb	aa	aa	aa	aa	aa	aa	aa	aa	aa	aa	aa	aa
Marker1071	aaxbb	aa	aa	aa	aa	bb	bb	bb	aa	aa	aa	aa	aa	aa	aa	bb	aa	aa	bb	bb	bb	aa	aa	aa	aa	aa	bb	aa	aa	aa	aa	aa	aa	aa	aa	aa	bb	aa	aa	aa	aa	aa	aa	aa	aa	aa	aa	aa	aa
Marker1072	aaxbb	aa	aa	aa	aa	bb	bb	bb	aa	aa	aa	aa	aa	aa	aa	bb	aa	aa	bb	bb	bb	aa	aa	aa	aa	aa	bb	aa	aa	aa	aa	aa	aa	aa	aa	aa	bb	aa	aa	aa	aa	aa	aa	aa	aa	aa	aa	aa	aa
Marker1077	aaxbb	aa	aa	aa	aa	aa	bb	bb	aa	aa	aa	aa	aa	aa	aa	bb	aa	aa	bb	bb	bb	aa	aa	aa	aa	aa	bb	aa	aa	aa	aa	aa	aa	aa	aa	aa	bb	aa	aa	aa	aa	aa	aa	aa	aa	aa	aa	aa	aa
Marker1078	aaxbb	aa	aa	aa	aa	aa	bb	bb	aa	aa	aa	aa	aa	aa	aa	bb	aa	aa	bb	bb	bb	aa	aa	aa	aa	aa	bb	aa	aa	aa	aa	aa	aa	aa	aa	aa	bb	aa	aa	aa	aa	aa	aa	aa	aa	aa	aa	aa	aa
Marker1080	aaxbb	aa	aa	aa	aa	aa	bb	bb	aa	aa	aa	aa	aa	aa	aa	bb	aa	aa	bb	bb	bb	aa	aa	aa	aa	aa	bb	aa	aa	aa	aa	aa	aa	aa	aa	aa	bb	aa	aa	aa	aa	aa	aa	aa	aa	aa	aa	aa	aa
Marker1084	aaxbb	aa	aa	aa	aa	aa	bb	bb	aa	aa	aa	aa	aa	aa	aa	bb	aa	aa	bb	bb	bb	aa	aa	aa	aa	aa	bb	aa	aa	aa	aa	aa	aa	aa	aa	aa	bb	aa	aa	aa	aa	aa	aa	aa	aa	aa	aa	aa	aa
Marker1086	aaxbb	aa	aa	aa	aa	aa	bb	bb	aa	aa	aa	aa	aa	aa	aa	bb	aa	aa	bb	bb	bb	aa	aa	aa	aa	aa	bb	aa	aa	aa	aa	aa	aa	aa	aa	aa	bb	aa	aa	aa	aa	aa	aa	aa	aa	aa	aa	aa	aa
Marker1088	aaxbb	aa	aa	aa	aa	aa	bb	bb	aa	aa	aa	aa	aa	aa	aa	bb	aa	aa	bb	bb	bb	aa	aa	aa	aa	aa	bb	aa	aa	aa	aa	aa	aa	aa	aa	aa	bb	aa	aa	aa	aa	aa	aa	aa	aa	aa	aa	aa	aa
Marker1090	aaxbb	aa	aa	aa	aa	aa	bb	bb	aa	aa	aa	aa	aa	aa	aa	bb	aa	aa	bb	bb	bb	aa	aa	aa	aa	aa	bb	aa	aa	aa	aa	aa	aa	aa	aa	aa	bb	aa	aa	aa	aa	aa	aa	aa	aa	aa	aa	aa	aa
Marker1093	aaxbb	aa	aa	aa	aa	aa	bb	bb	aa	aa	aa	aa	aa	aa	aa	bb	aa	aa	bb	bb	bb	aa	aa	aa	aa	aa	bb	aa	aa	aa	aa	aa	aa	aa	aa	aa	bb	aa	aa	aa	aa	aa	aa	aa	aa	aa	aa	aa	aa
Marker1094	aaxbb	aa	aa	aa	aa	aa	bb	bb	aa	aa	aa	aa	aa	aa	aa	bb	aa	aa	bb	bb	bb	aa	aa	aa	aa	aa	bb	aa	aa	aa	aa	aa	aa	aa	aa	aa	bb	aa	aa	aa	aa	aa	aa	aa	aa	aa	aa	aa	aa
Marker1095	aaxbb	aa	aa	aa	aa	aa	bb	bb	aa	aa	aa	aa	aa	aa	aa	bb	aa	aa	bb	bb	bb	aa	aa	aa	aa	aa	bb	aa	aa	aa	aa	aa	aa	aa	aa	aa	bb	aa	aa	aa	aa	aa	aa	aa	aa	aa	aa	aa	aa
Marker1097	aaxbb	aa	aa	aa	aa	aa	bb	bb	aa	aa	aa	aa	aa	aa	aa	bb	aa	aa	bb	bb	bb	aa	aa	aa	aa	aa	bb	aa	aa	aa	aa	aa	aa	aa	aa	aa	bb	aa	aa	aa	aa	aa	aa	aa	aa	aa	aa	aa	aa
Marker1098	aaxbb	aa	aa	aa	aa	aa	bb	bb	aa	aa	aa	aa	aa	aa	aa	bb	aa	aa	bb	bb	bb	aa	aa	aa	aa	aa	bb	aa	aa	aa	aa	aa	aa	aa	aa	aa	bb	aa	aa	aa	aa	aa	aa	aa	aa	aa	aa	aa	aa
Marker1100	aaxbb	aa	aa	aa	aa	aa	bb	bb	aa	aa	aa	aa	aa	aa	aa	bb	aa	aa	bb	bb	bb	aa	aa	aa	aa	aa	bb	aa	aa	aa	aa	aa	aa	aa	aa	aa	bb	aa	aa	aa	aa	aa	aa	aa	aa	aa	aa	aa	aa
Marker1107	aaxbb	aa	aa	aa	aa	aa	bb	bb	aa	aa	aa	aa	aa	aa	aa	bb	aa	aa	bb	bb	bb	aa	aa	aa	aa	aa	bb	aa	aa	aa	aa	aa	aa	aa	aa	aa	bb	aa	aa	aa	aa	aa	aa	aa	aa	aa	aa	aa	aa
Marker1108	aaxbb	aa	aa	aa	aa	aa	bb	bb	aa	aa	aa	aa	aa	aa	aa	bb	aa	aa	bb	bb	bb	aa	aa	aa	aa	aa	bb	aa	aa	aa	aa	aa	aa	aa	aa	aa	bb	aa	aa	aa	aa	aa	aa	aa	aa	aa	aa	aa	aa
Marker1109	aaxbb	aa	aa	aa	aa	aa	bb	bb	aa	aa	aa	aa	aa	aa	aa	bb	aa	aa	bb	bb	bb	aa	aa	aa	aa	aa	bb	aa	aa	aa	aa	aa	aa	aa	aa	aa	bb	aa	aa	aa	aa	aa	aa	aa	aa	aa	aa	aa	aa
Marker1111	aaxbb	aa	aa	aa	aa	aa	bb	bb	aa	aa	aa	aa	aa	aa	aa	bb	aa	aa	bb	bb	bb	aa	aa	aa	aa	aa	bb	aa	aa	aa	aa	aa	aa	aa	aa	aa	bb	aa	aa	aa	aa	aa	aa	aa	aa	aa	aa	aa	aa
Marker1114	aaxbb	aa	aa	aa	aa	aa	bb	bb	aa	aa	aa	aa	aa	aa	aa	bb	aa	aa	bb	bb	bb	aa	aa	aa	aa	aa	bb	aa	aa	aa	aa	aa	aa	aa	aa	aa	bb	aa	aa	aa	aa	aa	aa	aa	aa	aa	aa	aa	aa
Marker1116	aaxbb	aa	aa	aa	aa	aa	bb	bb	aa	aa	aa	aa	aa	aa	aa	bb	aa	aa	bb	bb	bb	aa	aa	aa	aa	aa	bb	aa	aa	aa	aa	aa	aa	aa	aa	aa	bb	aa	aa	aa	aa	aa	aa	aa	aa	aa	aa	aa	aa
Marker1117	aaxbb	aa	aa	aa	aa	aa	bb	bb	aa	aa	aa	aa	aa	aa	aa	bb	aa	aa	bb	bb	bb	aa	aa	aa	aa	aa	bb	aa	aa	aa	aa	aa	aa	aa	aa	aa	bb	aa	aa	aa	aa	aa	aa	aa	aa	aa	aa	aa	aa
Marker1118	aaxbb	aa	aa	aa	aa	aa	bb	bb	aa	aa	aa	aa	aa	aa	aa	bb	aa	aa	bb	bb	bb	aa	aa	aa	aa	aa	bb	aa	aa	aa	aa	aa	aa	aa	aa	aa	bb	aa	aa	aa	aa	aa	aa	aa	aa	aa	aa	aa	aa
Marker1119	aaxbb	aa	aa	aa	aa	aa	bb	bb	aa	aa	aa	aa	aa	aa	aa	bb	aa	aa	bb	bb	bb	aa	aa	aa	aa	aa	bb	aa	aa	aa	aa	aa	aa	aa	aa	aa	bb	aa	aa	aa	aa	aa	aa	aa	aa	aa	aa	aa	aa
Marker1120	aaxbb	aa	aa	aa	aa	aa	bb	bb	aa	aa	aa	aa	aa	aa	aa	bb	aa	aa	bb	bb	bb	aa	aa	aa	aa	aa	bb	aa	aa	aa	aa	aa	aa	aa	aa	aa	bb	aa	aa	aa	aa	aa	aa	aa	aa	aa	aa	aa	aa
Marker1124	aaxbb	aa	aa	aa	aa	aa	bb	bb	aa	aa	aa	aa	aa	aa	aa	bb	aa	aa	bb	bb	bb	aa	aa	aa	aa	aa	bb	aa	aa	aa	aa	aa	aa	aa	aa	aa	bb	aa	aa	aa	aa	aa	aa	aa	aa	aa	aa	aa	aa
Marker1126	aaxbb	aa	aa	aa	aa	aa	bb	bb	aa	aa	aa	aa	aa	aa	aa	bb	aa	aa	bb	bb	bb	aa	aa	aa	aa	aa	bb	aa	aa	aa	aa	aa	aa	aa	aa	aa	bb	aa	aa	aa	aa	aa	aa	aa	aa	aa	aa	aa	aa
Marker1127	aaxbb	aa	aa	aa	aa	aa	bb	bb	aa	aa	aa	aa	aa	aa	aa	bb	aa	aa	bb	bb	bb	aa	aa	aa	aa	aa	bb	aa	aa	aa	aa	aa	aa	aa	aa	aa	bb	aa	aa	aa	aa	aa	aa	aa	aa	aa	aa	aa	aa
Marker1164	aaxbb	aa	aa	aa	aa	aa	bb	bb	aa	aa	aa	aa	aa	aa	aa	bb	aa	aa	bb	bb	bb	aa	aa	aa	aa	aa	bb	aa	aa	aa	aa	aa	aa	aa	aa	aa	bb	aa	aa	aa	aa	aa	aa	aa	aa	aa	aa	aa	aa
Marker1128	aaxbb	aa	aa	aa	aa	aa	bb	bb	aa	aa	aa	aa	aa	aa	aa	bb	aa	aa	bb	bb	bb	aa	aa	aa	aa	aa	bb	aa	aa	aa	aa	aa	aa	aa	aa	aa	bb	aa	aa	aa	aa	aa	aa	aa	aa	aa	aa	aa	aa
Marker1132	aaxbb	aa	aa	aa	aa	aa	bb	bb	aa	aa	aa	aa	aa	aa	aa	bb	aa	aa	bb	bb	bb	aa	aa	aa	aa	aa	bb	aa	aa	aa	aa	aa	aa	aa	aa	aa	bb	aa	aa	aa	aa	aa	aa	aa	aa	aa	aa	aa	aa
Marker1133	aaxbb	aa	aa	aa	aa	aa	bb	bb	aa	aa	aa	aa	aa	aa	aa	bb	aa	aa	bb	bb	bb	aa	aa	aa	aa	aa	bb	aa	aa	aa	aa	aa	aa	aa	aa	aa	bb	aa	aa	aa	aa	aa	aa	aa	aa	aa	aa	aa	aa
Marker1139	aaxbb	aa	aa	aa	aa	aa	bb	bb	aa	aa	aa	aa	aa	aa	aa	bb	aa	aa	bb	bb	bb	aa	aa	aa	aa	aa	bb	aa	aa	aa	aa	aa	aa	aa	aa	aa	bb	aa	aa	aa	aa	aa	aa	aa	aa	aa	aa	aa	aa
Marker1140	aaxbb	aa	aa	aa	aa	aa	bb	bb	aa	aa	aa	aa	aa	aa	aa	bb	aa	aa	bb	bb	bb	aa	aa	aa	aa	aa	bb	aa	aa	aa	aa	aa	aa	aa	aa	aa	bb	aa	aa	aa	aa	aa	aa	aa	aa	aa	aa	aa	aa
Marker1143	aaxbb	aa	aa	aa	aa	aa	bb	bb	aa	aa	aa	aa	aa	aa	aa	bb	aa	aa	bb	bb	bb	aa	aa	aa	aa	aa	bb	aa	aa	aa	aa	aa	aa	aa	aa	aa	bb	aa	aa	aa	aa	aa	aa	aa	aa	aa	aa	aa	aa
Marker1144	aaxbb	aa	aa	aa	aa	aa	bb	bb	aa	aa	aa	aa	aa	aa	aa	bb	aa	aa	bb	bb	bb	aa	aa	aa	aa	aa	bb	aa	aa	aa	aa	aa	aa	aa	aa	aa	bb	aa	aa	aa	aa	aa	aa	aa	aa	aa	aa	aa	aa
Marker1146	aaxbb	aa	aa	aa	aa	aa	bb	bb	aa	aa	aa	aa	aa	aa	aa	bb	aa	aa	bb	bb	bb	aa	aa	aa	aa	aa	bb	aa	aa	aa	aa	aa	aa	aa	aa	aa	bb	aa	aa	aa	aa	aa	aa	aa	aa	aa	aa	aa	aa
Marker1148	aaxbb	aa	aa	aa	aa	aa	bb	bb	aa	aa	aa	aa	aa	aa	aa	bb	aa	aa	bb	bb	bb	aa	aa	aa	aa	aa	bb	aa	aa	aa	aa	aa	aa	aa	aa	aa	bb	aa	aa	aa	aa	aa	aa	aa	aa	aa	aa	aa	aa
Marker1149	aaxbb	aa	aa	aa	aa	aa	bb	bb	aa	aa	aa	aa	aa	aa	aa	bb	aa	aa	bb	bb	bb	aa	aa	aa	aa	aa	bb	aa	aa	aa	aa	aa	aa	aa	aa	aa	bb	aa	aa	aa	aa	aa	aa	aa	aa	aa	aa	aa	aa
Marker1151	aaxbb	aa	aa	aa	aa	aa	bb	bb	aa	aa	aa	aa	aa	aa	aa	bb	aa	aa	bb	bb	bb	aa	aa	aa	aa	aa	bb	aa	aa	aa	aa	aa	aa	aa	aa	aa	bb	aa	aa	aa	aa	aa	aa	aa	aa	aa	aa	aa	aa
Marker1152	aaxbb	aa	aa	aa	aa	aa	bb	bb	aa	aa	aa	aa	aa	aa	aa	bb	aa	aa	bb	bb	bb	aa	aa	aa	aa	aa	bb	aa	aa	aa	aa	aa	aa	aa	aa	aa	bb	aa	aa	aa	aa	aa	aa	aa	aa	aa	aa	aa	aa
Marker1153	aaxbb	aa	aa	aa	aa	aa	bb	bb	aa	aa	aa	aa	aa	aa	aa	bb	aa	aa	bb	bb	bb	aa	aa	aa	aa	aa	bb	aa	aa	aa	aa	aa	aa	aa	aa	aa	bb	aa	aa	aa	aa	aa	aa	aa	aa	aa	aa	aa	aa
Marker1154	aaxbb	aa	aa	aa	aa	aa	bb	bb	aa	aa	aa	aa	aa	aa	aa	bb	aa	aa	bb	bb	bb	aa	aa	aa	aa	aa	bb	aa	aa	aa	aa	aa	aa	aa	aa	aa	bb	aa	aa	aa	aa	aa	aa	aa	aa	aa	aa	aa	aa
Marker1155	aaxbb	aa	aa	aa	aa	aa	bb	bb	aa	aa	aa	aa	aa	aa	aa	bb	aa	aa	bb	bb	bb	aa	aa	aa	aa	aa	bb	aa	aa	aa	aa	aa	aa	aa	aa	aa	bb	aa	aa	aa	aa	aa	aa	aa	aa	aa	aa	aa	aa
Marker1158	aaxbb	aa	aa	aa	aa	aa	bb	bb	aa	aa	aa	aa	aa	aa	aa	bb	aa	aa	bb	bb	bb	aa	aa	aa	aa	aa	bb	aa	aa	aa	aa	aa	aa	aa	aa	aa	bb	aa	aa	aa	aa	aa	aa	aa	aa	aa	aa	aa	aa
Marker1159	aaxbb	aa	aa	aa	aa	aa	bb	bb	aa	aa	aa	aa	aa	aa	aa	bb	aa	aa	bb	bb	bb	aa	aa	aa	aa	aa	bb	aa	aa	aa	aa	aa	aa	aa	aa	aa	bb	aa	aa	aa	aa	aa	aa	aa	aa	aa	aa	aa	aa
Marker1160	aaxbb	aa	aa	aa	aa	aa	bb	bb	aa	aa	aa	aa	aa	aa	aa	bb	aa	aa	bb	bb	bb	aa	aa	aa	aa	aa	bb	aa	aa	aa	aa	aa	aa	aa	aa	aa	bb	aa	aa	aa	aa	aa	aa	aa	aa	aa	aa	aa	aa
Marker1162	aaxbb	aa	aa	aa	aa	aa	bb	bb	aa	aa	aa	aa	aa	aa	aa	bb	aa	aa	bb	bb	bb	aa	aa	aa	aa	aa	bb	aa	aa	aa	aa	aa	aa	aa	aa	aa	bb	aa	aa	aa	aa	aa	aa	aa	aa	aa	aa	aa	aa
Marker1163	aaxbb	aa	aa	aa	aa	aa	bb	bb	aa	aa	aa	aa	aa	aa	aa	bb	aa	aa	bb	bb	bb	aa	aa	aa	aa	aa	bb	aa	aa	aa	aa	aa	aa	aa	aa	aa	bb	aa	aa	aa	aa	aa	aa	aa	aa	aa	aa	aa	aa
Marker1166	aaxbb	aa	aa	aa	aa	aa	bb	bb	aa	aa	aa	aa	aa	aa	aa	bb	aa	aa	bb	bb	bb	aa	aa	aa	aa	aa	bb	aa	aa	aa	aa	aa	aa	aa	aa	aa	bb	aa	aa	aa	aa	aa	aa	aa	aa	aa	aa	aa	aa
Marker1177	aaxbb	aa	aa	aa	aa	aa	bb	bb	aa	aa	aa	aa	aa	aa	aa	bb	aa	aa	bb	bb	bb	aa	aa	aa	aa	aa	bb	aa	aa	aa	aa	aa	aa	aa	aa	aa	bb	aa	aa	aa	aa	aa	aa	aa	aa	aa	aa	aa	aa
Marker1191	aaxbb	aa	aa	aa	aa	aa	bb	bb	bb	aa	aa	aa	aa	aa	aa	bb	aa	aa	bb	bb	bb	aa	aa	aa	aa	aa	bb	aa	aa	aa	aa	aa	aa	aa	aa	aa	bb	aa	aa	aa	aa	aa	aa	aa	aa	aa	aa	aa	aa
Marker1192	aaxbb	aa	aa	aa	aa	aa	bb	bb	bb	aa	aa	aa	aa	aa	aa	bb	aa	aa	bb	bb	bb	aa	aa	aa	aa	aa	bb	aa	aa	aa	aa	aa	aa	aa	aa	aa	bb	aa	aa	aa	aa	aa	aa	aa	aa	aa	aa	aa	aa
Marker1196	aaxbb	aa	aa	aa	aa	aa	bb	bb	bb	aa	aa	aa	aa	aa	aa	bb	aa	aa	bb	bb	bb	aa	aa	aa	aa	aa	bb	aa	aa	aa	aa	aa	aa	aa	aa	aa	bb	aa	aa	aa	aa	aa	aa	aa	aa	aa	aa	aa	aa
Marker1199	aaxbb	aa	aa	aa	aa	aa	bb	bb	bb	aa	aa	aa	aa	aa	aa	bb	aa	aa	bb	bb	bb	aa	aa	aa	aa	aa	bb	aa	aa	aa	aa	aa	aa	aa	aa	aa	bb	aa	aa	aa	aa	aa	aa	aa	aa	aa	aa	aa	aa
Marker1201	aaxbb	aa	aa	aa	aa	aa	bb	bb	bb	aa	aa	aa	aa	aa	aa	bb	aa	aa	bb	bb	bb	aa	aa	aa	aa	aa	bb	aa	aa	aa	aa	aa	aa	aa	aa	aa	bb	aa	aa	aa	aa	aa	aa	aa	aa	aa	aa	aa	aa
Marker1203	aaxbb	aa	aa	aa	aa	aa	bb	bb	bb	aa	aa	aa	aa	aa	aa	bb	aa	aa	bb	bb	bb	aa	aa	aa	aa	aa	bb	aa	aa	aa	aa	aa	aa	aa	aa	aa	bb	aa	aa	aa	aa	aa	aa	aa	aa	aa	aa	aa	aa
Marker1204	aaxbb	aa	aa	aa	aa	aa	bb	bb	bb	aa	aa	aa	aa	aa	aa	bb	aa	aa	bb	bb	bb	aa	aa	aa	aa	aa	bb	aa	aa	aa	aa	aa	aa	aa	aa	aa	bb	aa	aa	aa	aa	aa	aa	aa	aa	aa	aa	aa	aa
Marker1202	aaxbb	aa	aa	aa	aa	aa	bb	bb	--	aa	aa	aa	aa	aa	aa	bb	aa	aa	bb	bb	bb	aa	aa	aa	aa	aa	bb	aa	aa	aa	aa	aa	aa	aa	aa	aa	bb	aa	aa	aa	aa	aa	aa	aa	aa	aa	aa	aa	aa
Marker1205	aaxbb	aa	aa	aa	aa	aa	bb	bb	bb	aa	aa	aa	aa	aa	aa	bb	aa	aa	bb	bb	bb	aa	aa	aa	aa	aa	bb	aa	aa	aa	aa	aa	aa	aa	aa	aa	bb	aa	aa	aa	aa	aa	aa	aa	aa	aa	aa	aa	aa
Marker1210	aaxbb	aa	aa	aa	aa	aa	bb	bb	bb	aa	aa	aa	aa	aa	aa	bb	aa	aa	bb	bb	bb	aa	aa	aa	aa	aa	bb	aa	aa	aa	aa	aa	aa	aa	aa	aa	bb	aa	aa	aa	aa	aa	aa	aa	aa	aa	aa	aa	aa
Marker1211	aaxbb	aa	aa	aa	aa	aa	bb	bb	bb	aa	aa	aa	aa	aa	aa	bb	aa	aa	bb	bb	bb	aa	aa	aa	aa	aa	bb	aa	aa	aa	aa	aa	aa	aa	aa	aa	bb	aa	aa	aa	aa	aa	aa	aa	aa	aa	aa	aa	aa
Marker1212	aaxbb	aa	aa	aa	aa	aa	bb	bb	bb	aa	aa	aa	aa	aa	aa	bb	aa	aa	bb	bb	bb	aa	aa	aa	aa	aa	bb	aa	aa	aa	aa	aa	aa	aa	aa	aa	bb	aa	aa	aa	aa	aa	aa	aa	aa	aa	aa	aa	aa
Marker1213	aaxbb	aa	aa	aa	aa	aa	bb	bb	bb	aa	aa	aa	aa	aa	aa	bb	aa	aa	bb	bb	bb	aa	aa	aa	aa	aa	bb	aa	aa	aa	aa	aa	aa	aa	aa	aa	bb	aa	aa	aa	aa	aa	aa	aa	aa	aa	aa	aa	aa
Marker1216	aaxbb	aa	aa	aa	aa	aa	bb	bb	bb	aa	aa	aa	aa	aa	aa	bb	aa	aa	bb	bb	bb	aa	aa	aa	aa	aa	bb	aa	aa	aa	aa	aa	aa	aa	aa	aa	bb	aa	aa	aa	aa	aa	aa	aa	aa	aa	aa	aa	aa
Marker1226	aaxbb	aa	aa	aa	aa	aa	bb	bb	bb	aa	aa	aa	aa	aa	aa	bb	aa	aa	bb	bb	bb	aa	aa	aa	aa	aa	bb	aa	aa	aa	aa	aa	aa	aa	aa	aa	bb	aa	aa	aa	aa	aa	aa	aa	aa	aa	aa	aa	aa
Marker1220	aaxbb	aa	aa	aa	aa	aa	bb	bb	bb	aa	aa	aa	aa	aa	aa	bb	aa	aa	bb	bb	bb	aa	aa	aa	aa	aa	bb	aa	aa	aa	aa	aa	aa	aa	aa	aa	bb	aa	aa	aa	aa	aa	aa	aa	aa	aa	aa	aa	aa
Marker1221	aaxbb	aa	aa	aa	aa	aa	bb	bb	bb	aa	aa	aa	aa	aa	aa	bb	aa	aa	bb	bb	bb	aa	aa	aa	aa	aa	bb	aa	aa	aa	aa	aa	aa	aa	aa	aa	bb	aa	aa	aa	aa	aa	aa	aa	aa	aa	aa	aa	aa
Marker1224	aaxbb	aa	aa	aa	aa	aa	bb	bb	bb	aa	aa	aa	aa	aa	aa	bb	aa	aa	bb	bb	bb	aa	aa	aa	aa	aa	bb	aa	aa	aa	aa	aa	aa	aa	aa	aa	bb	aa	aa	aa	aa	aa	aa	aa	aa	aa	aa	aa	aa
Marker1225	aaxbb	aa	aa	aa	aa	aa	bb	bb	bb	aa	aa	aa	aa	aa	aa	bb	aa	aa	bb	bb	bb	aa	aa	aa	aa	aa	bb	aa	aa	aa	aa	aa	aa	aa	aa	aa	bb	aa	aa	aa	aa	aa	aa	aa	aa	aa	aa	aa	aa
Marker1228	aaxbb	aa	aa	aa	aa	aa	bb	bb	bb	aa	aa	aa	aa	aa	aa	bb	aa	aa	bb	bb	bb	aa	aa	aa	aa	aa	bb	aa	aa	aa	aa	aa	aa	aa	aa	aa	bb	aa	aa	aa	aa	aa	aa	aa	aa	aa	aa	aa	aa
Marker1229	aaxbb	aa	aa	aa	aa	aa	bb	bb	bb	aa	aa	aa	aa	aa	aa	bb	aa	aa	bb	bb	bb	aa	aa	aa	aa	aa	bb	aa	aa	aa	aa	aa	aa	aa	aa	aa	bb	aa	aa	aa	aa	aa	aa	aa	aa	aa	aa	aa	aa
Marker1232	aaxbb	aa	aa	aa	aa	aa	bb	bb	bb	aa	aa	aa	aa	aa	aa	bb	aa	aa	bb	bb	bb	aa	aa	aa	aa	aa	bb	aa	aa	aa	aa	aa	aa	aa	aa	aa	bb	aa	aa	aa	aa	aa	aa	aa	aa	aa	aa	aa	aa
Marker1233	aaxbb	aa	aa	aa	aa	aa	bb	bb	bb	aa	aa	aa	aa	aa	aa	bb	aa	aa	bb	bb	bb	aa	aa	aa	aa	aa	bb	aa	aa	aa	aa	aa	aa	aa	aa	aa	bb	aa	aa	aa	aa	aa	aa	aa	aa	aa	aa	aa	aa
Marker1234	aaxbb	aa	aa	aa	aa	aa	bb	bb	bb	aa	aa	aa	aa	aa	aa	bb	aa	aa	bb	bb	bb	aa	aa	aa	aa	aa	bb	aa	aa	aa	aa	aa	aa	aa	aa	aa	bb	aa	aa	aa	aa	aa	aa	aa	aa	aa	aa	aa	aa
Marker1236	aaxbb	aa	aa	aa	aa	aa	bb	bb	bb	aa	aa	aa	aa	aa	aa	bb	aa	aa	bb	bb	bb	aa	aa	aa	aa	aa	bb	aa	aa	aa	aa	aa	aa	aa	aa	aa	bb	aa	aa	aa	aa	aa	aa	aa	aa	aa	aa	aa	aa
Marker1237	aaxbb	aa	aa	aa	aa	aa	bb	bb	bb	aa	aa	aa	aa	aa	aa	bb	aa	aa	bb	bb	bb	aa	aa	aa	aa	aa	bb	aa	aa	aa	aa	aa	aa	aa	aa	aa	bb	aa	aa	aa	aa	aa	aa	aa	aa	aa	aa	aa	aa
Marker1238	aaxbb	aa	aa	aa	aa	aa	bb	bb	bb	aa	aa	aa	aa	aa	aa	bb	aa	aa	bb	bb	bb	aa	aa	aa	aa	aa	bb	aa	aa	aa	aa	aa	aa	aa	aa	aa	bb	aa	aa	aa	aa	aa	aa	aa	aa	aa	aa	aa	aa
Marker1241	aaxbb	aa	aa	aa	aa	aa	bb	bb	bb	aa	aa	aa	aa	aa	aa	bb	aa	aa	bb	bb	bb	aa	aa	aa	aa	aa	bb	aa	aa	aa	aa	aa	aa	aa	aa	aa	bb	aa	aa	aa	aa	aa	aa	aa	aa	aa	aa	aa	aa
Marker1242	aaxbb	aa	aa	aa	aa	aa	bb	bb	bb	aa	aa	aa	aa	aa	aa	bb	aa	aa	bb	bb	bb	aa	aa	aa	aa	aa	bb	aa	aa	aa	aa	aa	aa	aa	aa	aa	bb	aa	aa	aa	aa	aa	aa	aa	aa	aa	aa	aa	aa
Marker1243	aaxbb	aa	aa	aa	aa	aa	bb	bb	bb	aa	aa	aa	aa	aa	aa	bb	aa	aa	bb	bb	bb	aa	aa	aa	aa	aa	bb	aa	aa	aa	aa	aa	aa	aa	aa	aa	bb	aa	aa	aa	aa	aa	aa	aa	aa	aa	aa	aa	aa
Marker1244	aaxbb	aa	aa	aa	aa	aa	bb	bb	bb	aa	aa	aa	aa	aa	aa	bb	aa	aa	bb	bb	bb	aa	aa	aa	aa	aa	bb	aa	aa	aa	aa	aa	aa	aa	aa	aa	bb	aa	aa	aa	aa	aa	aa	aa	aa	aa	aa	aa	aa
Marker1245	aaxbb	aa	aa	aa	aa	aa	bb	bb	bb	aa	aa	aa	aa	aa	aa	bb	aa	aa	bb	bb	bb	aa	aa	aa	aa	aa	bb	aa	aa	aa	aa	aa	aa	aa	aa	aa	bb	aa	aa	aa	aa	aa	aa	aa	aa	aa	aa	aa	aa
Marker1247	aaxbb	aa	aa	aa	aa	aa	bb	bb	bb	aa	aa	aa	aa	aa	aa	bb	aa	aa	bb	bb	bb	aa	aa	aa	aa	aa	bb	aa	aa	aa	aa	aa	aa	aa	aa	aa	bb	aa	aa	aa	aa	aa	aa	aa	aa	aa	aa	aa	aa
Marker1248	aaxbb	aa	aa	aa	aa	aa	bb	bb	bb	aa	aa	aa	aa	aa	aa	bb	aa	aa	bb	bb	bb	aa	aa	aa	aa	aa	bb	aa	aa	aa	aa	aa	aa	aa	aa	aa	bb	aa	aa	aa	aa	aa	aa	aa	aa	aa	aa	aa	aa
Marker1249	aaxbb	aa	aa	aa	aa	aa	bb	bb	bb	aa	aa	aa	aa	aa	aa	bb	aa	aa	bb	bb	bb	aa	aa	aa	aa	aa	bb	aa	aa	aa	aa	aa	aa	aa	aa	aa	bb	aa	aa	aa	aa	aa	aa	aa	aa	aa	aa	aa	aa
Marker1250	aaxbb	aa	aa	aa	aa	aa	bb	bb	bb	aa	aa	aa	aa	aa	aa	bb	aa	aa	bb	bb	bb	aa	aa	aa	aa	aa	bb	aa	aa	aa	aa	aa	aa	aa	aa	aa	bb	aa	aa	aa	aa	aa	aa	aa	aa	aa	aa	aa	aa
Marker1251	aaxbb	aa	aa	aa	aa	aa	bb	bb	bb	aa	aa	aa	aa	aa	aa	bb	aa	aa	bb	bb	bb	aa	aa	aa	aa	aa	bb	aa	aa	aa	aa	aa	aa	aa	aa	aa	bb	aa	aa	aa	aa	aa	aa	aa	aa	aa	aa	aa	aa
Marker1336	aaxbb	aa	aa	aa	aa	aa	bb	bb	bb	aa	aa	aa	aa	aa	aa	bb	aa	aa	bb	bb	bb	aa	aa	aa	aa	aa	bb	aa	aa	aa	aa	aa	aa	aa	aa	aa	bb	aa	aa	aa	aa	aa	aa	aa	aa	aa	aa	aa	aa
Marker1337	aaxbb	aa	aa	aa	aa	aa	bb	bb	bb	aa	aa	aa	aa	aa	aa	bb	aa	aa	bb	bb	bb	aa	aa	aa	aa	aa	bb	aa	aa	aa	aa	aa	aa	aa	aa	aa	bb	aa	aa	aa	aa	aa	aa	aa	aa	aa	aa	aa	aa
Marker1338	aaxbb	aa	aa	aa	aa	aa	bb	bb	bb	aa	aa	aa	aa	aa	aa	bb	aa	aa	bb	bb	bb	aa	aa	aa	aa	aa	bb	aa	aa	aa	aa	aa	aa	aa	aa	aa	bb	aa	aa	aa	aa	aa	aa	aa	aa	aa	aa	aa	aa
Marker1340	aaxbb	aa	aa	aa	aa	aa	bb	bb	bb	aa	aa	aa	aa	aa	aa	bb	aa	aa	bb	bb	bb	aa	aa	aa	aa	aa	bb	aa	aa	aa	aa	aa	aa	aa	aa	aa	bb	aa	aa	aa	aa	aa	aa	aa	aa	aa	aa	aa	aa
Marker1343	aaxbb	aa	aa	aa	aa	aa	bb	bb	bb	aa	aa	aa	aa	aa	aa	bb	aa	aa	bb	bb	bb	aa	aa	aa	aa	aa	bb	aa	aa	aa	aa	aa	aa	aa	aa	aa	bb	aa	aa	aa	aa	aa	aa	aa	aa	aa	aa	aa	aa
Marker1347	aaxbb	aa	aa	aa	aa	aa	bb	bb	bb	aa	aa	aa	aa	aa	aa	bb	aa	aa	bb	bb	bb	aa	aa	aa	aa	aa	bb	aa	aa	aa	aa	aa	aa	aa	aa	aa	bb	aa	aa	aa	aa	aa	aa	aa	aa	aa	aa	aa	aa
Marker1348	aaxbb	aa	aa	aa	aa	aa	bb	bb	bb	aa	aa	aa	aa	aa	aa	bb	aa	aa	bb	bb	bb	aa	aa	aa	aa	aa	bb	aa	aa	aa	aa	aa	aa	aa	aa	aa	bb	aa	aa	aa	aa	aa	aa	aa	aa	aa	aa	aa	aa
Marker1354	aaxbb	aa	aa	aa	aa	aa	bb	bb	bb	aa	aa	aa	aa	aa	aa	bb	aa	aa	bb	bb	bb	aa	aa	aa	aa	aa	bb	aa	aa	aa	aa	aa	aa	aa	aa	aa	bb	aa	aa	aa	aa	aa	aa	aa	aa	aa	aa	aa	aa
Marker1357	aaxbb	aa	aa	aa	aa	aa	bb	bb	bb	aa	aa	aa	aa	aa	aa	bb	aa	aa	bb	bb	bb	aa	aa	aa	aa	aa	bb	aa	aa	aa	aa	aa	aa	aa	aa	aa	bb	aa	aa	aa	aa	aa	aa	aa	aa	aa	aa	aa	aa
Marker1358	aaxbb	aa	aa	aa	aa	aa	bb	bb	bb	aa	aa	aa	aa	aa	aa	bb	aa	aa	bb	bb	bb	aa	aa	aa	aa	aa	bb	aa	aa	aa	aa	aa	aa	aa	aa	aa	bb	aa	aa	aa	aa	aa	aa	aa	aa	aa	aa	aa	aa
Marker1360	aaxbb	aa	aa	aa	aa	aa	bb	bb	bb	aa	aa	aa	aa	aa	aa	bb	aa	aa	bb	bb	bb	aa	aa	aa	aa	aa	bb	aa	aa	aa	aa	aa	aa	aa	aa	aa	bb	aa	aa	aa	aa	aa	aa	aa	aa	aa	aa	aa	aa
Marker1361	aaxbb	aa	aa	aa	aa	aa	bb	bb	bb	aa	aa	aa	aa	aa	aa	bb	aa	aa	bb	bb	bb	aa	aa	aa	aa	aa	bb	aa	aa	aa	aa	aa	aa	aa	aa	aa	bb	aa	aa	aa	aa	aa	aa	aa	aa	aa	aa	aa	aa
Marker1364	aaxbb	aa	aa	aa	aa	aa	bb	bb	bb	aa	aa	aa	aa	aa	aa	bb	aa	aa	bb	bb	bb	aa	aa	aa	aa	aa	bb	aa	aa	aa	aa	aa	aa	aa	aa	aa	bb	aa	aa	aa	aa	aa	aa	aa	aa	aa	aa	aa	aa
Marker1365	aaxbb	aa	aa	aa	aa	aa	bb	bb	bb	aa	aa	aa	aa	aa	aa	bb	aa	aa	bb	bb	bb	aa	aa	aa	aa	aa	bb	aa	aa	aa	aa	aa	aa	aa	aa	aa	bb	aa	aa	aa	aa	aa	aa	aa	aa	aa	aa	aa	aa
Marker1368	aaxbb	aa	aa	aa	aa	aa	bb	bb	bb	aa	aa	aa	aa	aa	aa	bb	aa	aa	bb	bb	bb	aa	aa	aa	aa	aa	bb	aa	aa	aa	aa	aa	aa	aa	aa	aa	bb	aa	aa	aa	aa	aa	aa	aa	aa	aa	aa	aa	aa
Marker1369	aaxbb	aa	aa	aa	aa	aa	bb	bb	bb	aa	aa	aa	aa	aa	aa	bb	aa	aa	bb	bb	bb	aa	aa	aa	aa	aa	bb	aa	aa	aa	aa	aa	aa	aa	aa	aa	bb	aa	aa	aa	aa	aa	aa	aa	aa	aa	aa	aa	aa
Marker1371	aaxbb	aa	aa	aa	aa	aa	bb	bb	bb	aa	aa	aa	aa	aa	aa	bb	aa	aa	bb	bb	bb	aa	aa	aa	aa	aa	bb	aa	aa	aa	aa	aa	aa	aa	aa	aa	bb	aa	aa	aa	aa	aa	aa	aa	aa	aa	aa	aa	aa
Marker1373	aaxbb	aa	aa	aa	aa	aa	bb	bb	bb	aa	aa	aa	aa	aa	aa	bb	aa	aa	bb	bb	bb	aa	aa	aa	aa	aa	bb	aa	aa	aa	aa	aa	aa	aa	aa	aa	bb	aa	aa	aa	aa	aa	aa	aa	aa	aa	aa	aa	aa
Marker1374	aaxbb	aa	aa	aa	aa	aa	bb	bb	bb	aa	aa	aa	aa	aa	aa	bb	aa	aa	bb	bb	bb	aa	aa	aa	aa	aa	bb	aa	aa	aa	aa	aa	aa	aa	aa	aa	bb	aa	aa	aa	aa	aa	aa	aa	aa	aa	aa	aa	aa
Marker1375	aaxbb	aa	aa	aa	aa	aa	bb	bb	bb	aa	aa	aa	aa	aa	aa	bb	aa	aa	bb	bb	bb	aa	aa	aa	aa	aa	bb	aa	aa	aa	aa	aa	aa	aa	aa	aa	bb	aa	aa	aa	aa	aa	aa	aa	aa	aa	aa	aa	aa
Marker1381	aaxbb	aa	aa	aa	aa	aa	bb	bb	bb	aa	aa	aa	aa	aa	aa	bb	aa	aa	bb	bb	bb	aa	aa	aa	aa	aa	bb	aa	aa	aa	aa	aa	aa	aa	aa	aa	bb	aa	aa	aa	aa	aa	aa	aa	aa	aa	aa	aa	aa
Marker1382	aaxbb	aa	aa	aa	aa	aa	bb	bb	bb	aa	aa	aa	aa	aa	aa	bb	aa	aa	bb	bb	bb	aa	aa	aa	aa	aa	bb	aa	aa	aa	aa	aa	aa	aa	aa	aa	bb	aa	aa	aa	aa	aa	aa	aa	aa	aa	aa	aa	aa
Marker1385	aaxbb	aa	aa	aa	aa	aa	bb	bb	bb	aa	aa	aa	aa	aa	aa	bb	aa	aa	bb	bb	bb	aa	aa	aa	aa	aa	bb	aa	aa	aa	aa	aa	aa	aa	aa	aa	bb	aa	aa	aa	aa	aa	aa	aa	aa	aa	aa	aa	aa
Marker1386	aaxbb	aa	aa	aa	aa	aa	bb	bb	bb	aa	aa	aa	aa	aa	aa	bb	aa	aa	bb	bb	bb	aa	aa	aa	aa	aa	bb	aa	aa	aa	aa	aa	aa	aa	aa	aa	bb	aa	aa	aa	aa	aa	aa	aa	aa	aa	aa	aa	aa
Marker1387	aaxbb	aa	aa	aa	aa	aa	bb	bb	bb	aa	aa	aa	aa	aa	aa	bb	aa	aa	bb	bb	bb	aa	aa	aa	aa	aa	bb	aa	aa	aa	aa	aa	aa	aa	aa	aa	bb	aa	aa	aa	aa	aa	aa	aa	aa	aa	aa	aa	aa
Marker1388	aaxbb	aa	aa	aa	aa	aa	bb	bb	bb	aa	aa	aa	aa	aa	aa	bb	aa	aa	bb	bb	bb	aa	aa	aa	aa	aa	bb	aa	aa	aa	aa	aa	aa	aa	aa	aa	bb	aa	aa	aa	aa	aa	aa	aa	aa	aa	aa	aa	aa
Marker1390	aaxbb	aa	aa	aa	aa	aa	bb	bb	bb	aa	aa	aa	aa	aa	aa	bb	aa	aa	bb	bb	bb	aa	aa	aa	aa	aa	bb	aa	aa	aa	aa	aa	aa	aa	aa	aa	bb	aa	aa	aa	aa	aa	aa	aa	aa	aa	aa	aa	aa
Marker1391	aaxbb	aa	aa	aa	aa	aa	bb	bb	bb	aa	aa	aa	aa	aa	aa	bb	aa	aa	bb	bb	bb	aa	aa	aa	aa	aa	bb	aa	aa	aa	aa	aa	aa	aa	aa	aa	bb	aa	aa	aa	aa	aa	aa	aa	aa	aa	aa	aa	aa
Marker1393	aaxbb	aa	aa	aa	aa	aa	bb	bb	bb	aa	aa	aa	aa	aa	aa	bb	aa	aa	bb	bb	bb	aa	aa	aa	aa	aa	bb	aa	aa	aa	aa	aa	aa	aa	aa	aa	bb	aa	aa	aa	aa	aa	aa	aa	aa	aa	aa	aa	aa
Marker1397	aaxbb	aa	aa	aa	aa	aa	bb	bb	bb	aa	aa	aa	aa	aa	aa	bb	aa	aa	bb	bb	bb	aa	aa	aa	aa	aa	bb	aa	aa	aa	aa	aa	aa	aa	aa	aa	bb	aa	aa	aa	aa	aa	aa	aa	aa	aa	aa	aa	aa
Marker1398	aaxbb	aa	aa	aa	aa	aa	bb	bb	bb	aa	aa	aa	aa	aa	aa	bb	aa	aa	bb	bb	bb	aa	aa	aa	aa	aa	bb	aa	aa	aa	aa	aa	aa	aa	aa	aa	bb	aa	aa	aa	aa	aa	aa	aa	aa	aa	aa	aa	aa
Marker1405	aaxbb	aa	aa	aa	aa	aa	bb	bb	bb	aa	aa	aa	aa	aa	aa	bb	aa	aa	bb	bb	bb	aa	aa	aa	aa	aa	bb	aa	aa	aa	aa	aa	aa	aa	aa	aa	bb	aa	aa	aa	aa	aa	aa	aa	aa	aa	aa	aa	aa
Marker1408	aaxbb	aa	aa	aa	aa	aa	bb	bb	bb	aa	aa	aa	aa	aa	aa	bb	aa	aa	bb	bb	bb	aa	aa	aa	aa	aa	bb	aa	aa	aa	aa	aa	aa	aa	aa	aa	bb	aa	aa	aa	aa	aa	aa	aa	aa	aa	aa	aa	aa
Marker1409	aaxbb	aa	aa	aa	aa	aa	bb	bb	bb	aa	aa	aa	aa	aa	aa	bb	aa	aa	bb	bb	bb	aa	aa	aa	aa	aa	bb	aa	aa	aa	aa	aa	aa	aa	aa	aa	bb	aa	aa	aa	aa	aa	aa	aa	aa	aa	aa	aa	aa
Marker1410	aaxbb	aa	aa	aa	aa	aa	bb	bb	bb	aa	aa	aa	aa	aa	aa	bb	aa	aa	bb	bb	bb	aa	aa	aa	aa	aa	bb	aa	aa	aa	aa	aa	aa	aa	aa	aa	bb	aa	aa	aa	aa	aa	aa	aa	aa	aa	aa	aa	aa
Marker1252	aaxbb	aa	aa	aa	aa	aa	bb	bb	bb	aa	aa	aa	aa	aa	aa	bb	aa	aa	bb	bb	bb	aa	aa	aa	aa	aa	bb	aa	aa	aa	aa	aa	aa	aa	aa	aa	bb	aa	aa	aa	aa	aa	aa	aa	aa	aa	aa	aa	aa
Marker1253	aaxbb	aa	aa	aa	aa	aa	bb	bb	bb	aa	aa	aa	aa	aa	aa	bb	aa	aa	bb	bb	bb	aa	aa	aa	aa	aa	bb	aa	aa	aa	aa	aa	aa	aa	aa	aa	bb	aa	aa	aa	aa	aa	aa	aa	aa	aa	aa	aa	aa
Marker1255	aaxbb	aa	aa	aa	aa	aa	bb	bb	bb	aa	aa	aa	aa	aa	aa	bb	aa	aa	bb	bb	bb	aa	aa	aa	aa	aa	bb	aa	aa	aa	aa	aa	aa	aa	aa	aa	bb	aa	aa	aa	aa	aa	aa	aa	aa	aa	aa	aa	aa
Marker1257	aaxbb	aa	aa	aa	aa	aa	bb	bb	bb	aa	aa	aa	aa	aa	aa	bb	aa	aa	bb	bb	bb	aa	aa	aa	aa	aa	bb	aa	aa	aa	aa	aa	aa	aa	aa	aa	bb	aa	aa	aa	aa	aa	aa	aa	aa	aa	aa	aa	aa
Marker1258	aaxbb	aa	aa	aa	aa	aa	bb	bb	bb	aa	aa	aa	aa	aa	aa	bb	aa	aa	bb	bb	bb	aa	aa	aa	aa	aa	bb	aa	aa	aa	aa	aa	aa	aa	aa	aa	bb	aa	aa	aa	aa	aa	aa	aa	aa	aa	aa	aa	aa
Marker1259	aaxbb	aa	aa	aa	aa	aa	bb	bb	bb	aa	aa	aa	aa	aa	aa	bb	aa	aa	bb	bb	bb	aa	aa	aa	aa	aa	bb	aa	aa	aa	aa	aa	aa	aa	aa	aa	bb	aa	aa	aa	aa	aa	aa	aa	aa	aa	aa	aa	aa
Marker1260	aaxbb	aa	aa	aa	aa	aa	bb	bb	bb	aa	aa	aa	aa	aa	aa	bb	aa	aa	bb	bb	bb	aa	aa	aa	aa	aa	bb	aa	aa	aa	aa	aa	aa	aa	aa	aa	bb	aa	aa	aa	aa	aa	aa	aa	aa	aa	aa	aa	aa
Marker1263	aaxbb	aa	aa	aa	aa	aa	bb	bb	bb	aa	aa	aa	aa	aa	aa	bb	aa	aa	bb	bb	bb	aa	aa	aa	aa	aa	bb	aa	aa	aa	aa	aa	aa	aa	aa	aa	bb	aa	aa	aa	aa	aa	aa	aa	aa	aa	aa	aa	aa
Marker1264	aaxbb	aa	aa	aa	aa	aa	bb	bb	bb	aa	aa	aa	aa	aa	aa	bb	aa	aa	bb	bb	bb	aa	aa	aa	aa	aa	bb	aa	aa	aa	aa	aa	aa	aa	aa	aa	bb	aa	aa	aa	aa	aa	aa	aa	aa	aa	aa	aa	aa
Marker1265	aaxbb	aa	aa	aa	aa	aa	bb	bb	bb	aa	aa	aa	aa	aa	aa	bb	aa	aa	bb	bb	bb	aa	aa	aa	aa	aa	bb	aa	aa	aa	aa	aa	aa	aa	aa	aa	bb	aa	aa	aa	aa	aa	aa	aa	aa	aa	aa	aa	aa
Marker1267	aaxbb	aa	aa	aa	aa	aa	bb	bb	bb	aa	aa	aa	aa	aa	aa	bb	aa	aa	bb	bb	bb	aa	aa	aa	aa	aa	bb	aa	aa	aa	aa	aa	aa	aa	aa	aa	bb	aa	aa	aa	aa	aa	aa	aa	aa	aa	aa	aa	aa
Marker1268	aaxbb	aa	aa	aa	aa	aa	bb	bb	bb	aa	aa	aa	aa	aa	aa	bb	aa	aa	bb	bb	bb	aa	aa	aa	aa	aa	bb	aa	aa	aa	aa	aa	aa	aa	aa	aa	bb	aa	aa	aa	aa	aa	aa	aa	aa	aa	aa	aa	aa
Marker1272	aaxbb	aa	aa	aa	aa	aa	bb	bb	bb	aa	aa	aa	aa	aa	aa	bb	aa	aa	bb	bb	bb	aa	aa	aa	aa	aa	bb	aa	aa	aa	aa	aa	aa	aa	aa	aa	bb	aa	aa	aa	aa	aa	aa	aa	aa	aa	aa	aa	aa
Marker1274	aaxbb	aa	aa	aa	aa	aa	bb	bb	bb	aa	aa	aa	aa	aa	aa	bb	aa	aa	bb	bb	bb	aa	aa	aa	aa	aa	bb	aa	aa	aa	aa	aa	aa	aa	aa	aa	bb	aa	aa	aa	aa	aa	aa	aa	aa	aa	aa	aa	aa
Marker1279	aaxbb	aa	aa	aa	aa	aa	bb	bb	bb	aa	aa	aa	aa	aa	aa	bb	aa	aa	bb	bb	bb	aa	aa	aa	aa	aa	bb	aa	aa	aa	aa	aa	aa	aa	aa	aa	bb	aa	aa	aa	aa	aa	aa	aa	aa	aa	aa	aa	aa
Marker1285	aaxbb	aa	aa	aa	aa	aa	bb	bb	bb	aa	aa	aa	aa	aa	aa	bb	aa	aa	bb	bb	bb	aa	aa	aa	aa	aa	bb	aa	aa	aa	aa	aa	aa	aa	aa	aa	bb	aa	aa	aa	aa	aa	aa	aa	aa	aa	aa	aa	aa
Marker1286	aaxbb	aa	aa	aa	aa	aa	bb	bb	bb	aa	aa	aa	aa	aa	aa	bb	aa	aa	bb	bb	bb	aa	aa	aa	aa	aa	bb	aa	aa	aa	aa	aa	aa	aa	aa	aa	bb	aa	aa	aa	aa	aa	aa	aa	aa	aa	aa	aa	aa
Marker1298	aaxbb	aa	aa	aa	aa	aa	bb	bb	bb	aa	aa	aa	aa	aa	aa	bb	aa	aa	bb	bb	bb	aa	aa	aa	aa	aa	bb	aa	aa	aa	aa	aa	aa	aa	aa	aa	bb	aa	aa	aa	aa	aa	aa	aa	aa	aa	aa	aa	aa
Marker1301	aaxbb	aa	aa	aa	aa	aa	bb	bb	bb	aa	aa	aa	aa	aa	aa	bb	aa	aa	bb	bb	bb	aa	aa	aa	aa	aa	bb	aa	aa	aa	aa	aa	aa	aa	aa	aa	bb	aa	aa	aa	aa	aa	aa	aa	aa	aa	aa	aa	aa
Marker1303	aaxbb	aa	aa	aa	aa	aa	bb	bb	bb	aa	aa	aa	aa	aa	aa	bb	aa	aa	bb	bb	bb	aa	aa	aa	aa	aa	bb	aa	aa	aa	aa	aa	aa	aa	aa	aa	bb	aa	aa	aa	aa	aa	aa	aa	aa	aa	aa	aa	aa
Marker1305	aaxbb	aa	aa	aa	aa	aa	bb	bb	bb	aa	aa	aa	aa	aa	aa	bb	aa	aa	bb	bb	bb	aa	aa	aa	aa	aa	bb	aa	aa	aa	aa	aa	aa	aa	aa	aa	bb	aa	aa	aa	aa	aa	aa	aa	aa	aa	aa	aa	aa
Marker1306	aaxbb	aa	aa	aa	aa	aa	bb	bb	bb	aa	aa	aa	aa	aa	aa	bb	aa	aa	bb	bb	bb	aa	aa	aa	aa	aa	bb	aa	aa	aa	aa	aa	aa	aa	aa	aa	bb	aa	aa	aa	aa	aa	aa	aa	aa	aa	aa	aa	aa
Marker1309	aaxbb	aa	aa	aa	aa	aa	bb	bb	bb	aa	aa	aa	aa	aa	aa	bb	aa	aa	bb	bb	bb	aa	aa	aa	aa	aa	bb	aa	aa	aa	aa	aa	aa	aa	aa	aa	bb	aa	aa	aa	aa	aa	aa	aa	aa	aa	aa	aa	aa
Marker1311	aaxbb	aa	aa	aa	aa	aa	bb	bb	bb	aa	aa	aa	aa	aa	aa	bb	aa	aa	bb	bb	bb	aa	aa	aa	aa	aa	bb	aa	aa	aa	aa	aa	aa	aa	aa	aa	bb	aa	aa	aa	aa	aa	aa	aa	aa	aa	aa	aa	aa
Marker1312	aaxbb	aa	aa	aa	aa	aa	bb	bb	bb	aa	aa	aa	aa	aa	aa	bb	aa	aa	bb	bb	bb	aa	aa	aa	aa	aa	bb	aa	aa	aa	aa	aa	aa	aa	aa	aa	bb	aa	aa	aa	aa	aa	aa	aa	aa	aa	aa	aa	aa
Marker1313	aaxbb	aa	aa	aa	aa	aa	bb	bb	bb	aa	aa	aa	aa	aa	aa	bb	aa	aa	bb	bb	bb	aa	aa	aa	aa	aa	bb	aa	aa	aa	aa	aa	aa	aa	aa	aa	bb	aa	aa	aa	aa	aa	aa	aa	aa	aa	aa	aa	aa
Marker1314	aaxbb	aa	aa	aa	aa	aa	bb	bb	bb	aa	aa	aa	aa	aa	aa	bb	aa	aa	bb	bb	bb	aa	aa	aa	aa	aa	bb	aa	aa	aa	aa	aa	aa	aa	aa	aa	bb	aa	aa	aa	aa	aa	aa	aa	aa	aa	aa	aa	aa
Marker1316	aaxbb	aa	aa	aa	aa	aa	bb	bb	bb	aa	aa	aa	aa	aa	aa	bb	aa	aa	bb	bb	bb	aa	aa	aa	aa	aa	bb	aa	aa	aa	aa	aa	aa	aa	aa	aa	bb	aa	aa	aa	aa	aa	aa	aa	aa	aa	aa	aa	aa
Marker1317	aaxbb	aa	aa	aa	aa	aa	bb	bb	bb	aa	aa	aa	aa	aa	aa	bb	aa	aa	bb	bb	bb	aa	aa	aa	aa	aa	bb	aa	aa	aa	aa	aa	aa	aa	aa	aa	bb	aa	aa	aa	aa	aa	aa	aa	aa	aa	aa	aa	aa
Marker1319	aaxbb	aa	aa	aa	aa	aa	bb	bb	bb	aa	aa	aa	aa	aa	aa	bb	aa	aa	bb	bb	bb	aa	aa	aa	aa	aa	bb	aa	aa	aa	aa	aa	aa	aa	aa	aa	bb	aa	aa	aa	aa	aa	aa	aa	aa	aa	aa	aa	aa
Marker1324	aaxbb	aa	aa	aa	aa	aa	bb	bb	bb	aa	aa	aa	aa	aa	aa	bb	aa	aa	bb	bb	bb	aa	aa	aa	aa	aa	bb	aa	aa	aa	aa	aa	aa	aa	aa	aa	bb	aa	aa	aa	aa	aa	aa	aa	aa	aa	aa	aa	aa
Marker1325	aaxbb	aa	aa	aa	aa	aa	bb	bb	bb	aa	aa	aa	aa	aa	aa	bb	aa	aa	bb	bb	bb	aa	aa	aa	aa	aa	bb	aa	aa	aa	aa	aa	aa	aa	aa	aa	bb	aa	aa	aa	aa	aa	aa	aa	aa	aa	aa	aa	aa
Marker1326	aaxbb	aa	aa	aa	aa	aa	bb	bb	bb	aa	aa	aa	aa	aa	aa	bb	aa	aa	bb	bb	bb	aa	aa	aa	aa	aa	bb	aa	aa	aa	aa	aa	aa	aa	aa	aa	bb	aa	aa	aa	aa	aa	aa	aa	aa	aa	aa	aa	aa
Marker1327	aaxbb	aa	aa	aa	aa	aa	bb	bb	bb	aa	aa	aa	aa	aa	aa	bb	aa	aa	bb	bb	bb	aa	aa	aa	aa	aa	bb	aa	aa	aa	aa	aa	aa	aa	aa	aa	bb	aa	aa	aa	aa	aa	aa	aa	aa	aa	aa	aa	aa
Marker1328	aaxbb	aa	aa	aa	aa	aa	bb	bb	bb	aa	aa	aa	aa	aa	aa	bb	aa	aa	bb	bb	bb	aa	aa	aa	aa	aa	bb	aa	aa	aa	aa	aa	aa	aa	aa	aa	bb	aa	aa	aa	aa	aa	aa	aa	aa	aa	aa	aa	aa
Marker1329	aaxbb	aa	aa	aa	aa	aa	bb	bb	bb	aa	aa	aa	aa	aa	aa	bb	aa	aa	bb	bb	bb	aa	aa	aa	aa	aa	bb	aa	aa	aa	aa	aa	aa	aa	aa	aa	bb	aa	aa	aa	aa	aa	aa	aa	aa	aa	aa	aa	aa
Marker1331	aaxbb	aa	aa	aa	aa	aa	bb	bb	bb	aa	aa	aa	aa	aa	aa	bb	aa	aa	bb	bb	bb	aa	aa	aa	aa	aa	bb	aa	aa	aa	aa	aa	aa	aa	aa	aa	bb	aa	aa	aa	aa	aa	aa	aa	aa	aa	aa	aa	aa
Marker1332	aaxbb	aa	aa	aa	aa	aa	bb	bb	bb	aa	aa	aa	aa	aa	aa	bb	aa	aa	bb	bb	bb	aa	aa	aa	aa	aa	bb	aa	aa	aa	aa	aa	aa	aa	aa	aa	bb	aa	aa	aa	aa	aa	aa	aa	aa	aa	aa	aa	aa
Marker1333	aaxbb	aa	aa	aa	aa	aa	bb	bb	bb	aa	aa	aa	aa	aa	aa	bb	aa	aa	bb	bb	bb	aa	aa	aa	aa	aa	bb	aa	aa	aa	aa	aa	aa	aa	aa	aa	bb	aa	aa	aa	aa	aa	aa	aa	aa	aa	aa	aa	aa
Marker1414	aaxbb	aa	aa	aa	aa	aa	bb	bb	bb	aa	aa	aa	aa	aa	aa	bb	aa	aa	bb	bb	bb	aa	aa	aa	aa	aa	bb	aa	aa	aa	aa	aa	aa	aa	aa	aa	bb	aa	aa	aa	aa	aa	aa	aa	aa	aa	aa	aa	aa
Marker1415	aaxbb	aa	aa	aa	aa	aa	bb	bb	bb	aa	aa	aa	aa	aa	aa	bb	aa	aa	bb	bb	bb	aa	aa	aa	aa	aa	bb	aa	aa	aa	aa	aa	aa	aa	aa	aa	bb	aa	aa	aa	aa	aa	aa	aa	aa	aa	aa	aa	aa
Marker1423	aaxbb	aa	aa	aa	aa	aa	bb	bb	bb	aa	aa	aa	aa	aa	aa	bb	aa	aa	bb	bb	bb	aa	aa	aa	aa	aa	bb	aa	aa	aa	aa	aa	aa	aa	aa	aa	bb	aa	aa	aa	aa	aa	aa	aa	aa	aa	aa	aa	aa
Marker1426	aaxbb	aa	aa	aa	aa	aa	bb	bb	bb	aa	aa	aa	aa	aa	aa	bb	aa	aa	bb	bb	bb	aa	aa	aa	aa	aa	bb	aa	aa	aa	aa	aa	aa	aa	aa	aa	bb	aa	aa	aa	aa	aa	aa	aa	aa	aa	aa	aa	aa
Marker1429	aaxbb	aa	aa	aa	aa	aa	bb	bb	bb	aa	aa	aa	aa	aa	aa	bb	aa	aa	bb	bb	bb	aa	aa	aa	aa	aa	bb	aa	aa	aa	aa	aa	aa	aa	aa	aa	bb	aa	aa	aa	aa	aa	aa	aa	aa	aa	aa	aa	aa
Marker1430	aaxbb	aa	aa	aa	aa	aa	bb	bb	bb	aa	aa	aa	aa	aa	aa	bb	aa	aa	bb	bb	bb	aa	aa	aa	aa	aa	bb	aa	aa	aa	aa	aa	aa	aa	aa	aa	bb	aa	aa	aa	aa	aa	aa	aa	aa	aa	aa	aa	aa
Marker1432	aaxbb	aa	aa	aa	aa	aa	bb	bb	bb	aa	aa	aa	aa	aa	aa	bb	aa	aa	bb	bb	bb	aa	aa	aa	aa	aa	bb	aa	aa	aa	aa	aa	aa	aa	aa	aa	bb	aa	aa	aa	aa	aa	aa	aa	aa	aa	aa	aa	aa
Marker1433	aaxbb	aa	aa	aa	aa	aa	bb	bb	bb	aa	aa	aa	aa	aa	aa	bb	aa	aa	bb	bb	bb	aa	aa	aa	aa	aa	bb	aa	aa	aa	aa	aa	aa	aa	aa	aa	bb	aa	aa	aa	aa	aa	aa	aa	aa	aa	aa	aa	aa
Marker1434	aaxbb	aa	aa	aa	aa	aa	bb	bb	bb	aa	aa	aa	aa	aa	aa	bb	aa	aa	bb	bb	bb	aa	aa	aa	aa	aa	bb	aa	aa	aa	aa	aa	aa	aa	aa	aa	bb	aa	aa	aa	aa	aa	aa	aa	aa	aa	aa	aa	aa
Marker1437	aaxbb	aa	aa	aa	aa	aa	bb	bb	bb	aa	aa	aa	aa	aa	aa	bb	aa	aa	bb	bb	bb	aa	aa	aa	aa	aa	bb	aa	aa	aa	aa	aa	aa	aa	aa	aa	bb	aa	aa	aa	aa	aa	aa	aa	aa	aa	aa	aa	aa
Marker1439	aaxbb	aa	aa	aa	aa	aa	bb	bb	bb	aa	aa	aa	aa	aa	aa	bb	aa	aa	bb	bb	bb	aa	aa	aa	aa	aa	bb	aa	aa	aa	aa	aa	aa	aa	aa	aa	bb	aa	aa	aa	aa	aa	aa	aa	aa	aa	aa	aa	aa
Marker1440	aaxbb	aa	aa	aa	aa	aa	bb	bb	bb	aa	aa	aa	aa	aa	aa	bb	aa	aa	bb	bb	bb	aa	aa	aa	aa	aa	bb	aa	aa	aa	aa	aa	aa	aa	aa	aa	bb	aa	aa	aa	aa	aa	aa	aa	aa	aa	aa	aa	aa
Marker1441	aaxbb	aa	aa	aa	aa	aa	bb	bb	bb	aa	aa	aa	aa	aa	aa	bb	aa	aa	bb	bb	bb	aa	aa	aa	aa	aa	bb	aa	aa	aa	aa	aa	aa	aa	aa	aa	bb	aa	aa	aa	aa	aa	aa	aa	aa	aa	aa	aa	aa
Marker1442	aaxbb	aa	aa	aa	aa	aa	bb	bb	bb	aa	aa	aa	aa	aa	aa	bb	aa	aa	bb	bb	bb	aa	aa	aa	aa	aa	bb	aa	aa	aa	aa	aa	aa	aa	aa	aa	bb	aa	aa	aa	aa	aa	aa	aa	aa	aa	aa	aa	aa
Marker1443	aaxbb	aa	aa	aa	aa	aa	bb	bb	bb	aa	aa	aa	aa	aa	aa	bb	aa	aa	bb	bb	bb	aa	aa	aa	aa	aa	bb	aa	aa	aa	aa	aa	aa	aa	aa	aa	bb	aa	aa	aa	aa	aa	aa	aa	aa	aa	aa	aa	aa
Marker1444	aaxbb	aa	aa	aa	aa	aa	bb	bb	bb	aa	aa	aa	aa	aa	aa	bb	aa	aa	bb	bb	bb	aa	aa	aa	aa	aa	bb	aa	aa	aa	aa	aa	aa	aa	aa	aa	bb	aa	aa	aa	aa	aa	aa	aa	aa	aa	aa	aa	aa
Marker1445	aaxbb	aa	aa	aa	aa	aa	bb	bb	bb	aa	aa	aa	aa	aa	aa	bb	aa	aa	bb	bb	bb	aa	aa	aa	aa	aa	bb	aa	aa	aa	aa	aa	aa	aa	aa	aa	bb	aa	aa	aa	aa	aa	aa	aa	aa	aa	aa	aa	aa
Marker1448	aaxbb	aa	aa	aa	aa	aa	bb	bb	bb	aa	aa	aa	aa	aa	aa	bb	aa	aa	bb	bb	bb	aa	aa	aa	aa	aa	bb	aa	aa	aa	aa	aa	aa	aa	aa	aa	bb	aa	aa	aa	aa	aa	aa	aa	aa	aa	aa	aa	aa
Marker1452	aaxbb	aa	aa	aa	aa	aa	bb	bb	bb	aa	aa	aa	aa	aa	aa	bb	aa	aa	bb	bb	bb	aa	aa	aa	aa	aa	bb	aa	aa	aa	aa	aa	aa	aa	aa	aa	bb	aa	aa	aa	aa	aa	aa	aa	aa	aa	aa	aa	aa
Marker1453	aaxbb	aa	aa	aa	aa	aa	bb	bb	bb	aa	aa	aa	aa	aa	aa	bb	aa	aa	bb	bb	bb	aa	aa	aa	aa	aa	bb	aa	aa	aa	aa	aa	aa	aa	aa	aa	bb	aa	aa	aa	aa	aa	aa	aa	aa	aa	aa	aa	aa
Marker1454	aaxbb	aa	aa	aa	aa	aa	bb	bb	bb	aa	aa	aa	aa	aa	aa	bb	aa	aa	bb	bb	bb	aa	aa	aa	aa	aa	bb	aa	aa	aa	aa	aa	aa	aa	aa	aa	bb	aa	aa	aa	aa	aa	aa	aa	aa	aa	aa	aa	aa
Marker1456	aaxbb	aa	aa	aa	aa	aa	bb	bb	bb	aa	aa	aa	aa	aa	aa	bb	aa	aa	bb	bb	bb	aa	aa	aa	aa	aa	bb	aa	aa	aa	aa	aa	aa	aa	aa	aa	bb	aa	aa	aa	aa	aa	aa	aa	aa	aa	aa	aa	aa
Marker1457	aaxbb	aa	aa	aa	aa	aa	bb	bb	bb	aa	aa	aa	aa	aa	aa	bb	aa	aa	bb	bb	bb	aa	aa	aa	aa	aa	bb	aa	aa	aa	aa	aa	aa	aa	aa	aa	bb	aa	aa	aa	aa	aa	aa	aa	aa	aa	aa	aa	aa
Marker1459	aaxbb	aa	aa	aa	aa	aa	bb	bb	bb	aa	aa	aa	aa	aa	aa	bb	aa	aa	bb	bb	bb	aa	aa	aa	aa	aa	bb	aa	aa	aa	aa	aa	aa	aa	aa	aa	bb	aa	aa	aa	aa	aa	aa	aa	aa	aa	aa	aa	aa
Marker1460	aaxbb	aa	aa	aa	aa	aa	bb	bb	bb	aa	aa	aa	aa	aa	aa	bb	aa	aa	bb	bb	bb	aa	aa	aa	aa	aa	bb	aa	aa	aa	aa	aa	aa	aa	aa	aa	bb	aa	aa	aa	aa	aa	aa	aa	aa	aa	aa	aa	aa
Marker1461	aaxbb	aa	aa	aa	aa	aa	bb	bb	bb	aa	aa	aa	aa	aa	aa	bb	aa	aa	bb	bb	bb	aa	aa	aa	aa	aa	bb	aa	aa	aa	aa	aa	aa	aa	aa	aa	bb	aa	aa	aa	aa	aa	aa	aa	aa	aa	aa	aa	aa
Marker1462	aaxbb	aa	aa	aa	aa	aa	bb	bb	bb	aa	aa	aa	aa	aa	aa	bb	aa	aa	bb	bb	bb	aa	aa	aa	aa	aa	bb	aa	aa	aa	aa	aa	aa	aa	aa	aa	bb	aa	aa	aa	aa	aa	aa	aa	aa	aa	aa	aa	aa
Marker1469	aaxbb	aa	aa	aa	aa	aa	bb	bb	bb	aa	aa	aa	aa	aa	aa	bb	aa	aa	bb	bb	bb	aa	aa	aa	aa	aa	bb	aa	aa	aa	aa	aa	aa	aa	aa	aa	bb	aa	aa	aa	aa	aa	aa	aa	aa	aa	aa	aa	aa
Marker1470	aaxbb	aa	aa	aa	aa	aa	bb	bb	bb	aa	aa	aa	aa	aa	aa	bb	aa	aa	bb	bb	bb	aa	aa	aa	aa	aa	bb	aa	aa	aa	aa	aa	aa	aa	aa	aa	bb	aa	aa	aa	aa	aa	aa	aa	aa	aa	aa	aa	aa
Marker1471	aaxbb	aa	aa	aa	aa	aa	bb	bb	bb	aa	aa	aa	aa	aa	aa	bb	aa	aa	bb	bb	bb	aa	aa	aa	aa	aa	bb	aa	aa	aa	aa	aa	aa	aa	aa	aa	bb	aa	aa	aa	aa	aa	aa	aa	aa	aa	aa	aa	aa
Marker1472	aaxbb	aa	aa	aa	aa	aa	bb	bb	bb	aa	aa	aa	aa	aa	aa	bb	aa	aa	bb	bb	bb	aa	aa	aa	aa	aa	bb	aa	aa	aa	aa	aa	aa	aa	aa	aa	bb	aa	aa	aa	aa	aa	aa	aa	aa	aa	aa	aa	aa
Marker1474	aaxbb	aa	aa	aa	aa	aa	bb	bb	bb	aa	aa	aa	aa	aa	aa	bb	aa	aa	bb	bb	bb	aa	aa	aa	aa	aa	bb	aa	aa	aa	aa	aa	aa	aa	aa	aa	bb	aa	aa	aa	aa	aa	aa	aa	aa	aa	aa	aa	aa
Marker1477	aaxbb	aa	aa	aa	aa	aa	bb	bb	bb	aa	aa	aa	aa	aa	aa	bb	aa	aa	bb	bb	bb	aa	aa	aa	aa	aa	bb	aa	aa	aa	aa	aa	aa	aa	aa	aa	bb	aa	aa	aa	aa	aa	aa	aa	aa	aa	aa	aa	aa
Marker1479	aaxbb	aa	aa	aa	aa	aa	bb	bb	bb	aa	aa	aa	aa	aa	aa	bb	aa	aa	bb	bb	bb	aa	aa	aa	aa	aa	bb	aa	aa	aa	aa	aa	aa	aa	aa	aa	bb	aa	aa	aa	aa	aa	aa	aa	aa	aa	aa	aa	aa
Marker1599	aaxbb	aa	aa	aa	aa	aa	bb	bb	bb	aa	aa	aa	aa	aa	aa	bb	aa	aa	bb	bb	bb	aa	aa	aa	aa	aa	bb	aa	aa	aa	aa	aa	aa	aa	aa	aa	bb	aa	aa	aa	aa	aa	aa	aa	aa	aa	aa	aa	aa
Marker1600	aaxbb	aa	aa	aa	aa	aa	bb	bb	bb	aa	aa	aa	aa	aa	aa	bb	aa	aa	bb	bb	bb	aa	aa	aa	aa	aa	bb	aa	aa	aa	aa	aa	aa	aa	aa	aa	bb	aa	aa	aa	aa	aa	aa	aa	aa	aa	aa	aa	aa
Marker1601	aaxbb	aa	aa	aa	aa	aa	bb	bb	bb	aa	aa	aa	aa	aa	aa	bb	aa	aa	bb	bb	bb	aa	aa	aa	aa	aa	bb	aa	aa	aa	aa	aa	aa	aa	aa	aa	bb	aa	aa	aa	aa	aa	aa	aa	aa	aa	aa	aa	aa
Marker1604	aaxbb	aa	aa	aa	aa	aa	bb	bb	bb	aa	aa	aa	aa	aa	aa	bb	aa	aa	bb	bb	bb	aa	aa	aa	aa	aa	bb	aa	aa	aa	aa	aa	aa	aa	aa	aa	bb	aa	aa	aa	aa	aa	aa	aa	aa	aa	aa	aa	aa
Marker1607	aaxbb	aa	aa	aa	aa	aa	bb	bb	bb	aa	aa	aa	aa	aa	aa	bb	aa	aa	bb	bb	bb	aa	aa	aa	aa	aa	bb	aa	aa	aa	aa	aa	aa	aa	aa	aa	bb	aa	aa	aa	aa	aa	aa	aa	aa	aa	aa	aa	aa
Marker1610	aaxbb	aa	aa	aa	aa	aa	bb	bb	bb	aa	aa	aa	aa	aa	aa	bb	aa	aa	bb	bb	bb	aa	aa	aa	aa	aa	bb	aa	aa	aa	aa	aa	aa	aa	aa	aa	bb	aa	aa	aa	aa	aa	aa	aa	aa	aa	aa	aa	aa
Marker1612	aaxbb	aa	aa	aa	aa	aa	bb	bb	bb	aa	aa	aa	aa	aa	aa	bb	aa	aa	bb	bb	bb	aa	aa	aa	aa	aa	bb	aa	aa	aa	aa	aa	aa	aa	aa	aa	bb	aa	aa	aa	aa	aa	aa	aa	aa	aa	aa	aa	aa
Marker1613	aaxbb	aa	aa	aa	aa	aa	bb	bb	bb	aa	aa	aa	aa	aa	aa	bb	aa	aa	bb	bb	bb	aa	aa	aa	aa	aa	bb	aa	aa	aa	aa	aa	aa	aa	aa	aa	bb	aa	aa	aa	aa	aa	aa	aa	aa	aa	aa	aa	aa
Marker1614	aaxbb	aa	aa	aa	aa	aa	bb	bb	bb	aa	aa	aa	aa	aa	aa	bb	aa	aa	bb	bb	bb	aa	aa	aa	aa	aa	bb	aa	aa	aa	aa	aa	aa	aa	aa	aa	bb	aa	aa	aa	aa	aa	aa	aa	aa	aa	aa	aa	aa
Marker1616	aaxbb	aa	aa	aa	aa	aa	bb	bb	bb	aa	aa	aa	aa	aa	aa	bb	aa	aa	bb	bb	bb	aa	aa	aa	aa	aa	bb	aa	aa	aa	aa	aa	aa	aa	aa	aa	bb	aa	aa	aa	aa	aa	aa	aa	aa	aa	aa	aa	aa
Marker1618	aaxbb	aa	aa	aa	aa	aa	bb	bb	bb	aa	aa	aa	aa	aa	aa	bb	aa	aa	bb	bb	bb	aa	aa	aa	aa	aa	bb	aa	aa	aa	aa	aa	aa	aa	aa	aa	bb	aa	aa	aa	aa	aa	aa	aa	aa	aa	aa	aa	aa
Marker1620	aaxbb	aa	aa	aa	aa	aa	bb	bb	bb	aa	aa	aa	aa	aa	aa	bb	aa	aa	bb	bb	bb	aa	aa	aa	aa	aa	bb	aa	aa	aa	aa	aa	aa	aa	aa	aa	bb	aa	aa	aa	aa	aa	aa	aa	aa	aa	aa	aa	aa
Marker1626	aaxbb	aa	aa	aa	aa	aa	bb	bb	bb	aa	aa	aa	aa	aa	aa	bb	aa	aa	bb	bb	bb	aa	aa	aa	aa	aa	bb	aa	aa	aa	aa	aa	aa	aa	aa	aa	bb	aa	aa	aa	aa	aa	aa	aa	aa	aa	aa	aa	aa
Marker1629	aaxbb	aa	aa	aa	aa	aa	bb	bb	bb	aa	aa	aa	aa	aa	aa	bb	aa	aa	bb	bb	bb	aa	aa	aa	aa	aa	bb	aa	aa	aa	aa	aa	aa	aa	aa	aa	bb	aa	aa	aa	aa	aa	aa	aa	aa	aa	aa	aa	aa
Marker1632	aaxbb	aa	aa	aa	aa	aa	bb	bb	bb	aa	aa	aa	aa	aa	aa	bb	aa	aa	bb	bb	bb	aa	aa	aa	aa	aa	bb	aa	aa	aa	aa	aa	aa	aa	aa	aa	bb	aa	aa	aa	aa	aa	aa	aa	aa	aa	aa	aa	aa
Marker1633	aaxbb	aa	aa	aa	aa	aa	bb	bb	bb	aa	aa	aa	aa	aa	aa	bb	aa	aa	bb	bb	bb	aa	aa	aa	aa	aa	bb	aa	aa	aa	aa	aa	aa	aa	aa	aa	bb	aa	aa	aa	aa	aa	aa	aa	aa	aa	aa	aa	aa
Marker1635	aaxbb	aa	aa	aa	aa	aa	bb	bb	bb	aa	aa	aa	aa	aa	aa	bb	aa	aa	bb	bb	bb	aa	aa	aa	aa	aa	bb	aa	aa	aa	aa	aa	aa	aa	aa	aa	bb	aa	aa	aa	aa	aa	aa	aa	aa	aa	aa	aa	aa
Marker1637	aaxbb	aa	aa	aa	aa	aa	bb	bb	bb	aa	aa	aa	aa	aa	aa	bb	aa	aa	bb	bb	bb	aa	aa	aa	aa	aa	bb	aa	aa	aa	aa	aa	aa	aa	aa	aa	bb	aa	aa	aa	aa	aa	aa	aa	aa	aa	aa	aa	aa
Marker1638	aaxbb	aa	aa	aa	aa	aa	bb	bb	bb	aa	aa	aa	aa	aa	aa	bb	aa	aa	bb	bb	bb	aa	aa	aa	aa	aa	bb	aa	aa	aa	aa	aa	aa	aa	aa	aa	bb	aa	aa	aa	aa	aa	aa	aa	aa	aa	aa	aa	aa
Marker1639	aaxbb	aa	aa	aa	aa	aa	bb	bb	bb	aa	aa	aa	aa	aa	aa	bb	aa	aa	bb	bb	bb	aa	aa	aa	aa	aa	bb	aa	aa	aa	aa	aa	aa	aa	aa	aa	bb	aa	aa	aa	aa	aa	aa	aa	aa	aa	aa	aa	aa
Marker1640	aaxbb	aa	aa	aa	aa	aa	bb	bb	bb	aa	aa	aa	aa	aa	aa	bb	aa	aa	bb	bb	bb	aa	aa	aa	aa	aa	bb	aa	aa	aa	aa	aa	aa	aa	aa	aa	bb	aa	aa	aa	aa	aa	aa	aa	aa	aa	aa	aa	aa
Marker1641	aaxbb	aa	aa	aa	aa	aa	bb	bb	bb	aa	aa	aa	aa	aa	aa	bb	aa	aa	bb	bb	bb	aa	aa	aa	aa	aa	bb	aa	aa	aa	aa	aa	aa	aa	aa	aa	bb	aa	aa	aa	aa	aa	aa	aa	aa	aa	aa	aa	aa
Marker1642	aaxbb	aa	aa	aa	aa	aa	bb	bb	bb	aa	aa	aa	aa	aa	aa	bb	aa	aa	bb	bb	bb	aa	aa	aa	aa	aa	bb	aa	aa	aa	aa	aa	aa	aa	aa	aa	bb	aa	aa	aa	aa	aa	aa	aa	aa	aa	aa	aa	aa
Marker1643	aaxbb	aa	aa	aa	aa	aa	bb	bb	bb	aa	aa	aa	aa	aa	aa	bb	aa	aa	bb	bb	bb	aa	aa	aa	aa	aa	bb	aa	aa	aa	aa	aa	aa	aa	aa	aa	bb	aa	aa	aa	aa	aa	aa	aa	aa	aa	aa	aa	aa
Marker1645	aaxbb	aa	aa	aa	aa	aa	bb	bb	bb	aa	aa	aa	aa	aa	aa	bb	aa	aa	bb	bb	bb	aa	aa	aa	aa	aa	bb	aa	aa	aa	aa	aa	aa	aa	aa	aa	bb	aa	aa	aa	aa	aa	aa	aa	aa	aa	aa	aa	aa
Marker1646	aaxbb	aa	aa	aa	aa	aa	bb	bb	bb	aa	aa	aa	aa	aa	aa	bb	aa	aa	bb	bb	bb	aa	aa	aa	aa	aa	bb	aa	aa	aa	aa	aa	aa	aa	aa	aa	bb	aa	aa	aa	aa	aa	aa	aa	aa	aa	aa	aa	aa
Marker1647	aaxbb	aa	aa	aa	aa	aa	bb	bb	bb	aa	aa	aa	aa	aa	aa	bb	aa	aa	bb	bb	bb	aa	aa	aa	aa	aa	bb	aa	aa	aa	aa	aa	aa	aa	aa	aa	bb	aa	aa	aa	aa	aa	aa	aa	aa	aa	aa	aa	aa
Marker1648	aaxbb	aa	aa	aa	aa	aa	bb	bb	bb	aa	aa	aa	aa	aa	aa	bb	aa	aa	bb	bb	bb	aa	aa	aa	aa	aa	bb	aa	aa	aa	aa	aa	aa	aa	aa	aa	bb	aa	aa	aa	aa	aa	aa	aa	aa	aa	aa	aa	aa
Marker1649	aaxbb	aa	aa	aa	aa	aa	bb	bb	bb	aa	aa	aa	aa	aa	aa	bb	aa	aa	bb	bb	bb	aa	aa	aa	aa	aa	bb	aa	aa	aa	aa	aa	aa	aa	aa	aa	bb	aa	aa	aa	aa	aa	aa	aa	aa	aa	aa	aa	aa
Marker1650	aaxbb	aa	aa	aa	aa	aa	bb	bb	bb	aa	aa	aa	aa	aa	aa	bb	aa	aa	bb	bb	bb	aa	aa	aa	aa	aa	bb	aa	aa	aa	aa	aa	aa	aa	aa	aa	bb	aa	aa	aa	aa	aa	aa	aa	aa	aa	aa	aa	aa
Marker1651	aaxbb	aa	aa	aa	aa	aa	bb	bb	bb	aa	aa	aa	aa	aa	aa	bb	aa	aa	bb	bb	bb	aa	aa	aa	aa	aa	bb	aa	aa	aa	aa	aa	aa	aa	aa	aa	bb	aa	aa	aa	aa	aa	aa	aa	aa	aa	aa	aa	aa
Marker1652	aaxbb	aa	aa	aa	aa	aa	bb	bb	bb	aa	aa	aa	aa	aa	aa	bb	aa	aa	bb	bb	bb	aa	aa	aa	aa	aa	bb	aa	aa	aa	aa	aa	aa	aa	aa	aa	bb	aa	aa	aa	aa	aa	aa	aa	aa	aa	aa	aa	aa
Marker1653	aaxbb	aa	aa	aa	aa	aa	bb	bb	bb	aa	aa	aa	aa	aa	aa	bb	aa	aa	bb	bb	bb	aa	aa	aa	aa	aa	bb	aa	aa	aa	aa	aa	aa	aa	aa	aa	bb	aa	aa	aa	aa	aa	aa	aa	aa	aa	aa	aa	aa
Marker1658	aaxbb	aa	aa	aa	aa	aa	bb	bb	bb	aa	aa	aa	aa	aa	aa	bb	aa	aa	bb	bb	bb	aa	aa	aa	aa	aa	bb	aa	aa	aa	aa	aa	aa	aa	aa	aa	bb	aa	aa	aa	aa	aa	aa	aa	aa	aa	aa	aa	aa
Marker1659	aaxbb	aa	aa	aa	aa	aa	bb	bb	bb	aa	aa	aa	aa	aa	aa	bb	aa	aa	bb	bb	bb	aa	aa	aa	aa	aa	bb	aa	aa	aa	aa	aa	aa	aa	aa	aa	bb	aa	aa	aa	aa	aa	aa	aa	aa	aa	aa	aa	aa
Marker1480	aaxbb	aa	aa	aa	aa	aa	bb	bb	bb	aa	aa	aa	aa	aa	aa	bb	aa	aa	bb	bb	bb	aa	aa	aa	aa	aa	bb	aa	aa	aa	aa	aa	aa	aa	aa	aa	bb	aa	aa	aa	aa	aa	aa	aa	aa	aa	aa	aa	aa
Marker1481	aaxbb	aa	aa	aa	aa	aa	bb	bb	bb	aa	aa	aa	aa	aa	aa	bb	aa	aa	bb	bb	bb	aa	aa	aa	aa	aa	bb	aa	aa	aa	aa	aa	aa	aa	aa	aa	bb	aa	aa	aa	aa	aa	aa	aa	aa	aa	aa	aa	aa
Marker1487	aaxbb	aa	aa	aa	aa	aa	bb	bb	bb	aa	aa	aa	aa	aa	aa	bb	aa	aa	bb	bb	bb	aa	aa	aa	aa	aa	bb	aa	aa	aa	aa	aa	aa	aa	aa	aa	bb	aa	aa	aa	aa	aa	aa	aa	aa	aa	aa	aa	aa
Marker1488	aaxbb	aa	aa	aa	aa	aa	bb	bb	bb	aa	aa	aa	aa	aa	aa	bb	aa	aa	bb	bb	bb	aa	aa	aa	aa	aa	bb	aa	aa	aa	aa	aa	aa	aa	aa	aa	bb	aa	aa	aa	aa	aa	aa	aa	aa	aa	aa	aa	aa
Marker1489	aaxbb	aa	aa	aa	aa	aa	bb	bb	bb	aa	aa	aa	aa	aa	aa	bb	aa	aa	bb	bb	bb	aa	aa	aa	aa	aa	bb	aa	aa	aa	aa	aa	aa	aa	aa	aa	bb	aa	aa	aa	aa	aa	aa	aa	aa	aa	aa	aa	aa
Marker1495	aaxbb	aa	aa	aa	aa	aa	bb	bb	bb	aa	aa	aa	aa	aa	aa	bb	aa	aa	bb	bb	bb	aa	aa	aa	aa	aa	bb	aa	aa	aa	aa	aa	aa	aa	aa	aa	bb	aa	aa	aa	aa	aa	aa	aa	aa	aa	aa	aa	aa
Marker1502	aaxbb	aa	aa	aa	aa	aa	bb	bb	bb	aa	aa	aa	aa	aa	aa	bb	aa	aa	bb	bb	bb	aa	aa	aa	aa	aa	bb	aa	aa	aa	aa	aa	aa	aa	aa	aa	bb	aa	aa	aa	aa	aa	aa	aa	aa	aa	aa	aa	aa
Marker1503	aaxbb	aa	aa	aa	aa	aa	bb	bb	bb	aa	aa	aa	aa	aa	aa	bb	aa	aa	bb	bb	bb	aa	aa	aa	aa	aa	bb	aa	aa	aa	aa	aa	aa	aa	aa	aa	bb	aa	aa	aa	aa	aa	aa	aa	aa	aa	aa	aa	aa
Marker1506	aaxbb	aa	aa	aa	aa	aa	bb	bb	bb	aa	aa	aa	aa	aa	aa	bb	aa	aa	bb	bb	bb	aa	aa	aa	aa	aa	bb	aa	aa	aa	aa	aa	aa	aa	aa	aa	bb	aa	aa	aa	aa	aa	aa	aa	aa	aa	aa	aa	aa
Marker1508	aaxbb	aa	aa	aa	aa	aa	bb	bb	bb	aa	aa	aa	aa	aa	aa	bb	aa	aa	bb	bb	bb	aa	aa	aa	aa	aa	bb	aa	aa	aa	aa	aa	aa	aa	aa	aa	bb	aa	aa	aa	aa	aa	aa	aa	aa	aa	aa	aa	aa
Marker1509	aaxbb	aa	aa	aa	aa	aa	bb	bb	bb	aa	aa	aa	aa	aa	aa	bb	aa	aa	bb	bb	bb	aa	aa	aa	aa	aa	bb	aa	aa	aa	aa	aa	aa	aa	aa	aa	bb	aa	aa	aa	aa	aa	aa	aa	aa	aa	aa	aa	aa
Marker1510	aaxbb	aa	aa	aa	aa	aa	bb	bb	bb	aa	aa	aa	aa	aa	aa	bb	aa	aa	bb	bb	bb	aa	aa	aa	aa	aa	bb	aa	aa	aa	aa	aa	aa	aa	aa	aa	bb	aa	aa	aa	aa	aa	aa	aa	aa	aa	aa	aa	aa
Marker1514	aaxbb	aa	aa	aa	aa	aa	bb	bb	bb	aa	aa	aa	aa	aa	aa	bb	aa	aa	bb	bb	bb	aa	aa	aa	aa	aa	bb	aa	aa	aa	aa	aa	aa	aa	aa	aa	bb	aa	aa	aa	aa	aa	aa	aa	aa	aa	aa	aa	aa
Marker1515	aaxbb	aa	aa	aa	aa	aa	bb	bb	bb	aa	aa	aa	aa	aa	aa	bb	aa	aa	bb	bb	bb	aa	aa	aa	aa	aa	bb	aa	aa	aa	aa	aa	aa	aa	aa	aa	bb	aa	aa	aa	aa	aa	aa	aa	aa	aa	aa	aa	aa
Marker1519	aaxbb	aa	aa	aa	aa	aa	bb	bb	bb	aa	aa	aa	aa	aa	aa	bb	aa	aa	bb	bb	bb	aa	aa	aa	aa	aa	bb	aa	aa	aa	aa	aa	aa	aa	aa	aa	bb	aa	aa	aa	aa	aa	aa	aa	aa	aa	aa	aa	aa
Marker1520	aaxbb	aa	aa	aa	aa	aa	bb	bb	bb	aa	aa	aa	aa	aa	aa	bb	aa	aa	bb	bb	bb	aa	aa	aa	aa	aa	bb	aa	aa	aa	aa	aa	aa	aa	aa	aa	bb	aa	aa	aa	aa	aa	aa	aa	aa	aa	aa	aa	aa
Marker1521	aaxbb	aa	aa	aa	aa	aa	bb	bb	bb	aa	aa	aa	aa	aa	aa	bb	aa	aa	bb	bb	bb	aa	aa	aa	aa	aa	bb	aa	aa	aa	aa	aa	aa	aa	aa	aa	bb	aa	aa	aa	aa	aa	aa	aa	aa	aa	aa	aa	aa
Marker1522	aaxbb	aa	aa	aa	aa	aa	bb	bb	bb	aa	aa	aa	aa	aa	aa	bb	aa	aa	bb	bb	bb	aa	aa	aa	aa	aa	bb	aa	aa	aa	aa	aa	aa	aa	aa	aa	bb	aa	aa	aa	aa	aa	aa	aa	aa	aa	aa	aa	aa
Marker1524	aaxbb	aa	aa	aa	aa	aa	bb	bb	bb	aa	aa	aa	aa	aa	aa	bb	aa	aa	bb	bb	bb	aa	aa	aa	aa	aa	bb	aa	aa	aa	aa	aa	aa	aa	aa	aa	bb	aa	aa	aa	aa	aa	aa	aa	aa	aa	aa	aa	aa
Marker1525	aaxbb	aa	aa	aa	aa	aa	bb	bb	bb	aa	aa	aa	aa	aa	aa	bb	aa	aa	bb	bb	bb	aa	aa	aa	aa	aa	bb	aa	aa	aa	aa	aa	aa	aa	aa	aa	bb	aa	aa	aa	aa	aa	aa	aa	aa	aa	aa	aa	aa
Marker1526	aaxbb	aa	aa	aa	aa	aa	bb	bb	bb	aa	aa	aa	aa	aa	aa	bb	aa	aa	bb	bb	bb	aa	aa	aa	aa	aa	bb	aa	aa	aa	aa	aa	aa	aa	aa	aa	bb	aa	aa	aa	aa	aa	aa	aa	aa	aa	aa	aa	aa
Marker1530	aaxbb	aa	aa	aa	aa	aa	bb	bb	bb	aa	aa	aa	aa	aa	aa	bb	aa	aa	bb	bb	bb	aa	aa	aa	aa	aa	bb	aa	aa	aa	aa	aa	aa	aa	aa	aa	bb	aa	aa	aa	aa	aa	aa	aa	aa	aa	aa	aa	aa
Marker1532	aaxbb	aa	aa	aa	aa	aa	bb	bb	bb	aa	aa	aa	aa	aa	aa	bb	aa	aa	bb	bb	bb	aa	aa	aa	aa	aa	bb	aa	aa	aa	aa	aa	aa	aa	aa	aa	bb	aa	aa	aa	aa	aa	aa	aa	aa	aa	aa	aa	aa
Marker1535	aaxbb	aa	aa	aa	aa	aa	bb	bb	bb	aa	aa	aa	aa	aa	aa	bb	aa	aa	bb	bb	bb	aa	aa	aa	aa	aa	bb	aa	aa	aa	aa	aa	aa	aa	aa	aa	bb	aa	aa	aa	aa	aa	aa	aa	aa	aa	aa	aa	aa
Marker1539	aaxbb	aa	aa	aa	aa	aa	bb	bb	bb	aa	aa	aa	aa	aa	aa	bb	aa	aa	bb	bb	bb	aa	aa	aa	aa	aa	bb	aa	aa	aa	aa	aa	aa	aa	aa	aa	bb	aa	aa	aa	aa	aa	aa	aa	aa	aa	aa	aa	aa
Marker1540	aaxbb	aa	aa	aa	aa	aa	bb	bb	bb	aa	aa	aa	aa	aa	aa	bb	aa	aa	bb	bb	bb	aa	aa	aa	aa	aa	bb	aa	aa	aa	aa	aa	aa	aa	aa	aa	bb	aa	aa	aa	aa	aa	aa	aa	aa	aa	aa	aa	aa
Marker1542	aaxbb	aa	aa	aa	aa	aa	bb	bb	bb	aa	aa	aa	aa	aa	aa	bb	aa	aa	bb	bb	bb	aa	aa	aa	aa	aa	bb	aa	aa	aa	aa	aa	aa	aa	aa	aa	bb	aa	aa	aa	aa	aa	aa	aa	aa	aa	aa	aa	aa
Marker1548	aaxbb	aa	aa	aa	aa	aa	bb	bb	bb	aa	aa	aa	aa	aa	aa	bb	aa	aa	bb	bb	bb	aa	aa	aa	aa	aa	bb	aa	aa	aa	aa	aa	aa	aa	aa	aa	bb	aa	aa	aa	aa	aa	aa	aa	aa	aa	aa	aa	aa
Marker1549	aaxbb	aa	aa	aa	aa	aa	bb	bb	bb	aa	aa	aa	aa	aa	aa	bb	aa	aa	bb	bb	bb	aa	aa	aa	aa	aa	bb	aa	aa	aa	aa	aa	aa	aa	aa	aa	bb	aa	aa	aa	aa	aa	aa	aa	aa	aa	aa	aa	aa
Marker1550	aaxbb	aa	aa	aa	aa	aa	bb	bb	bb	aa	aa	aa	aa	aa	aa	bb	aa	aa	bb	bb	bb	aa	aa	aa	aa	aa	bb	aa	aa	aa	aa	aa	aa	aa	aa	aa	bb	aa	aa	aa	aa	aa	aa	aa	aa	aa	aa	aa	aa
Marker1552	aaxbb	aa	aa	aa	aa	aa	bb	bb	bb	aa	aa	aa	aa	aa	aa	bb	aa	aa	bb	bb	bb	aa	aa	aa	aa	aa	bb	aa	aa	aa	aa	aa	aa	aa	aa	aa	bb	aa	aa	aa	aa	aa	aa	aa	aa	aa	aa	aa	aa
Marker1553	aaxbb	aa	aa	aa	aa	aa	bb	bb	bb	aa	aa	aa	aa	aa	aa	bb	aa	aa	bb	bb	bb	aa	aa	aa	aa	aa	bb	aa	aa	aa	aa	aa	aa	aa	aa	aa	bb	aa	aa	aa	aa	aa	aa	aa	aa	aa	aa	aa	aa
Marker1557	aaxbb	aa	aa	aa	aa	aa	bb	bb	bb	aa	aa	aa	aa	aa	aa	bb	aa	aa	bb	bb	bb	aa	aa	aa	aa	aa	bb	aa	aa	aa	aa	aa	aa	aa	aa	aa	bb	aa	aa	aa	aa	aa	aa	aa	aa	aa	aa	aa	aa
Marker1559	aaxbb	aa	aa	aa	aa	aa	bb	bb	bb	aa	aa	aa	aa	aa	aa	bb	aa	aa	bb	bb	bb	aa	aa	aa	aa	aa	bb	aa	aa	aa	aa	aa	aa	aa	aa	aa	bb	aa	aa	aa	aa	aa	aa	aa	aa	aa	aa	aa	aa
Marker1562	aaxbb	aa	aa	aa	aa	aa	bb	bb	bb	aa	aa	aa	aa	aa	aa	bb	aa	aa	bb	bb	bb	aa	aa	aa	aa	aa	bb	aa	aa	aa	aa	aa	aa	aa	aa	aa	bb	aa	aa	aa	aa	aa	aa	aa	aa	aa	aa	aa	aa
Marker1564	aaxbb	aa	aa	aa	aa	aa	bb	bb	bb	aa	aa	aa	aa	aa	aa	bb	aa	aa	bb	bb	bb	aa	aa	aa	aa	aa	bb	aa	aa	aa	aa	aa	aa	aa	aa	aa	bb	aa	aa	aa	aa	aa	aa	aa	aa	aa	aa	aa	aa
Marker1565	aaxbb	aa	aa	aa	aa	aa	bb	bb	bb	aa	aa	aa	aa	aa	aa	bb	aa	aa	bb	bb	bb	aa	aa	aa	aa	aa	bb	aa	aa	aa	aa	aa	aa	aa	aa	aa	bb	aa	aa	aa	aa	aa	aa	aa	aa	aa	aa	aa	aa
Marker1567	aaxbb	aa	aa	aa	aa	aa	bb	bb	bb	aa	aa	aa	aa	aa	aa	bb	aa	aa	bb	bb	bb	aa	aa	aa	aa	aa	bb	aa	aa	aa	aa	aa	aa	aa	aa	aa	bb	aa	aa	aa	aa	aa	aa	aa	aa	aa	aa	aa	aa
Marker1571	aaxbb	aa	aa	aa	aa	aa	bb	bb	bb	aa	aa	aa	aa	aa	aa	bb	aa	aa	bb	bb	bb	aa	aa	aa	aa	aa	bb	aa	aa	aa	aa	aa	aa	aa	aa	aa	bb	aa	aa	aa	aa	aa	aa	aa	aa	aa	aa	aa	aa
Marker1573	aaxbb	aa	aa	aa	aa	aa	bb	bb	bb	aa	aa	aa	aa	aa	aa	bb	aa	aa	bb	bb	bb	aa	aa	aa	aa	aa	bb	aa	aa	aa	aa	aa	aa	aa	aa	aa	bb	aa	aa	aa	aa	aa	aa	aa	aa	aa	aa	aa	aa
Marker1576	aaxbb	aa	aa	aa	aa	aa	bb	bb	bb	aa	aa	aa	aa	aa	aa	bb	aa	aa	bb	bb	bb	aa	aa	aa	aa	aa	bb	aa	aa	aa	aa	aa	aa	aa	aa	aa	bb	aa	aa	aa	aa	aa	aa	aa	aa	aa	aa	aa	aa
Marker1577	aaxbb	aa	aa	aa	aa	aa	bb	bb	bb	aa	aa	aa	aa	aa	aa	bb	aa	aa	bb	bb	bb	aa	aa	aa	aa	aa	bb	aa	aa	aa	aa	aa	aa	aa	aa	aa	bb	aa	aa	aa	aa	aa	aa	aa	aa	aa	aa	aa	aa
Marker1579	aaxbb	aa	aa	aa	aa	aa	bb	bb	bb	aa	aa	aa	aa	aa	aa	bb	aa	aa	bb	bb	bb	aa	aa	aa	aa	aa	bb	aa	aa	aa	aa	aa	aa	aa	aa	aa	bb	aa	aa	aa	aa	aa	aa	aa	aa	aa	aa	aa	aa
Marker1581	aaxbb	aa	aa	aa	aa	aa	bb	bb	bb	aa	aa	aa	aa	aa	aa	bb	aa	aa	bb	bb	bb	aa	aa	aa	aa	aa	bb	aa	aa	aa	aa	aa	aa	aa	aa	aa	bb	aa	aa	aa	aa	aa	aa	aa	aa	aa	aa	aa	aa
Marker1582	aaxbb	aa	aa	aa	aa	aa	bb	bb	bb	aa	aa	aa	aa	aa	aa	bb	aa	aa	bb	bb	bb	aa	aa	aa	aa	aa	bb	aa	aa	aa	aa	aa	aa	aa	aa	aa	bb	aa	aa	aa	aa	aa	aa	aa	aa	aa	aa	aa	aa
Marker1585	aaxbb	aa	aa	aa	aa	aa	bb	bb	bb	aa	aa	aa	aa	aa	aa	bb	aa	aa	bb	bb	bb	aa	aa	aa	aa	aa	bb	aa	aa	aa	aa	aa	aa	aa	aa	aa	bb	aa	aa	aa	aa	aa	aa	aa	aa	aa	aa	aa	aa
Marker1586	aaxbb	aa	aa	aa	aa	aa	bb	bb	bb	aa	aa	aa	aa	aa	aa	bb	aa	aa	bb	bb	bb	aa	aa	aa	aa	aa	bb	aa	aa	aa	aa	aa	aa	aa	aa	aa	bb	aa	aa	aa	aa	aa	aa	aa	aa	aa	aa	aa	aa
Marker1589	aaxbb	aa	aa	aa	aa	aa	bb	bb	bb	aa	aa	aa	aa	aa	aa	bb	aa	aa	bb	bb	bb	aa	aa	aa	aa	aa	bb	aa	aa	aa	aa	aa	aa	aa	aa	aa	bb	aa	aa	aa	aa	aa	aa	aa	aa	aa	aa	aa	aa
Marker1590	aaxbb	aa	aa	aa	aa	aa	bb	bb	bb	aa	aa	aa	aa	aa	aa	bb	aa	aa	bb	bb	bb	aa	aa	aa	aa	aa	bb	aa	aa	aa	aa	aa	aa	aa	aa	aa	bb	aa	aa	aa	aa	aa	aa	aa	aa	aa	aa	aa	aa
Marker1593	aaxbb	aa	aa	aa	aa	aa	bb	bb	bb	aa	aa	aa	aa	aa	aa	bb	aa	aa	bb	bb	bb	aa	aa	aa	aa	aa	bb	aa	aa	aa	aa	aa	aa	aa	aa	aa	bb	aa	aa	aa	aa	aa	aa	aa	aa	aa	aa	aa	aa
Marker1594	aaxbb	aa	aa	aa	aa	aa	bb	bb	bb	aa	aa	aa	aa	aa	aa	bb	aa	aa	bb	bb	bb	aa	aa	aa	aa	aa	bb	aa	aa	aa	aa	aa	aa	aa	aa	aa	bb	aa	aa	aa	aa	aa	aa	aa	aa	aa	aa	aa	aa
Marker1597	aaxbb	aa	aa	aa	aa	aa	bb	bb	bb	aa	aa	aa	aa	aa	aa	bb	aa	aa	bb	bb	bb	aa	aa	aa	aa	aa	bb	aa	aa	aa	aa	aa	aa	aa	aa	aa	bb	aa	aa	aa	aa	aa	aa	aa	aa	aa	aa	aa	aa
Marker1598	aaxbb	aa	aa	aa	aa	aa	bb	bb	bb	aa	aa	aa	aa	aa	aa	bb	aa	aa	bb	bb	bb	aa	aa	aa	aa	aa	bb	aa	aa	aa	aa	aa	aa	aa	aa	aa	bb	aa	aa	aa	aa	aa	aa	aa	aa	aa	aa	aa	aa
Marker1663	aaxbb	aa	aa	aa	aa	aa	bb	bb	bb	aa	aa	aa	aa	aa	aa	bb	aa	aa	bb	bb	bb	aa	aa	aa	aa	aa	bb	aa	aa	aa	aa	aa	aa	aa	aa	aa	bb	aa	aa	aa	aa	aa	aa	aa	aa	aa	aa	aa	aa
Marker1664	aaxbb	aa	aa	aa	aa	aa	bb	bb	bb	aa	aa	aa	aa	aa	aa	bb	aa	aa	bb	bb	bb	aa	aa	aa	aa	aa	bb	aa	aa	aa	aa	aa	aa	aa	aa	aa	bb	aa	aa	aa	aa	aa	aa	aa	aa	aa	aa	aa	aa
Marker1665	aaxbb	aa	aa	aa	aa	aa	bb	bb	bb	aa	aa	aa	aa	aa	aa	bb	aa	aa	bb	bb	bb	aa	aa	aa	aa	aa	bb	aa	aa	aa	aa	aa	aa	aa	aa	aa	bb	aa	aa	aa	aa	aa	aa	aa	aa	aa	aa	aa	aa
Marker1667	aaxbb	aa	aa	aa	aa	aa	bb	bb	bb	aa	aa	aa	aa	aa	aa	bb	aa	aa	bb	bb	bb	aa	aa	aa	aa	aa	bb	aa	aa	aa	aa	aa	aa	aa	aa	aa	bb	aa	aa	aa	aa	aa	aa	aa	aa	aa	aa	aa	aa
Marker1669	aaxbb	aa	aa	aa	aa	aa	bb	bb	bb	aa	aa	aa	aa	aa	aa	bb	aa	aa	bb	bb	bb	aa	aa	aa	aa	aa	bb	aa	aa	aa	aa	aa	aa	aa	aa	aa	bb	aa	aa	aa	aa	aa	aa	aa	aa	aa	aa	aa	aa
Marker1670	aaxbb	aa	aa	aa	aa	aa	bb	bb	bb	aa	aa	aa	aa	aa	aa	bb	aa	aa	bb	bb	bb	aa	aa	aa	aa	aa	bb	aa	aa	aa	aa	aa	aa	aa	aa	aa	bb	aa	aa	aa	aa	aa	aa	aa	aa	aa	aa	aa	aa
Marker1673	aaxbb	aa	aa	aa	aa	aa	bb	bb	bb	aa	aa	aa	aa	aa	aa	bb	aa	aa	bb	bb	bb	aa	aa	aa	aa	aa	bb	aa	aa	aa	aa	aa	aa	aa	aa	aa	bb	aa	aa	aa	aa	aa	aa	aa	aa	aa	aa	aa	aa
Marker1675	aaxbb	aa	aa	aa	aa	aa	bb	bb	bb	aa	aa	aa	aa	aa	aa	bb	aa	aa	bb	bb	bb	aa	aa	aa	aa	aa	bb	aa	aa	aa	aa	aa	aa	aa	aa	aa	bb	aa	aa	aa	aa	aa	aa	aa	aa	aa	aa	aa	aa
Marker1677	aaxbb	aa	aa	aa	aa	aa	bb	bb	bb	aa	aa	aa	aa	aa	aa	bb	aa	aa	bb	bb	bb	aa	aa	aa	aa	aa	bb	aa	aa	aa	aa	aa	aa	aa	aa	aa	bb	aa	aa	aa	aa	aa	aa	aa	aa	aa	aa	aa	aa
Marker1680	aaxbb	aa	aa	aa	aa	aa	bb	bb	bb	aa	aa	aa	aa	aa	aa	bb	aa	aa	bb	bb	bb	aa	aa	aa	aa	aa	bb	aa	aa	aa	aa	aa	aa	aa	aa	aa	bb	aa	aa	aa	aa	aa	aa	aa	aa	aa	aa	aa	aa
Marker1682	aaxbb	aa	aa	aa	aa	aa	bb	bb	bb	aa	aa	aa	aa	aa	aa	bb	aa	aa	bb	bb	bb	aa	aa	aa	aa	aa	bb	aa	aa	aa	aa	aa	aa	aa	aa	aa	bb	aa	aa	aa	aa	aa	aa	aa	aa	aa	aa	aa	aa
Marker1684	aaxbb	aa	aa	aa	aa	aa	bb	bb	bb	aa	aa	aa	aa	aa	aa	bb	aa	aa	bb	bb	bb	aa	aa	aa	aa	aa	bb	aa	aa	aa	aa	aa	aa	aa	aa	aa	bb	aa	aa	aa	aa	aa	aa	aa	aa	aa	aa	aa	aa
Marker1687	aaxbb	aa	aa	aa	aa	aa	bb	bb	bb	aa	aa	aa	aa	aa	aa	bb	aa	aa	bb	bb	bb	aa	aa	aa	aa	aa	bb	aa	aa	aa	aa	aa	aa	aa	aa	aa	bb	aa	aa	aa	aa	aa	aa	aa	aa	aa	aa	aa	aa
Marker1688	aaxbb	aa	aa	aa	aa	aa	bb	bb	bb	aa	aa	aa	aa	aa	aa	bb	aa	aa	bb	bb	bb	aa	aa	aa	aa	aa	bb	aa	aa	aa	aa	aa	aa	aa	aa	aa	bb	aa	aa	aa	aa	aa	aa	aa	aa	aa	aa	aa	aa
Marker1693	aaxbb	aa	aa	aa	aa	aa	bb	bb	bb	aa	aa	aa	aa	aa	aa	bb	aa	aa	bb	bb	bb	aa	aa	aa	aa	aa	bb	aa	aa	aa	aa	aa	aa	aa	aa	aa	bb	aa	aa	aa	aa	aa	aa	aa	aa	aa	aa	aa	aa
Marker1694	aaxbb	aa	aa	aa	aa	aa	bb	bb	bb	aa	aa	aa	aa	aa	aa	bb	aa	aa	bb	bb	bb	aa	aa	aa	aa	aa	bb	aa	aa	aa	aa	aa	aa	aa	aa	aa	bb	aa	aa	aa	aa	aa	aa	aa	aa	aa	aa	aa	aa
Marker1704	aaxbb	aa	aa	aa	aa	aa	bb	bb	bb	aa	aa	aa	aa	aa	aa	bb	aa	aa	bb	bb	bb	aa	aa	aa	aa	aa	bb	aa	aa	aa	aa	aa	aa	aa	aa	aa	bb	aa	aa	aa	aa	aa	aa	aa	aa	aa	aa	aa	aa
Marker1705	aaxbb	aa	aa	aa	aa	aa	bb	bb	bb	aa	aa	aa	aa	aa	aa	bb	aa	aa	bb	bb	bb	aa	aa	aa	aa	aa	bb	aa	aa	aa	aa	aa	aa	aa	aa	aa	bb	aa	aa	aa	aa	aa	aa	aa	aa	aa	aa	aa	aa
Marker1711	aaxbb	aa	aa	aa	aa	aa	bb	bb	bb	aa	aa	aa	aa	aa	aa	bb	aa	aa	bb	bb	bb	aa	aa	aa	aa	aa	bb	aa	aa	aa	aa	aa	aa	aa	aa	aa	bb	aa	aa	aa	aa	aa	aa	aa	aa	aa	aa	aa	aa
Marker1712	aaxbb	aa	aa	aa	aa	aa	bb	bb	bb	aa	aa	aa	aa	aa	aa	bb	aa	aa	bb	bb	bb	aa	aa	aa	aa	aa	bb	aa	aa	aa	aa	aa	aa	aa	aa	aa	bb	aa	aa	aa	aa	aa	aa	aa	aa	aa	aa	aa	aa
Marker1714	aaxbb	aa	aa	aa	aa	aa	bb	bb	bb	aa	aa	aa	aa	aa	aa	bb	aa	aa	bb	bb	bb	aa	aa	aa	aa	aa	bb	aa	aa	aa	aa	aa	aa	aa	aa	aa	bb	aa	aa	aa	aa	aa	aa	aa	aa	aa	aa	aa	aa
Marker1715	aaxbb	aa	aa	aa	aa	aa	bb	bb	bb	aa	aa	aa	aa	aa	aa	bb	aa	aa	bb	bb	bb	aa	aa	aa	aa	aa	bb	aa	aa	aa	aa	aa	aa	aa	aa	aa	bb	aa	aa	aa	aa	aa	aa	aa	aa	aa	aa	aa	aa
Marker1717	aaxbb	aa	aa	aa	aa	aa	bb	bb	bb	aa	aa	aa	aa	aa	aa	bb	aa	aa	bb	bb	bb	aa	aa	aa	aa	aa	bb	aa	aa	aa	aa	aa	aa	aa	aa	aa	bb	aa	aa	aa	aa	aa	aa	aa	aa	aa	aa	aa	aa
Marker1719	aaxbb	aa	aa	aa	aa	aa	bb	bb	bb	aa	aa	aa	aa	aa	aa	bb	aa	aa	bb	bb	bb	aa	aa	aa	aa	aa	bb	aa	aa	aa	aa	aa	aa	aa	aa	aa	bb	aa	aa	aa	aa	aa	aa	aa	aa	aa	aa	aa	aa
Marker1720	aaxbb	aa	aa	aa	aa	aa	bb	bb	bb	aa	aa	aa	aa	aa	aa	bb	aa	aa	bb	bb	bb	aa	aa	aa	aa	aa	bb	aa	aa	aa	aa	aa	aa	aa	aa	aa	bb	aa	aa	aa	aa	aa	aa	aa	aa	aa	aa	aa	aa
Marker1723	aaxbb	aa	aa	aa	aa	aa	bb	bb	bb	aa	aa	aa	aa	aa	aa	bb	aa	aa	bb	bb	bb	aa	aa	aa	aa	aa	bb	aa	aa	aa	aa	aa	aa	aa	aa	aa	bb	aa	aa	aa	aa	aa	aa	aa	aa	aa	aa	aa	aa
Marker1725	aaxbb	aa	aa	aa	aa	aa	bb	bb	bb	aa	aa	aa	aa	aa	aa	bb	aa	aa	bb	bb	bb	aa	aa	aa	aa	aa	bb	aa	aa	aa	aa	aa	aa	aa	aa	aa	bb	aa	aa	aa	aa	aa	aa	aa	aa	aa	aa	aa	aa
Marker1728	aaxbb	aa	aa	aa	aa	aa	bb	bb	bb	aa	aa	aa	aa	aa	aa	bb	aa	aa	bb	bb	bb	aa	aa	aa	aa	aa	bb	aa	aa	aa	aa	aa	aa	aa	aa	aa	bb	aa	aa	aa	aa	aa	aa	aa	aa	aa	aa	aa	aa
Marker1730	aaxbb	aa	aa	aa	aa	aa	bb	bb	bb	aa	aa	aa	aa	aa	aa	bb	aa	aa	bb	bb	bb	aa	aa	aa	aa	aa	bb	aa	aa	aa	aa	aa	aa	aa	aa	aa	bb	aa	aa	aa	aa	aa	aa	aa	aa	aa	aa	aa	aa
Marker1731	aaxbb	aa	aa	aa	aa	aa	bb	bb	bb	aa	aa	aa	aa	aa	aa	bb	aa	aa	bb	bb	bb	aa	aa	aa	aa	aa	bb	aa	aa	aa	aa	aa	aa	aa	aa	aa	bb	aa	aa	aa	aa	aa	aa	aa	aa	aa	aa	aa	aa
Marker1732	aaxbb	aa	aa	aa	aa	aa	bb	bb	bb	aa	aa	aa	aa	aa	aa	bb	aa	aa	bb	bb	bb	aa	aa	aa	aa	aa	bb	aa	aa	aa	aa	aa	aa	aa	aa	aa	bb	aa	aa	aa	aa	aa	aa	aa	aa	aa	aa	aa	aa
Marker1734	aaxbb	aa	aa	aa	aa	aa	bb	bb	bb	aa	aa	aa	aa	aa	aa	bb	aa	aa	bb	bb	bb	aa	aa	aa	aa	aa	bb	aa	aa	aa	aa	aa	aa	aa	aa	aa	bb	aa	aa	aa	aa	aa	aa	aa	aa	aa	aa	aa	aa
Marker1735	aaxbb	aa	aa	aa	aa	aa	bb	bb	bb	aa	aa	aa	aa	aa	aa	bb	aa	aa	bb	bb	bb	aa	aa	aa	aa	aa	bb	aa	aa	aa	aa	aa	aa	aa	aa	aa	bb	aa	aa	aa	aa	aa	aa	aa	aa	aa	aa	aa	aa
Marker1736	aaxbb	aa	aa	aa	aa	aa	bb	bb	bb	aa	aa	aa	aa	aa	aa	bb	aa	aa	bb	bb	bb	aa	aa	aa	aa	aa	bb	aa	aa	aa	aa	aa	aa	aa	aa	aa	bb	aa	aa	aa	aa	aa	aa	aa	aa	aa	aa	aa	aa
Marker1739	aaxbb	aa	aa	aa	aa	aa	bb	bb	bb	aa	aa	aa	aa	aa	aa	bb	aa	aa	bb	bb	bb	aa	aa	aa	aa	aa	bb	aa	aa	aa	aa	aa	aa	aa	aa	aa	bb	aa	aa	aa	aa	aa	aa	aa	aa	aa	aa	aa	aa
Marker1743	aaxbb	aa	aa	aa	aa	aa	bb	bb	bb	aa	aa	aa	aa	aa	aa	bb	aa	aa	bb	bb	bb	aa	aa	aa	aa	aa	bb	aa	aa	aa	aa	aa	aa	aa	aa	aa	bb	aa	aa	aa	aa	aa	aa	aa	aa	aa	aa	aa	aa
Marker1749	aaxbb	aa	aa	aa	aa	aa	bb	bb	bb	aa	aa	aa	aa	aa	aa	bb	aa	aa	bb	bb	bb	aa	aa	aa	aa	aa	bb	aa	aa	aa	aa	aa	aa	aa	aa	aa	bb	aa	aa	aa	aa	aa	aa	aa	aa	aa	aa	aa	aa
Marker1753	aaxbb	aa	aa	aa	aa	aa	bb	bb	bb	aa	aa	aa	aa	aa	aa	bb	aa	aa	bb	bb	bb	aa	aa	aa	aa	aa	bb	aa	aa	aa	aa	aa	aa	aa	aa	aa	bb	aa	aa	aa	aa	aa	aa	aa	aa	aa	aa	aa	aa
Marker1754	aaxbb	aa	aa	aa	aa	aa	bb	bb	bb	aa	aa	aa	aa	aa	aa	bb	aa	aa	bb	bb	bb	aa	aa	aa	aa	aa	bb	aa	aa	aa	aa	aa	aa	aa	aa	aa	bb	aa	aa	aa	aa	aa	aa	aa	aa	aa	aa	aa	aa
Marker1757	aaxbb	aa	aa	aa	aa	aa	bb	bb	bb	aa	aa	aa	aa	aa	aa	bb	aa	aa	bb	bb	bb	aa	aa	aa	aa	aa	bb	aa	aa	aa	aa	aa	aa	aa	aa	aa	bb	aa	aa	aa	aa	aa	aa	aa	aa	aa	aa	aa	aa
Marker1760	aaxbb	aa	aa	aa	aa	aa	bb	bb	bb	aa	aa	aa	aa	aa	aa	bb	aa	aa	bb	bb	bb	aa	aa	aa	aa	aa	bb	aa	aa	aa	aa	aa	aa	aa	aa	aa	bb	aa	aa	aa	aa	aa	aa	aa	aa	aa	aa	aa	aa
Marker1763	aaxbb	aa	aa	aa	aa	aa	bb	bb	bb	aa	aa	aa	aa	aa	aa	bb	aa	aa	bb	bb	bb	aa	aa	aa	aa	aa	bb	aa	aa	aa	aa	aa	aa	aa	aa	aa	bb	aa	aa	aa	aa	aa	aa	aa	aa	aa	aa	aa	aa
Marker1764	aaxbb	aa	aa	aa	aa	aa	bb	bb	bb	aa	aa	aa	aa	aa	aa	bb	aa	aa	bb	bb	bb	aa	aa	aa	aa	aa	bb	aa	aa	aa	aa	aa	aa	aa	aa	aa	bb	aa	aa	aa	aa	aa	aa	aa	aa	aa	aa	aa	aa
Marker1765	aaxbb	aa	aa	aa	aa	aa	bb	bb	bb	aa	aa	aa	aa	aa	aa	bb	aa	aa	bb	bb	bb	aa	aa	aa	aa	aa	bb	aa	aa	aa	aa	aa	aa	aa	aa	aa	bb	aa	aa	aa	aa	aa	aa	aa	aa	aa	aa	aa	aa
Marker1766	aaxbb	aa	aa	aa	aa	aa	bb	bb	bb	aa	aa	aa	aa	aa	aa	bb	aa	aa	bb	bb	bb	aa	aa	aa	aa	aa	bb	aa	aa	aa	aa	aa	aa	aa	aa	aa	bb	aa	aa	aa	aa	aa	aa	aa	aa	aa	aa	aa	aa
Marker1768	aaxbb	aa	aa	aa	aa	aa	bb	bb	bb	aa	aa	aa	aa	aa	aa	bb	aa	aa	bb	bb	bb	aa	aa	aa	aa	aa	bb	aa	aa	aa	aa	aa	aa	aa	aa	aa	bb	aa	aa	aa	aa	aa	aa	aa	aa	aa	aa	aa	aa
Marker1769	aaxbb	aa	aa	aa	aa	aa	bb	bb	bb	aa	aa	aa	aa	aa	aa	bb	aa	aa	bb	bb	bb	aa	aa	aa	aa	aa	bb	aa	aa	aa	aa	aa	aa	aa	aa	aa	bb	aa	aa	aa	aa	aa	aa	aa	aa	aa	aa	aa	aa
Marker1771	aaxbb	aa	aa	aa	aa	aa	bb	bb	bb	aa	aa	aa	aa	aa	aa	bb	aa	aa	bb	bb	bb	aa	aa	aa	aa	aa	bb	aa	aa	aa	aa	aa	aa	aa	aa	aa	bb	aa	aa	aa	aa	aa	aa	aa	aa	aa	aa	aa	aa
Marker1772	aaxbb	aa	aa	aa	aa	aa	bb	bb	bb	aa	aa	aa	aa	aa	aa	bb	aa	aa	bb	bb	bb	aa	aa	aa	aa	aa	bb	aa	aa	aa	aa	aa	aa	aa	aa	aa	bb	aa	aa	aa	aa	aa	aa	aa	aa	aa	aa	aa	aa
Marker1773	aaxbb	aa	aa	aa	aa	aa	bb	bb	bb	aa	aa	aa	aa	aa	aa	bb	aa	aa	bb	bb	bb	aa	aa	aa	aa	aa	bb	aa	aa	aa	aa	aa	aa	aa	aa	aa	bb	aa	aa	aa	aa	aa	aa	aa	aa	aa	aa	aa	aa
Marker1779	aaxbb	aa	aa	aa	aa	aa	bb	bb	bb	aa	aa	aa	aa	aa	aa	bb	aa	aa	bb	bb	bb	aa	aa	aa	aa	aa	bb	aa	aa	aa	aa	aa	aa	aa	aa	aa	bb	aa	aa	aa	aa	aa	aa	aa	aa	aa	aa	aa	aa
Marker1782	aaxbb	aa	aa	aa	aa	aa	bb	bb	bb	aa	aa	aa	aa	aa	aa	bb	aa	aa	bb	bb	--	aa	aa	aa	aa	aa	bb	aa	aa	aa	aa	aa	aa	aa	aa	aa	bb	aa	aa	aa	aa	aa	aa	aa	aa	aa	aa	aa	aa
Marker1783	aaxbb	aa	aa	aa	aa	aa	bb	bb	bb	aa	aa	aa	aa	aa	aa	bb	aa	aa	bb	bb	aa	aa	aa	aa	aa	aa	bb	aa	aa	aa	aa	aa	aa	aa	aa	aa	bb	aa	aa	aa	aa	aa	aa	aa	aa	aa	aa	aa	aa
Marker1788	aaxbb	aa	bb	aa	aa	aa	bb	bb	bb	aa	aa	aa	aa	aa	aa	bb	aa	aa	bb	bb	aa	aa	aa	aa	aa	aa	bb	aa	aa	aa	aa	aa	aa	aa	aa	aa	bb	aa	aa	aa	aa	aa	aa	aa	aa	aa	aa	aa	aa
Marker1802	aaxbb	aa	bb	aa	aa	aa	bb	bb	bb	aa	aa	aa	aa	aa	aa	bb	aa	aa	bb	bb	aa	aa	aa	aa	aa	aa	bb	aa	aa	aa	aa	aa	aa	aa	aa	aa	bb	aa	aa	aa	aa	aa	aa	aa	aa	aa	aa	aa	aa
Marker1804	aaxbb	aa	bb	aa	aa	aa	bb	bb	bb	aa	aa	aa	aa	aa	aa	bb	aa	aa	bb	bb	aa	aa	aa	aa	aa	aa	bb	aa	aa	aa	aa	aa	aa	aa	aa	aa	bb	aa	aa	aa	aa	aa	aa	aa	aa	aa	aa	aa	aa
Marker1805	aaxbb	aa	bb	aa	aa	aa	bb	bb	bb	aa	aa	aa	aa	aa	aa	bb	aa	aa	bb	bb	aa	aa	aa	aa	aa	aa	bb	aa	aa	aa	aa	aa	aa	aa	aa	aa	bb	aa	aa	aa	aa	aa	aa	aa	aa	aa	aa	aa	aa
Marker1806	aaxbb	aa	bb	aa	aa	aa	bb	bb	bb	aa	aa	aa	aa	aa	aa	bb	aa	aa	bb	bb	aa	aa	aa	aa	aa	aa	bb	aa	aa	aa	aa	aa	aa	aa	aa	aa	bb	aa	aa	aa	aa	aa	aa	aa	aa	aa	aa	aa	aa
Marker1810	aaxbb	aa	bb	aa	aa	aa	bb	bb	bb	aa	aa	aa	aa	aa	aa	bb	aa	aa	bb	bb	aa	aa	aa	aa	aa	aa	bb	aa	aa	aa	aa	aa	aa	aa	aa	aa	bb	aa	aa	aa	aa	aa	aa	aa	aa	aa	aa	aa	aa
Marker1813	aaxbb	aa	bb	aa	aa	aa	bb	bb	bb	aa	aa	aa	aa	aa	aa	bb	aa	aa	bb	bb	aa	aa	aa	aa	aa	aa	bb	aa	aa	aa	aa	aa	aa	aa	aa	aa	bb	aa	aa	aa	aa	aa	aa	aa	aa	aa	aa	aa	aa
Marker1815	aaxbb	aa	bb	aa	aa	aa	bb	bb	bb	aa	aa	aa	aa	aa	aa	bb	aa	aa	bb	bb	aa	aa	aa	aa	aa	aa	bb	aa	aa	aa	aa	aa	aa	aa	aa	aa	bb	aa	aa	aa	aa	aa	aa	aa	aa	aa	aa	aa	aa
Marker1817	aaxbb	aa	bb	aa	aa	aa	bb	bb	bb	aa	aa	aa	aa	aa	aa	bb	aa	aa	bb	bb	aa	aa	aa	aa	aa	aa	bb	aa	aa	aa	aa	aa	aa	aa	aa	aa	bb	aa	aa	aa	aa	aa	aa	aa	aa	aa	aa	aa	aa
Marker1819	aaxbb	aa	bb	aa	aa	aa	bb	bb	bb	aa	aa	aa	aa	aa	aa	bb	aa	aa	bb	bb	aa	aa	aa	aa	aa	aa	bb	aa	aa	aa	aa	aa	aa	aa	aa	aa	bb	aa	aa	aa	aa	aa	aa	aa	aa	aa	aa	aa	aa
Marker1823	aaxbb	aa	bb	aa	aa	aa	bb	bb	bb	aa	aa	aa	aa	aa	aa	bb	aa	aa	bb	bb	aa	aa	aa	aa	aa	aa	bb	aa	aa	aa	aa	aa	aa	aa	aa	aa	bb	aa	aa	aa	aa	aa	aa	aa	aa	aa	aa	aa	aa
Marker1820	aaxbb	aa	bb	aa	aa	aa	bb	bb	bb	aa	aa	aa	aa	aa	aa	bb	aa	aa	bb	bb	aa	aa	aa	aa	aa	aa	bb	aa	aa	aa	aa	aa	aa	aa	aa	aa	bb	aa	aa	aa	aa	aa	aa	aa	aa	aa	aa	aa	aa
Marker1824	aaxbb	aa	bb	aa	aa	aa	bb	bb	bb	aa	aa	aa	aa	aa	aa	bb	aa	aa	--	--	--	aa	aa	aa	aa	aa	bb	aa	aa	aa	aa	aa	aa	aa	aa	aa	--	aa	aa	aa	aa	aa	aa	aa	aa	aa	aa	aa	aa
Marker1825	aaxbb	aa	bb	aa	aa	aa	bb	bb	bb	aa	aa	aa	aa	aa	aa	bb	aa	aa	aa	bb	aa	aa	aa	aa	aa	aa	bb	aa	aa	aa	aa	aa	aa	aa	aa	aa	bb	aa	aa	aa	aa	aa	aa	aa	aa	aa	aa	aa	aa
Marker1826	aaxbb	aa	bb	aa	aa	aa	bb	bb	bb	aa	aa	aa	aa	aa	aa	bb	aa	aa	aa	bb	aa	aa	aa	aa	aa	aa	bb	aa	aa	aa	aa	aa	aa	aa	aa	aa	bb	aa	aa	aa	aa	aa	aa	aa	aa	aa	aa	aa	aa
Marker1829	aaxbb	aa	aa	aa	aa	aa	bb	bb	aa	aa	aa	aa	aa	aa	aa	bb	aa	aa	--	--	bb	aa	aa	aa	aa	bb	bb	aa	bb	aa	aa	aa	aa	aa	aa	aa	aa	aa	aa	aa	aa	aa	aa	aa	aa	aa	aa	aa	aa
Marker1830	aaxbb	aa	aa	aa	aa	aa	bb	bb	aa	aa	aa	aa	aa	aa	aa	bb	aa	aa	aa	aa	bb	aa	aa	aa	aa	bb	bb	aa	bb	aa	aa	aa	aa	aa	aa	aa	aa	aa	aa	aa	aa	aa	aa	aa	aa	aa	aa	aa	aa
Marker1831	aaxbb	aa	aa	aa	aa	aa	bb	bb	aa	aa	aa	aa	aa	aa	aa	bb	aa	aa	aa	aa	bb	aa	aa	aa	aa	bb	bb	aa	bb	aa	aa	aa	aa	aa	aa	aa	aa	aa	aa	aa	aa	aa	aa	aa	aa	aa	aa	aa	aa
Marker1832	aaxbb	aa	aa	aa	aa	aa	bb	bb	aa	aa	aa	aa	aa	aa	aa	bb	aa	aa	aa	aa	bb	aa	aa	aa	aa	bb	bb	aa	bb	aa	aa	aa	aa	aa	aa	aa	aa	aa	aa	aa	aa	aa	aa	aa	aa	aa	aa	aa	aa
Marker1833	aaxbb	aa	aa	aa	aa	aa	bb	bb	aa	aa	aa	aa	aa	aa	aa	bb	aa	aa	aa	aa	bb	aa	aa	aa	aa	bb	bb	aa	bb	aa	aa	aa	aa	aa	aa	aa	aa	aa	aa	aa	aa	aa	aa	aa	aa	aa	aa	aa	aa
Marker1837	aaxbb	aa	aa	aa	aa	aa	bb	bb	aa	aa	aa	aa	aa	aa	aa	bb	aa	aa	aa	aa	bb	aa	aa	aa	aa	bb	bb	aa	bb	aa	aa	aa	aa	aa	aa	aa	aa	aa	aa	aa	aa	aa	aa	aa	aa	aa	aa	aa	aa
Marker1841	aaxbb	aa	aa	aa	aa	aa	bb	bb	aa	aa	aa	aa	aa	aa	aa	--	aa	aa	aa	aa	bb	aa	aa	aa	aa	bb	bb	aa	bb	aa	aa	aa	aa	aa	aa	aa	aa	aa	aa	aa	aa	aa	aa	aa	aa	aa	aa	aa	aa
Marker1842	aaxbb	aa	aa	aa	aa	aa	bb	bb	aa	aa	aa	aa	aa	aa	aa	bb	aa	aa	aa	aa	bb	aa	aa	aa	aa	bb	bb	aa	bb	aa	aa	aa	aa	aa	aa	aa	aa	aa	aa	aa	aa	aa	aa	aa	aa	aa	aa	aa	aa
Marker1838	aaxbb	aa	aa	aa	aa	aa	bb	bb	aa	aa	aa	aa	aa	aa	aa	bb	aa	aa	aa	aa	bb	aa	aa	aa	aa	bb	bb	aa	bb	aa	aa	aa	aa	aa	aa	aa	aa	aa	aa	aa	aa	aa	aa	aa	aa	aa	aa	aa	aa
Marker1846	aaxbb	aa	aa	aa	aa	aa	bb	bb	aa	aa	aa	aa	aa	aa	aa	aa	aa	aa	aa	aa	bb	aa	aa	aa	aa	bb	bb	aa	bb	aa	aa	aa	aa	aa	aa	aa	aa	aa	aa	aa	aa	aa	aa	aa	aa	aa	aa	aa	aa
Marker1854	aaxbb	aa	aa	aa	aa	aa	bb	bb	aa	aa	aa	aa	aa	aa	aa	aa	aa	aa	aa	aa	bb	aa	aa	aa	aa	bb	bb	aa	aa	aa	aa	aa	aa	aa	aa	aa	aa	aa	aa	aa	aa	aa	aa	aa	aa	aa	aa	aa	aa
Marker1858	aaxbb	aa	bb	aa	aa	aa	bb	bb	aa	aa	aa	aa	aa	aa	aa	aa	aa	aa	aa	aa	bb	aa	aa	aa	aa	bb	bb	aa	aa	aa	aa	aa	aa	aa	aa	aa	aa	aa	aa	aa	aa	aa	aa	aa	aa	aa	aa	aa	aa
Marker1857	aaxbb	aa	bb	aa	aa	aa	bb	bb	aa	aa	aa	aa	aa	aa	aa	aa	aa	aa	aa	aa	bb	aa	aa	aa	aa	bb	bb	aa	aa	aa	aa	aa	aa	aa	aa	aa	aa	aa	aa	aa	aa	aa	aa	aa	aa	aa	aa	aa	aa
Marker1863	aaxbb	aa	bb	aa	aa	aa	bb	bb	bb	aa	aa	aa	aa	aa	aa	aa	aa	aa	aa	aa	bb	aa	aa	aa	aa	bb	bb	aa	aa	aa	aa	aa	aa	aa	aa	aa	aa	aa	aa	aa	aa	aa	aa	aa	aa	aa	aa	aa	aa
Marker1866	aaxbb	aa	bb	aa	aa	aa	bb	bb	bb	aa	aa	aa	aa	aa	aa	aa	aa	aa	aa	aa	bb	aa	aa	aa	aa	bb	bb	aa	aa	aa	aa	aa	aa	aa	aa	aa	aa	aa	aa	aa	aa	aa	aa	aa	aa	aa	aa	aa	aa
Marker1868	aaxbb	aa	bb	aa	aa	aa	bb	bb	--	aa	aa	aa	aa	aa	aa	aa	aa	aa	aa	aa	bb	aa	aa	aa	aa	bb	bb	aa	--	aa	aa	aa	aa	aa	aa	aa	aa	aa	aa	aa	aa	aa	aa	aa	aa	aa	aa	aa	aa
Marker1870	aaxbb	aa	bb	aa	aa	aa	bb	bb	bb	aa	aa	aa	aa	aa	aa	aa	aa	aa	aa	aa	bb	aa	aa	aa	aa	bb	bb	aa	aa	aa	aa	aa	aa	aa	aa	aa	aa	aa	aa	aa	aa	aa	aa	aa	aa	aa	aa	aa	aa
Marker1875	aaxbb	aa	bb	aa	aa	aa	aa	bb	bb	aa	aa	aa	aa	aa	aa	aa	aa	aa	aa	aa	bb	aa	aa	aa	aa	bb	bb	aa	aa	aa	aa	aa	aa	aa	aa	aa	aa	aa	aa	aa	aa	aa	aa	aa	aa	aa	aa	aa	aa
Marker1881	aaxbb	aa	bb	aa	aa	aa	bb	bb	bb	aa	aa	aa	aa	aa	aa	aa	aa	aa	aa	aa	bb	aa	aa	aa	aa	bb	bb	aa	aa	aa	aa	aa	aa	aa	aa	aa	aa	aa	aa	aa	aa	aa	aa	aa	aa	aa	aa	aa	aa
Marker1880	aaxbb	aa	bb	aa	aa	aa	bb	bb	bb	aa	aa	aa	aa	aa	aa	aa	aa	aa	aa	aa	bb	aa	aa	aa	aa	bb	bb	aa	aa	aa	aa	aa	aa	aa	aa	aa	aa	aa	aa	aa	aa	aa	aa	aa	aa	aa	aa	aa	aa
Marker1890	aaxbb	aa	bb	aa	aa	aa	bb	bb	bb	aa	aa	aa	aa	aa	aa	aa	aa	aa	aa	aa	bb	aa	aa	aa	aa	bb	bb	aa	bb	aa	aa	aa	aa	aa	aa	aa	aa	aa	aa	aa	aa	aa	aa	aa	aa	aa	aa	aa	aa
Marker1882	aaxbb	aa	bb	aa	aa	aa	bb	bb	bb	aa	aa	aa	aa	aa	aa	aa	aa	aa	aa	aa	bb	aa	aa	aa	aa	bb	bb	aa	bb	aa	aa	aa	aa	aa	aa	aa	aa	aa	--	aa	aa	aa	aa	aa	aa	aa	aa	aa	aa
Marker1907	aaxbb	aa	bb	aa	aa	aa	aa	bb	bb	aa	aa	bb	aa	aa	aa	aa	aa	aa	aa	aa	bb	aa	aa	aa	aa	bb	bb	aa	bb	aa	aa	aa	aa	aa	aa	aa	aa	aa	bb	aa	aa	aa	aa	aa	aa	aa	aa	aa	aa
Marker1876	aaxbb	aa	bb	aa	bb	aa	aa	bb	bb	aa	bb	bb	aa	aa	aa	aa	aa	aa	aa	aa	bb	bb	bb	aa	aa	bb	bb	aa	aa	aa	aa	aa	aa	aa	aa	aa	aa	bb	bb	aa	bb	bb	aa	aa	aa	aa	aa	aa	aa
Marker1878	aaxbb	aa	bb	aa	bb	aa	bb	bb	bb	aa	bb	bb	aa	aa	aa	aa	aa	aa	aa	aa	bb	bb	bb	aa	aa	bb	bb	aa	aa	aa	aa	aa	aa	aa	aa	aa	aa	bb	bb	aa	bb	bb	aa	aa	aa	aa	--	aa	aa
Marker1886	aaxbb	aa	bb	bb	bb	aa	bb	bb	bb	aa	bb	bb	aa	aa	aa	aa	aa	aa	aa	aa	bb	bb	bb	aa	aa	bb	bb	aa	bb	aa	aa	aa	aa	aa	aa	aa	aa	bb	bb	aa	bb	bb	aa	aa	aa	aa	bb	aa	aa
Marker1893	aaxbb	aa	bb	bb	bb	aa	aa	bb	bb	aa	bb	bb	aa	aa	aa	aa	aa	aa	aa	aa	aa	bb	bb	aa	aa	bb	bb	aa	bb	aa	aa	aa	aa	aa	aa	aa	aa	bb	bb	aa	bb	bb	aa	aa	aa	bb	bb	aa	aa
Marker1894	aaxbb	aa	bb	bb	bb	aa	aa	bb	bb	aa	bb	bb	aa	aa	aa	aa	aa	aa	aa	aa	aa	bb	bb	aa	aa	bb	bb	aa	bb	aa	aa	aa	aa	aa	aa	aa	aa	bb	bb	aa	bb	bb	aa	aa	aa	bb	bb	aa	aa
Marker1906	aaxbb	aa	bb	bb	bb	aa	aa	bb	bb	bb	bb	bb	aa	aa	aa	aa	aa	aa	aa	aa	aa	bb	bb	aa	aa	bb	bb	aa	bb	aa	aa	bb	aa	aa	aa	bb	aa	bb	bb	aa	bb	bb	aa	aa	aa	bb	bb	aa	aa
Marker1904	aaxbb	aa	bb	bb	bb	aa	aa	bb	bb	bb	bb	bb	aa	aa	aa	aa	aa	aa	aa	aa	aa	bb	bb	aa	aa	bb	bb	aa	bb	aa	aa	bb	aa	aa	aa	bb	aa	bb	bb	aa	bb	bb	aa	aa	aa	bb	bb	aa	aa
PM3	aaxbb	aa	bb	bb	bb	aa	aa	bb	bb	bb	bb	bb	aa	aa	aa	aa	aa	aa	aa	aa	aa	bb	bb	aa	aa	bb	bb	aa	bb	aa	aa	bb	aa	aa	aa	bb	aa	bb	bb	aa	bb	bb	aa	aa	aa	bb	bb	aa	aa
AGGS1325	aaxbb	aa	bb	bb	bb	aa	aa	bb	bb	bb	bb	bb	aa	aa	aa	aa	aa	aa	aa	aa	aa	bb	bb	aa	aa	bb	bb	aa	bb	aa	aa	bb	aa	aa	aa	bb	aa	bb	bb	aa	bb	bb	aa	aa	aa	bb	bb	aa	aa
AHGS1847	aaxbb	aa	bb	bb	bb	aa	aa	bb	bb	bb	bb	bb	aa	aa	aa	aa	aa	aa	aa	aa	aa	bb	bb	aa	aa	bb	bb	aa	bb	aa	aa	bb	aa	aa	aa	bb	aa	bb	bb	aa	bb	bb	aa	aa	aa	bb	bb	aa	aa
PM434	aaxbb	aa	bb	bb	bb	aa	aa	bb	bb	bb	bb	bb	aa	aa	aa	aa	aa	aa	aa	aa	aa	bb	bb	aa	aa	bb	bb	aa	bb	aa	aa	bb	aa	aa	aa	bb	aa	bb	bb	aa	bb	bb	aa	aa	aa	bb	bb	aa	aa
Marker2852	aaxbb	bb	aa	aa	aa	bb	aa	bb	aa	aa	aa	aa	bb	aa	aa	aa	bb	aa	bb	bb	aa	aa	aa	aa	bb	aa	bb	aa	bb	aa	bb	bb	bb	bb	aa	aa	bb	aa	aa	aa	--	aa	bb	bb	aa	aa	bb	aa	aa
Marker2855	aaxbb	bb	aa	aa	aa	bb	aa	bb	aa	aa	aa	aa	bb	aa	aa	aa	bb	aa	bb	bb	aa	aa	aa	aa	bb	aa	bb	aa	bb	aa	bb	bb	bb	bb	aa	aa	bb	aa	aa	aa	--	aa	bb	bb	aa	aa	bb	aa	aa
Marker2856	aaxbb	bb	aa	aa	aa	bb	aa	bb	aa	aa	aa	aa	bb	aa	aa	aa	bb	aa	bb	bb	aa	aa	aa	aa	bb	aa	bb	aa	bb	aa	bb	bb	bb	bb	aa	aa	bb	aa	aa	aa	aa	aa	bb	bb	aa	aa	bb	aa	aa
Marker2853	aaxbb	--	aa	aa	aa	bb	aa	bb	aa	aa	aa	aa	bb	aa	aa	aa	--	aa	bb	bb	aa	aa	aa	aa	bb	aa	bb	aa	bb	aa	bb	bb	--	--	aa	aa	bb	aa	aa	aa	bb	aa	bb	bb	aa	aa	bb	aa	aa
Marker2190	aaxbb	aa	aa	aa	aa	bb	aa	bb	aa	aa	aa	aa	aa	aa	aa	aa	aa	aa	bb	aa	aa	aa	aa	aa	bb	aa	aa	aa	bb	aa	bb	bb	aa	aa	aa	aa	aa	aa	aa	aa	aa	aa	aa	bb	aa	aa	aa	aa	aa
Marker2194	aaxbb	aa	aa	aa	aa	bb	aa	bb	aa	aa	aa	aa	aa	aa	aa	aa	aa	aa	bb	aa	aa	aa	aa	aa	bb	aa	aa	aa	bb	aa	bb	bb	aa	aa	aa	aa	aa	aa	aa	aa	aa	aa	aa	bb	aa	aa	aa	aa	aa
Marker2196	aaxbb	aa	aa	aa	aa	bb	aa	bb	aa	aa	aa	aa	aa	aa	aa	aa	aa	aa	bb	aa	aa	aa	aa	aa	bb	aa	aa	aa	bb	aa	bb	bb	aa	aa	aa	aa	aa	aa	aa	aa	aa	aa	aa	bb	aa	aa	aa	aa	aa
Marker2201	aaxbb	aa	aa	aa	aa	bb	aa	bb	aa	aa	aa	aa	aa	aa	aa	aa	aa	aa	bb	aa	aa	aa	aa	aa	bb	aa	aa	aa	bb	aa	bb	bb	aa	aa	aa	aa	aa	aa	aa	aa	aa	aa	aa	bb	aa	aa	aa	aa	aa
Marker2210	aaxbb	aa	aa	aa	aa	bb	aa	bb	aa	aa	aa	aa	aa	aa	aa	aa	aa	aa	bb	aa	aa	aa	aa	aa	bb	aa	aa	aa	bb	aa	bb	bb	aa	aa	aa	aa	aa	aa	aa	aa	aa	aa	aa	bb	aa	aa	aa	aa	aa
Marker2217	aaxbb	aa	aa	aa	aa	bb	aa	bb	aa	aa	aa	aa	aa	aa	aa	aa	aa	aa	bb	aa	aa	aa	aa	aa	bb	aa	aa	aa	bb	aa	bb	bb	aa	aa	aa	aa	aa	aa	aa	aa	aa	aa	aa	bb	aa	aa	aa	aa	aa
Marker2219	aaxbb	aa	aa	aa	aa	bb	aa	bb	aa	aa	aa	aa	aa	aa	aa	aa	aa	aa	bb	aa	aa	aa	aa	aa	bb	aa	aa	aa	bb	aa	bb	bb	aa	aa	aa	aa	aa	aa	aa	aa	aa	aa	aa	bb	aa	aa	aa	aa	aa
Marker2221	aaxbb	aa	aa	aa	aa	bb	aa	bb	aa	aa	aa	aa	aa	aa	aa	aa	aa	aa	bb	aa	aa	aa	aa	aa	bb	aa	aa	aa	bb	aa	bb	bb	aa	aa	aa	aa	aa	aa	aa	aa	aa	aa	aa	bb	aa	aa	aa	aa	aa
Marker2229	aaxbb	aa	aa	aa	aa	bb	aa	bb	aa	aa	aa	aa	aa	aa	aa	aa	aa	aa	bb	aa	aa	aa	aa	aa	bb	aa	aa	aa	bb	aa	bb	bb	aa	aa	aa	aa	aa	aa	aa	aa	aa	aa	aa	bb	aa	aa	aa	aa	aa
Marker2266	aaxbb	aa	aa	aa	aa	bb	aa	bb	aa	aa	aa	aa	aa	aa	aa	aa	aa	aa	bb	aa	aa	aa	aa	aa	bb	aa	aa	aa	bb	aa	bb	bb	aa	aa	aa	aa	aa	aa	aa	aa	aa	aa	aa	bb	aa	aa	aa	aa	aa
Marker2267	aaxbb	aa	aa	aa	aa	bb	aa	bb	aa	aa	aa	aa	aa	aa	aa	aa	aa	aa	bb	aa	aa	aa	aa	aa	bb	aa	aa	aa	bb	aa	bb	bb	aa	aa	aa	aa	aa	aa	aa	aa	aa	aa	aa	bb	aa	aa	aa	aa	aa
Marker2271	aaxbb	aa	aa	aa	aa	bb	aa	bb	aa	aa	aa	aa	aa	aa	aa	aa	aa	aa	bb	aa	aa	aa	aa	aa	bb	aa	aa	aa	bb	aa	bb	bb	aa	aa	aa	aa	aa	aa	aa	aa	aa	aa	aa	bb	aa	aa	aa	aa	aa
Marker2283	aaxbb	aa	aa	aa	aa	bb	aa	bb	aa	aa	aa	aa	aa	aa	aa	aa	aa	aa	bb	aa	aa	aa	aa	aa	bb	aa	aa	aa	bb	aa	bb	bb	aa	aa	aa	aa	aa	aa	aa	aa	aa	aa	aa	bb	aa	aa	aa	aa	aa
Marker2290	aaxbb	aa	aa	aa	aa	bb	aa	bb	aa	aa	aa	aa	aa	aa	aa	aa	aa	aa	bb	aa	aa	aa	aa	aa	bb	aa	aa	aa	bb	aa	bb	bb	aa	aa	aa	aa	aa	aa	aa	aa	aa	aa	aa	bb	aa	aa	aa	aa	aa
Marker2302	aaxbb	aa	aa	aa	aa	bb	aa	bb	aa	aa	aa	aa	aa	aa	aa	aa	aa	aa	bb	aa	aa	aa	aa	aa	bb	aa	aa	aa	bb	aa	bb	bb	aa	aa	aa	aa	aa	aa	aa	aa	aa	aa	aa	bb	aa	aa	aa	aa	aa
Marker2303	aaxbb	aa	aa	aa	aa	bb	aa	bb	aa	aa	aa	aa	aa	aa	aa	aa	aa	aa	bb	aa	aa	aa	aa	aa	bb	aa	aa	aa	bb	aa	bb	bb	aa	aa	aa	aa	aa	aa	aa	aa	aa	aa	aa	bb	aa	aa	aa	aa	aa
Marker2306	aaxbb	aa	aa	aa	aa	bb	aa	bb	aa	aa	aa	aa	aa	aa	aa	aa	aa	aa	bb	aa	aa	aa	aa	aa	bb	aa	aa	aa	bb	aa	bb	bb	aa	aa	aa	aa	aa	aa	aa	aa	aa	aa	aa	bb	aa	aa	aa	aa	aa
Marker2309	aaxbb	aa	aa	aa	aa	bb	aa	bb	aa	aa	aa	aa	aa	aa	aa	aa	aa	aa	bb	aa	aa	aa	aa	aa	bb	aa	aa	aa	bb	aa	bb	bb	aa	aa	aa	aa	aa	aa	aa	aa	aa	aa	aa	bb	aa	aa	aa	aa	aa
Marker2313	aaxbb	aa	aa	aa	aa	bb	aa	bb	aa	aa	aa	aa	aa	aa	aa	aa	aa	aa	bb	aa	aa	aa	aa	aa	bb	aa	aa	aa	bb	aa	bb	bb	aa	aa	aa	aa	aa	aa	aa	aa	aa	aa	aa	bb	aa	aa	aa	aa	aa
Marker2471	aaxbb	aa	aa	aa	aa	bb	aa	bb	aa	aa	aa	aa	aa	aa	aa	aa	aa	aa	bb	aa	aa	aa	aa	aa	bb	aa	aa	aa	bb	aa	bb	bb	aa	aa	aa	aa	aa	aa	aa	aa	aa	aa	aa	bb	aa	aa	aa	aa	aa
Marker2472	aaxbb	aa	aa	aa	aa	bb	aa	bb	aa	aa	aa	aa	aa	aa	aa	aa	aa	aa	bb	aa	aa	aa	aa	aa	bb	aa	aa	aa	bb	aa	bb	bb	aa	aa	aa	aa	aa	aa	aa	aa	aa	aa	aa	bb	aa	aa	aa	aa	aa
Marker2479	aaxbb	aa	aa	aa	aa	bb	aa	bb	aa	aa	aa	aa	aa	aa	aa	aa	aa	aa	bb	aa	aa	aa	aa	aa	bb	aa	aa	aa	bb	aa	bb	bb	aa	aa	aa	aa	aa	aa	aa	aa	aa	aa	aa	bb	aa	aa	aa	aa	aa
Marker2493	aaxbb	aa	aa	aa	aa	bb	aa	bb	aa	aa	aa	aa	aa	aa	aa	aa	aa	aa	bb	aa	aa	aa	aa	aa	bb	aa	aa	aa	bb	aa	bb	bb	aa	aa	aa	aa	aa	aa	aa	aa	aa	aa	aa	bb	aa	aa	aa	aa	aa
Marker2506	aaxbb	aa	aa	aa	aa	bb	aa	bb	aa	aa	aa	aa	aa	aa	aa	aa	aa	aa	bb	aa	aa	aa	aa	aa	bb	aa	aa	aa	bb	aa	bb	bb	aa	aa	aa	aa	aa	aa	aa	aa	aa	aa	aa	bb	aa	aa	aa	aa	aa
Marker2507	aaxbb	aa	aa	aa	aa	bb	aa	bb	aa	aa	aa	aa	aa	aa	aa	aa	aa	aa	bb	aa	aa	aa	aa	aa	bb	aa	aa	aa	bb	aa	bb	bb	aa	aa	aa	aa	aa	aa	aa	aa	aa	aa	aa	bb	aa	aa	aa	aa	aa
Marker2511	aaxbb	aa	aa	aa	aa	bb	aa	bb	aa	aa	aa	aa	aa	aa	aa	aa	aa	aa	bb	aa	aa	aa	aa	aa	bb	aa	aa	aa	bb	aa	bb	bb	aa	aa	aa	aa	aa	aa	aa	aa	aa	aa	aa	bb	aa	aa	aa	aa	aa
Marker2526	aaxbb	aa	aa	aa	aa	bb	aa	bb	aa	aa	aa	aa	aa	aa	aa	aa	aa	aa	bb	aa	aa	aa	aa	aa	bb	aa	aa	aa	bb	aa	bb	bb	aa	aa	aa	aa	aa	aa	aa	aa	aa	aa	aa	bb	aa	aa	aa	aa	aa
Marker2527	aaxbb	aa	aa	aa	aa	bb	aa	bb	aa	aa	aa	aa	aa	aa	aa	aa	aa	aa	bb	aa	aa	aa	aa	aa	bb	aa	aa	aa	bb	aa	bb	bb	aa	aa	aa	aa	aa	aa	aa	aa	aa	aa	aa	bb	aa	aa	aa	aa	aa
Marker2528	aaxbb	aa	aa	aa	aa	bb	aa	bb	aa	aa	aa	aa	aa	aa	aa	aa	aa	aa	bb	aa	aa	aa	aa	aa	bb	aa	aa	aa	bb	aa	bb	bb	aa	aa	aa	aa	aa	aa	aa	aa	aa	aa	aa	bb	aa	aa	aa	aa	aa
Marker2530	aaxbb	aa	aa	aa	aa	bb	aa	bb	aa	aa	aa	aa	aa	aa	aa	aa	aa	aa	bb	aa	aa	aa	aa	aa	bb	aa	aa	aa	bb	aa	bb	bb	aa	aa	aa	aa	aa	aa	aa	aa	aa	aa	aa	bb	aa	aa	aa	aa	aa
Marker2537	aaxbb	aa	aa	aa	aa	bb	aa	bb	aa	aa	aa	aa	aa	aa	aa	aa	aa	aa	bb	aa	aa	aa	aa	aa	bb	aa	aa	aa	bb	aa	bb	bb	aa	aa	aa	aa	aa	aa	aa	aa	aa	aa	aa	bb	aa	aa	aa	aa	aa
Marker2580	aaxbb	aa	aa	aa	aa	bb	aa	bb	aa	aa	aa	aa	aa	aa	aa	aa	aa	aa	bb	aa	aa	aa	aa	aa	bb	aa	aa	aa	bb	aa	bb	bb	aa	aa	aa	aa	aa	aa	aa	aa	aa	aa	aa	bb	aa	aa	aa	aa	aa
Marker2581	aaxbb	aa	aa	aa	aa	bb	aa	bb	aa	aa	aa	aa	aa	aa	aa	aa	aa	aa	bb	aa	aa	aa	aa	aa	bb	aa	aa	aa	bb	aa	bb	bb	aa	aa	aa	aa	aa	aa	aa	aa	aa	aa	aa	bb	aa	aa	aa	aa	aa
Marker2582	aaxbb	aa	aa	aa	aa	bb	aa	bb	aa	aa	aa	aa	aa	aa	aa	aa	aa	aa	bb	aa	aa	aa	aa	aa	bb	aa	aa	aa	bb	aa	bb	bb	aa	aa	aa	aa	aa	aa	aa	aa	aa	aa	aa	bb	aa	aa	aa	aa	aa
Marker2593	aaxbb	aa	aa	aa	aa	bb	aa	bb	aa	aa	aa	aa	aa	aa	aa	aa	aa	aa	bb	aa	aa	aa	aa	aa	bb	aa	aa	aa	bb	aa	bb	bb	aa	aa	aa	aa	aa	aa	aa	aa	aa	aa	aa	bb	aa	aa	aa	aa	aa
Marker2602	aaxbb	aa	aa	aa	aa	bb	aa	bb	aa	aa	aa	aa	aa	aa	aa	aa	aa	aa	bb	aa	aa	aa	aa	aa	bb	aa	aa	aa	bb	aa	bb	bb	aa	aa	aa	aa	aa	aa	aa	aa	aa	aa	aa	bb	aa	aa	aa	aa	aa
Marker2615	aaxbb	aa	aa	aa	aa	bb	aa	bb	aa	aa	aa	aa	aa	aa	aa	aa	aa	aa	bb	aa	aa	aa	aa	aa	bb	aa	aa	aa	bb	aa	bb	bb	aa	aa	aa	aa	aa	aa	aa	aa	aa	aa	aa	bb	aa	aa	aa	aa	aa
Marker2624	aaxbb	aa	aa	aa	aa	bb	aa	bb	aa	aa	aa	aa	aa	aa	aa	aa	aa	aa	bb	aa	aa	aa	aa	aa	bb	aa	aa	aa	bb	aa	bb	bb	aa	aa	aa	aa	aa	aa	aa	aa	aa	aa	aa	bb	aa	aa	aa	aa	aa
Marker2625	aaxbb	aa	aa	aa	aa	bb	aa	bb	aa	aa	aa	aa	aa	aa	aa	aa	aa	aa	bb	aa	aa	aa	aa	aa	bb	aa	aa	aa	bb	aa	bb	bb	aa	aa	aa	aa	aa	aa	aa	aa	aa	aa	aa	bb	aa	aa	aa	aa	aa
Marker2635	aaxbb	aa	aa	aa	aa	bb	aa	bb	aa	aa	aa	aa	aa	aa	aa	aa	aa	aa	bb	aa	aa	aa	aa	aa	bb	aa	aa	aa	bb	aa	bb	bb	aa	aa	aa	aa	aa	aa	aa	aa	aa	aa	aa	bb	aa	aa	aa	aa	aa
Marker2643	aaxbb	aa	aa	aa	aa	bb	aa	bb	aa	aa	aa	aa	aa	aa	aa	aa	aa	aa	bb	aa	aa	aa	aa	aa	bb	aa	aa	aa	bb	aa	bb	bb	aa	aa	aa	aa	aa	aa	aa	aa	aa	aa	aa	bb	aa	aa	aa	aa	aa
Marker2648	aaxbb	aa	aa	aa	aa	bb	aa	bb	aa	aa	aa	aa	aa	aa	aa	aa	aa	aa	bb	aa	aa	aa	aa	aa	bb	aa	aa	aa	bb	aa	bb	bb	aa	aa	aa	aa	aa	aa	aa	aa	aa	aa	aa	bb	aa	aa	aa	aa	aa
Marker2661	aaxbb	aa	aa	aa	aa	bb	aa	bb	aa	aa	aa	aa	aa	aa	aa	aa	aa	aa	bb	aa	aa	aa	aa	aa	bb	aa	aa	aa	bb	aa	bb	bb	aa	aa	aa	aa	aa	aa	aa	aa	aa	aa	aa	bb	aa	aa	aa	aa	aa
Marker2663	aaxbb	aa	aa	aa	aa	bb	aa	bb	aa	aa	aa	aa	aa	aa	aa	aa	aa	aa	bb	aa	aa	aa	aa	aa	bb	aa	aa	aa	bb	aa	bb	bb	aa	aa	aa	aa	aa	aa	aa	aa	aa	aa	aa	bb	aa	aa	aa	aa	aa
Marker2668	aaxbb	aa	aa	aa	aa	bb	aa	bb	aa	aa	aa	aa	aa	aa	aa	aa	aa	aa	bb	aa	aa	aa	aa	aa	bb	aa	aa	aa	bb	aa	bb	bb	aa	aa	aa	aa	aa	aa	aa	aa	aa	aa	aa	bb	aa	aa	aa	aa	aa
Marker2671	aaxbb	aa	aa	aa	aa	bb	aa	bb	aa	aa	aa	aa	aa	aa	aa	aa	aa	aa	bb	aa	aa	aa	aa	aa	bb	aa	aa	aa	bb	aa	bb	bb	aa	aa	aa	aa	aa	aa	aa	aa	aa	aa	aa	bb	aa	aa	aa	aa	aa
Marker2675	aaxbb	aa	aa	aa	aa	bb	aa	bb	aa	aa	aa	aa	aa	aa	aa	aa	aa	aa	bb	aa	aa	aa	aa	aa	bb	aa	aa	aa	bb	aa	bb	bb	aa	aa	aa	aa	aa	aa	aa	aa	aa	aa	aa	bb	aa	aa	aa	aa	aa
Marker2678	aaxbb	aa	aa	aa	aa	bb	aa	bb	aa	aa	aa	aa	aa	aa	aa	aa	aa	aa	bb	aa	aa	aa	aa	aa	bb	aa	aa	aa	bb	aa	bb	bb	aa	aa	aa	aa	aa	aa	aa	aa	aa	aa	aa	bb	aa	aa	aa	aa	aa
Marker2686	aaxbb	aa	aa	aa	aa	bb	aa	bb	aa	aa	aa	aa	aa	aa	aa	aa	aa	aa	bb	aa	aa	aa	aa	aa	bb	aa	aa	aa	bb	aa	bb	bb	aa	aa	aa	aa	aa	aa	aa	aa	aa	aa	aa	bb	aa	aa	aa	aa	aa
Marker2687	aaxbb	aa	aa	aa	aa	bb	aa	bb	aa	aa	aa	aa	aa	aa	aa	aa	aa	aa	bb	aa	aa	aa	aa	aa	bb	aa	aa	aa	bb	aa	bb	bb	aa	aa	aa	aa	aa	aa	aa	aa	aa	aa	aa	bb	aa	aa	aa	aa	aa
Marker2688	aaxbb	aa	aa	aa	aa	bb	aa	bb	aa	aa	aa	aa	aa	aa	aa	aa	aa	aa	bb	aa	aa	aa	aa	aa	bb	aa	aa	aa	bb	aa	bb	bb	aa	aa	aa	aa	aa	aa	aa	aa	aa	aa	aa	bb	aa	aa	aa	aa	aa
Marker2689	aaxbb	aa	aa	aa	aa	bb	aa	bb	aa	aa	aa	aa	aa	aa	aa	aa	aa	aa	bb	aa	aa	aa	aa	aa	bb	aa	aa	aa	bb	aa	bb	bb	aa	aa	aa	aa	aa	aa	aa	aa	aa	aa	aa	bb	aa	aa	aa	aa	aa
Marker2690	aaxbb	aa	aa	aa	aa	bb	aa	bb	aa	aa	aa	aa	aa	aa	aa	aa	aa	aa	bb	aa	aa	aa	aa	aa	bb	aa	aa	aa	bb	aa	bb	bb	aa	aa	aa	aa	aa	aa	aa	aa	aa	aa	aa	bb	aa	aa	aa	aa	aa
Marker2692	aaxbb	aa	aa	aa	aa	bb	aa	bb	aa	aa	aa	aa	aa	aa	aa	aa	aa	aa	bb	aa	aa	aa	aa	aa	bb	aa	aa	aa	bb	aa	bb	bb	aa	aa	aa	aa	aa	aa	aa	aa	aa	aa	aa	bb	aa	aa	aa	aa	aa
Marker2696	aaxbb	aa	aa	aa	aa	bb	aa	bb	aa	aa	aa	aa	aa	aa	aa	aa	aa	aa	bb	aa	aa	aa	aa	aa	bb	aa	aa	aa	bb	aa	bb	bb	aa	aa	aa	aa	aa	aa	aa	aa	aa	aa	aa	bb	aa	aa	aa	aa	aa
Marker2701	aaxbb	aa	aa	aa	aa	bb	aa	bb	aa	aa	aa	aa	aa	aa	aa	aa	aa	aa	bb	aa	aa	aa	aa	aa	bb	aa	aa	aa	bb	aa	bb	bb	aa	aa	aa	aa	aa	aa	aa	aa	aa	aa	aa	bb	aa	aa	aa	aa	aa
Marker2702	aaxbb	aa	aa	aa	aa	bb	aa	bb	aa	aa	aa	aa	aa	aa	aa	aa	aa	aa	bb	aa	aa	aa	aa	aa	bb	aa	aa	aa	bb	aa	bb	bb	aa	aa	aa	aa	aa	aa	aa	aa	aa	aa	aa	bb	aa	aa	aa	aa	aa
Marker2722	aaxbb	aa	aa	aa	aa	bb	aa	bb	aa	aa	aa	aa	aa	aa	aa	aa	aa	aa	bb	aa	aa	aa	aa	aa	bb	aa	aa	aa	bb	aa	bb	bb	aa	aa	aa	aa	aa	aa	aa	aa	aa	aa	aa	bb	aa	aa	aa	aa	aa
Marker2737	aaxbb	aa	aa	aa	aa	bb	aa	bb	aa	aa	aa	aa	aa	aa	aa	aa	aa	aa	bb	aa	aa	aa	aa	aa	bb	aa	aa	aa	bb	aa	bb	bb	aa	aa	aa	aa	aa	aa	aa	aa	aa	aa	aa	bb	aa	aa	aa	aa	aa
Marker2740	aaxbb	aa	aa	aa	aa	bb	aa	bb	aa	aa	aa	aa	aa	aa	aa	aa	aa	aa	bb	aa	aa	aa	aa	aa	bb	aa	aa	aa	bb	aa	bb	bb	aa	aa	aa	aa	aa	aa	aa	aa	aa	aa	aa	bb	aa	aa	aa	aa	aa
Marker2747	aaxbb	aa	aa	aa	aa	bb	aa	bb	aa	aa	aa	aa	aa	aa	aa	aa	aa	aa	bb	aa	aa	aa	aa	aa	bb	aa	aa	aa	bb	aa	bb	bb	aa	aa	aa	aa	aa	aa	aa	aa	aa	aa	aa	bb	aa	aa	aa	aa	aa
Marker2752	aaxbb	aa	aa	aa	aa	bb	aa	bb	aa	aa	aa	aa	aa	aa	aa	aa	aa	aa	bb	aa	aa	aa	aa	aa	bb	aa	aa	aa	bb	aa	bb	bb	aa	aa	aa	aa	aa	aa	aa	aa	aa	aa	aa	bb	aa	aa	aa	aa	aa
Marker2758	aaxbb	aa	aa	aa	aa	bb	aa	bb	aa	aa	aa	aa	aa	aa	aa	aa	aa	aa	bb	aa	aa	aa	aa	aa	bb	aa	aa	aa	bb	aa	bb	bb	aa	aa	aa	aa	aa	aa	aa	aa	aa	aa	aa	bb	aa	aa	aa	aa	aa
Marker2774	aaxbb	aa	aa	aa	aa	bb	aa	bb	aa	aa	aa	aa	aa	aa	aa	aa	aa	aa	bb	aa	aa	aa	aa	aa	bb	aa	aa	aa	bb	aa	bb	bb	aa	aa	aa	aa	aa	aa	aa	aa	aa	aa	aa	bb	aa	aa	aa	aa	aa
Marker2797	aaxbb	aa	aa	aa	aa	bb	aa	bb	aa	aa	aa	aa	aa	aa	aa	aa	aa	aa	bb	aa	aa	aa	aa	aa	bb	aa	aa	aa	bb	aa	bb	bb	aa	aa	aa	aa	aa	aa	aa	aa	aa	aa	aa	bb	aa	aa	aa	aa	aa
Marker2806	aaxbb	aa	aa	aa	aa	bb	aa	bb	aa	aa	aa	aa	aa	aa	aa	aa	aa	aa	bb	aa	aa	aa	aa	aa	bb	aa	aa	aa	bb	aa	bb	bb	aa	aa	aa	aa	aa	aa	aa	aa	aa	aa	aa	bb	aa	aa	aa	aa	aa
Marker2812	aaxbb	aa	aa	aa	aa	bb	aa	bb	aa	aa	aa	aa	aa	aa	aa	aa	aa	aa	bb	aa	aa	aa	aa	aa	bb	aa	aa	aa	bb	aa	bb	bb	aa	aa	aa	aa	aa	aa	aa	aa	aa	aa	aa	bb	aa	aa	aa	aa	aa
Marker2813	aaxbb	aa	aa	aa	aa	bb	aa	bb	aa	aa	aa	aa	aa	aa	aa	aa	aa	aa	bb	aa	aa	aa	aa	aa	bb	aa	aa	aa	bb	aa	bb	bb	aa	aa	aa	aa	aa	aa	aa	aa	aa	aa	aa	bb	aa	aa	aa	aa	aa
Marker2839	aaxbb	aa	aa	aa	aa	bb	aa	bb	aa	aa	aa	aa	aa	aa	aa	aa	aa	aa	bb	aa	aa	aa	aa	aa	bb	aa	aa	aa	bb	aa	bb	bb	aa	aa	aa	aa	aa	aa	aa	aa	aa	aa	aa	bb	aa	aa	aa	aa	aa
Marker2137	aaxbb	aa	aa	aa	aa	bb	aa	bb	aa	aa	aa	aa	aa	aa	aa	aa	aa	aa	bb	aa	aa	aa	aa	aa	bb	aa	aa	aa	bb	aa	bb	bb	aa	aa	aa	aa	aa	aa	aa	aa	aa	aa	aa	bb	aa	aa	aa	aa	aa
Marker2141	aaxbb	aa	aa	aa	aa	bb	aa	bb	aa	aa	aa	aa	aa	aa	aa	aa	aa	aa	bb	aa	aa	aa	aa	aa	bb	aa	aa	aa	bb	aa	bb	bb	aa	aa	aa	aa	aa	aa	aa	aa	aa	aa	aa	bb	aa	aa	aa	aa	aa
Marker2143	aaxbb	aa	aa	aa	aa	bb	aa	bb	aa	aa	aa	aa	aa	aa	aa	aa	aa	aa	bb	aa	aa	aa	aa	aa	bb	aa	aa	aa	bb	aa	bb	bb	aa	aa	aa	aa	aa	aa	aa	aa	aa	aa	aa	bb	aa	aa	aa	aa	aa
Marker2041	aaxbb	aa	aa	aa	aa	bb	aa	bb	aa	aa	aa	aa	aa	aa	aa	aa	aa	aa	bb	aa	aa	aa	aa	aa	bb	aa	aa	aa	bb	aa	bb	bb	aa	aa	aa	aa	aa	aa	aa	aa	aa	aa	aa	bb	aa	aa	aa	aa	aa
Marker2042	aaxbb	aa	aa	aa	aa	bb	aa	bb	aa	aa	aa	aa	aa	aa	aa	aa	aa	aa	bb	aa	aa	aa	aa	aa	bb	aa	aa	aa	bb	aa	bb	bb	aa	aa	aa	aa	aa	aa	aa	aa	aa	aa	aa	bb	aa	aa	aa	aa	aa
Marker2052	aaxbb	aa	aa	aa	aa	bb	aa	bb	aa	aa	aa	aa	aa	aa	aa	aa	aa	aa	bb	aa	aa	aa	aa	aa	bb	aa	aa	aa	bb	aa	bb	bb	aa	aa	aa	aa	aa	aa	aa	aa	aa	aa	aa	bb	aa	aa	aa	aa	aa
Marker2065	aaxbb	aa	aa	aa	aa	bb	aa	bb	aa	aa	aa	aa	aa	aa	aa	aa	aa	aa	bb	aa	aa	aa	aa	aa	bb	aa	aa	aa	bb	aa	bb	bb	aa	aa	aa	aa	aa	aa	aa	aa	aa	aa	aa	bb	aa	aa	aa	aa	aa
Marker2068	aaxbb	aa	aa	aa	aa	bb	aa	bb	aa	aa	aa	aa	aa	aa	aa	aa	aa	aa	bb	aa	aa	aa	aa	aa	bb	aa	aa	aa	bb	aa	bb	bb	aa	aa	aa	aa	aa	aa	aa	aa	aa	aa	aa	bb	aa	aa	aa	aa	aa
Marker2071	aaxbb	aa	aa	aa	aa	bb	aa	bb	aa	aa	aa	aa	aa	aa	aa	aa	aa	aa	bb	aa	aa	aa	aa	aa	bb	aa	aa	aa	bb	aa	bb	bb	aa	aa	aa	aa	aa	aa	aa	aa	aa	aa	aa	bb	aa	aa	aa	aa	aa
Marker2073	aaxbb	aa	aa	aa	aa	bb	aa	bb	aa	aa	aa	aa	aa	aa	aa	aa	aa	aa	bb	aa	aa	aa	aa	aa	bb	aa	aa	aa	bb	aa	bb	bb	aa	aa	aa	aa	aa	aa	aa	aa	aa	aa	aa	bb	aa	aa	aa	aa	aa
Marker2076	aaxbb	aa	aa	aa	aa	bb	aa	bb	aa	aa	aa	aa	aa	aa	aa	aa	aa	aa	bb	aa	aa	aa	aa	aa	bb	aa	aa	aa	bb	aa	bb	bb	aa	aa	aa	aa	aa	aa	aa	aa	aa	aa	aa	bb	aa	aa	aa	aa	aa
Marker2077	aaxbb	aa	aa	aa	aa	bb	aa	bb	aa	aa	aa	aa	aa	aa	aa	aa	aa	aa	bb	aa	aa	aa	aa	aa	bb	aa	aa	aa	bb	aa	bb	bb	aa	aa	aa	aa	aa	aa	aa	aa	aa	aa	aa	bb	aa	aa	aa	aa	aa
Marker2082	aaxbb	aa	aa	aa	aa	bb	aa	bb	aa	aa	aa	aa	aa	aa	aa	aa	aa	aa	bb	aa	aa	aa	aa	aa	bb	aa	aa	aa	bb	aa	bb	bb	aa	aa	aa	aa	aa	aa	aa	aa	aa	aa	aa	bb	aa	aa	aa	aa	aa
Marker2083	aaxbb	aa	aa	aa	aa	bb	aa	bb	aa	aa	aa	aa	aa	aa	aa	aa	aa	aa	bb	aa	aa	aa	aa	aa	bb	aa	aa	aa	bb	aa	bb	bb	aa	aa	aa	aa	aa	aa	aa	aa	aa	aa	aa	bb	aa	aa	aa	aa	aa
Marker2085	aaxbb	aa	aa	aa	aa	bb	aa	bb	aa	aa	aa	aa	aa	aa	aa	aa	aa	aa	bb	aa	aa	aa	aa	aa	bb	aa	aa	aa	bb	aa	bb	bb	aa	aa	aa	aa	aa	aa	aa	aa	aa	aa	aa	bb	aa	aa	aa	aa	aa
Marker2125	aaxbb	aa	aa	aa	aa	bb	aa	bb	aa	aa	aa	aa	aa	aa	aa	aa	aa	aa	bb	aa	aa	aa	aa	aa	bb	aa	aa	aa	bb	aa	bb	bb	aa	aa	aa	aa	aa	aa	aa	aa	aa	aa	aa	bb	aa	aa	aa	aa	aa
Marker2053	aaxbb	aa	aa	aa	aa	bb	aa	bb	aa	aa	aa	aa	aa	aa	aa	aa	aa	aa	bb	aa	aa	aa	aa	aa	bb	aa	aa	aa	bb	aa	bb	bb	aa	aa	aa	aa	aa	aa	aa	aa	aa	aa	aa	bb	aa	aa	aa	aa	aa
Marker2054	aaxbb	aa	aa	aa	aa	bb	aa	bb	aa	aa	aa	aa	aa	aa	aa	aa	aa	aa	bb	aa	aa	aa	aa	aa	bb	aa	aa	aa	bb	aa	bb	bb	aa	aa	aa	aa	aa	aa	aa	aa	aa	aa	aa	bb	aa	aa	aa	aa	aa
Marker1975	aaxbb	aa	aa	aa	aa	bb	aa	bb	aa	aa	aa	aa	aa	aa	aa	aa	aa	aa	bb	aa	aa	aa	aa	aa	bb	aa	aa	aa	bb	aa	bb	bb	aa	aa	aa	aa	aa	aa	aa	aa	aa	aa	aa	bb	aa	aa	aa	aa	aa
Marker1994	aaxbb	aa	aa	aa	aa	bb	aa	bb	aa	aa	aa	aa	aa	aa	aa	aa	aa	aa	bb	aa	aa	aa	aa	aa	bb	aa	aa	aa	bb	aa	bb	bb	aa	aa	aa	aa	aa	aa	aa	aa	aa	aa	aa	bb	aa	aa	aa	aa	aa
Marker1997	aaxbb	aa	aa	aa	aa	bb	aa	bb	aa	aa	aa	aa	aa	aa	aa	aa	aa	aa	bb	aa	aa	aa	aa	aa	bb	aa	aa	aa	bb	aa	bb	bb	aa	aa	aa	aa	aa	aa	aa	aa	aa	aa	aa	bb	aa	aa	aa	aa	aa
Marker2006	aaxbb	aa	aa	aa	aa	bb	aa	bb	aa	aa	aa	aa	aa	aa	aa	aa	aa	aa	bb	aa	aa	aa	aa	aa	bb	aa	aa	aa	bb	aa	bb	bb	aa	aa	aa	aa	aa	aa	aa	aa	aa	aa	aa	bb	aa	aa	aa	aa	aa
Marker2007	aaxbb	aa	aa	aa	aa	bb	aa	bb	aa	aa	aa	aa	aa	aa	aa	aa	aa	aa	bb	aa	aa	aa	aa	aa	bb	aa	aa	aa	bb	aa	bb	bb	aa	aa	aa	aa	aa	aa	aa	aa	aa	aa	aa	bb	aa	aa	aa	aa	aa
Marker2013	aaxbb	aa	aa	aa	aa	bb	aa	bb	aa	aa	aa	aa	aa	aa	aa	aa	aa	aa	bb	aa	aa	aa	aa	aa	bb	aa	aa	aa	bb	aa	bb	bb	aa	aa	aa	aa	aa	aa	aa	aa	aa	aa	aa	bb	aa	aa	aa	aa	aa
Marker2017	aaxbb	aa	aa	aa	aa	bb	aa	bb	aa	aa	aa	aa	aa	aa	aa	aa	aa	aa	bb	aa	aa	aa	aa	aa	bb	aa	aa	aa	bb	aa	bb	bb	aa	aa	aa	aa	aa	aa	aa	aa	aa	aa	aa	bb	aa	aa	aa	aa	aa
Marker2027	aaxbb	aa	aa	aa	aa	bb	aa	bb	aa	aa	aa	aa	aa	aa	aa	aa	aa	aa	bb	aa	aa	aa	aa	aa	bb	aa	aa	aa	bb	aa	bb	bb	aa	aa	aa	aa	aa	aa	aa	aa	aa	aa	aa	bb	aa	aa	aa	aa	aa
Marker2031	aaxbb	aa	aa	aa	aa	bb	aa	bb	aa	aa	aa	aa	aa	aa	aa	aa	aa	aa	bb	aa	aa	aa	aa	aa	bb	aa	aa	aa	bb	aa	bb	bb	aa	aa	aa	aa	aa	aa	aa	aa	aa	aa	aa	bb	aa	aa	aa	aa	aa
Marker2033	aaxbb	aa	aa	aa	aa	bb	aa	bb	aa	aa	aa	aa	aa	aa	aa	aa	aa	aa	bb	aa	aa	aa	aa	aa	bb	aa	aa	aa	bb	aa	bb	bb	aa	aa	aa	aa	aa	aa	aa	aa	aa	aa	aa	bb	aa	aa	aa	aa	aa
Marker1989	aaxbb	aa	aa	aa	aa	bb	aa	bb	aa	aa	aa	aa	aa	aa	aa	aa	aa	aa	bb	aa	aa	aa	aa	aa	bb	aa	aa	aa	bb	aa	bb	bb	aa	aa	aa	aa	aa	aa	aa	aa	aa	aa	aa	bb	aa	aa	aa	aa	aa
Marker1992	aaxbb	aa	aa	aa	aa	bb	aa	bb	aa	aa	aa	aa	aa	aa	aa	aa	aa	aa	bb	aa	aa	aa	aa	aa	bb	aa	aa	aa	bb	aa	bb	bb	aa	aa	aa	aa	aa	aa	aa	aa	aa	aa	aa	bb	aa	aa	aa	aa	aa
Marker2004	aaxbb	aa	aa	aa	aa	bb	aa	bb	aa	aa	aa	aa	aa	aa	aa	aa	aa	aa	bb	aa	aa	aa	aa	aa	bb	aa	aa	aa	bb	aa	bb	bb	aa	aa	aa	aa	aa	aa	aa	aa	aa	aa	aa	bb	aa	aa	aa	aa	aa
Marker2019	aaxbb	aa	aa	aa	aa	bb	aa	bb	aa	aa	aa	aa	aa	aa	aa	aa	aa	aa	bb	aa	aa	aa	aa	aa	bb	aa	aa	aa	bb	aa	bb	bb	aa	aa	aa	aa	aa	aa	aa	aa	aa	aa	aa	bb	aa	aa	aa	aa	aa
Marker2032	aaxbb	aa	aa	aa	aa	bb	aa	bb	aa	aa	aa	aa	aa	aa	aa	aa	aa	aa	bb	aa	aa	aa	aa	aa	bb	aa	aa	aa	bb	aa	bb	bb	aa	aa	aa	aa	aa	aa	aa	aa	aa	aa	aa	bb	aa	aa	aa	aa	aa
Marker1971	aaxbb	aa	aa	aa	aa	bb	bb	bb	aa	aa	aa	aa	aa	aa	aa	aa	aa	aa	bb	aa	aa	aa	aa	aa	bb	aa	aa	aa	bb	aa	bb	bb	aa	aa	aa	aa	aa	aa	aa	aa	aa	aa	aa	bb	aa	aa	aa	aa	aa
Marker1932	aaxbb	aa	aa	aa	aa	bb	bb	bb	aa	aa	aa	aa	aa	aa	aa	aa	aa	aa	bb	aa	aa	aa	aa	aa	bb	bb	aa	aa	bb	aa	bb	aa	bb	aa	aa	aa	aa	aa	aa	aa	aa	aa	aa	bb	aa	aa	aa	aa	aa
Marker1925	aaxbb	aa	aa	aa	aa	bb	bb	aa	aa	aa	aa	aa	aa	aa	aa	aa	aa	aa	bb	aa	aa	aa	aa	aa	bb	aa	aa	aa	bb	aa	bb	aa	bb	aa	aa	aa	aa	aa	aa	aa	aa	aa	aa	bb	aa	aa	aa	aa	aa
Marker1924	aaxbb	aa	aa	aa	aa	bb	bb	aa	aa	aa	aa	aa	aa	aa	aa	aa	aa	aa	bb	aa	aa	aa	aa	aa	bb	aa	aa	aa	bb	aa	bb	aa	bb	aa	aa	aa	aa	aa	aa	aa	aa	aa	aa	bb	aa	aa	aa	aa	aa
Marker1916	aaxbb	aa	aa	aa	aa	bb	bb	aa	aa	aa	aa	aa	aa	aa	aa	aa	aa	aa	bb	aa	aa	aa	aa	aa	bb	aa	aa	aa	bb	aa	bb	aa	bb	aa	aa	aa	aa	aa	aa	aa	aa	aa	aa	bb	aa	aa	aa	aa	aa
Marker1949	aaxbb	aa	aa	aa	aa	bb	bb	bb	aa	aa	aa	aa	aa	aa	aa	aa	aa	aa	bb	aa	aa	aa	aa	aa	bb	bb	aa	aa	bb	aa	bb	ab	bb	aa	aa	aa	aa	aa	aa	aa	aa	aa	aa	bb	aa	aa	aa	aa	aa
Marker1951	aaxbb	aa	aa	aa	aa	bb	bb	bb	aa	aa	aa	aa	aa	aa	aa	aa	aa	aa	bb	aa	aa	aa	aa	aa	bb	bb	aa	aa	bb	aa	bb	ab	bb	aa	aa	aa	aa	aa	aa	aa	aa	aa	aa	bb	aa	aa	aa	aa	aa
Marker1966	aaxbb	aa	aa	aa	aa	bb	bb	bb	aa	aa	aa	aa	aa	aa	aa	aa	aa	aa	bb	aa	aa	aa	aa	aa	bb	aa	aa	aa	bb	aa	bb	aa	aa	aa	aa	aa	aa	aa	aa	aa	aa	aa	aa	bb	aa	aa	aa	aa	aa
Marker1969	aaxbb	aa	aa	aa	aa	bb	bb	bb	aa	aa	aa	aa	aa	aa	aa	aa	aa	aa	bb	aa	aa	aa	aa	aa	bb	--	aa	aa	bb	aa	bb	ab	aa	aa	aa	aa	aa	aa	aa	aa	aa	aa	aa	bb	aa	aa	aa	aa	aa
Marker1973	aaxbb	aa	aa	aa	aa	bb	aa	bb	aa	aa	aa	aa	aa	aa	aa	aa	aa	aa	bb	aa	aa	aa	aa	aa	bb	aa	aa	aa	bb	aa	bb	bb	aa	aa	aa	aa	aa	aa	aa	aa	aa	aa	aa	bb	aa	aa	aa	aa	aa
Marker1974	aaxbb	aa	aa	aa	aa	bb	aa	bb	aa	aa	aa	aa	aa	aa	aa	aa	aa	aa	bb	aa	aa	aa	aa	aa	bb	aa	aa	aa	bb	aa	bb	bb	aa	aa	aa	aa	aa	aa	aa	aa	aa	aa	aa	bb	aa	aa	aa	aa	aa
Marker1982	aaxbb	aa	aa	aa	aa	bb	aa	bb	aa	aa	aa	aa	aa	aa	aa	aa	aa	aa	bb	aa	aa	aa	aa	aa	bb	aa	aa	aa	bb	aa	bb	bb	aa	aa	aa	aa	aa	aa	aa	aa	aa	aa	aa	bb	aa	aa	aa	aa	aa
Marker1983	aaxbb	aa	aa	aa	aa	bb	aa	bb	aa	aa	aa	aa	aa	aa	aa	aa	aa	aa	bb	aa	aa	aa	aa	aa	bb	aa	aa	aa	bb	aa	bb	bb	aa	aa	aa	aa	aa	aa	aa	aa	aa	aa	aa	bb	aa	aa	aa	aa	aa
Marker1978	aaxbb	aa	aa	aa	aa	bb	aa	bb	aa	aa	aa	aa	aa	aa	aa	aa	aa	aa	bb	aa	aa	aa	aa	aa	bb	aa	aa	aa	bb	aa	bb	bb	aa	aa	aa	aa	aa	aa	aa	aa	aa	aa	aa	bb	aa	aa	aa	aa	aa
Marker1985	aaxbb	aa	aa	aa	aa	bb	aa	bb	aa	aa	aa	aa	aa	aa	aa	aa	aa	aa	bb	aa	aa	aa	aa	aa	bb	aa	aa	aa	bb	aa	bb	bb	aa	aa	aa	aa	aa	aa	aa	aa	aa	aa	aa	bb	aa	aa	aa	aa	aa
Marker1986	aaxbb	aa	aa	aa	aa	bb	aa	bb	aa	aa	aa	aa	aa	aa	aa	aa	aa	aa	bb	aa	aa	aa	aa	aa	bb	aa	aa	aa	bb	aa	bb	bb	aa	aa	aa	aa	aa	aa	aa	aa	aa	aa	aa	bb	aa	aa	aa	aa	aa
Marker2005	aaxbb	aa	aa	aa	aa	bb	aa	bb	aa	aa	aa	aa	aa	aa	aa	aa	aa	aa	bb	aa	aa	aa	aa	aa	bb	aa	aa	aa	bb	aa	bb	bb	aa	aa	aa	aa	aa	aa	aa	aa	aa	aa	aa	bb	aa	aa	aa	aa	aa
Marker2011	aaxbb	aa	aa	aa	aa	bb	aa	bb	aa	aa	aa	aa	aa	aa	aa	aa	aa	aa	bb	aa	aa	aa	aa	aa	bb	aa	aa	aa	bb	aa	bb	bb	aa	aa	aa	aa	aa	aa	aa	aa	aa	aa	aa	bb	aa	aa	aa	aa	aa
Marker2012	aaxbb	aa	aa	aa	aa	bb	aa	bb	aa	aa	aa	aa	aa	aa	aa	aa	aa	aa	bb	aa	aa	aa	aa	aa	bb	aa	aa	aa	bb	aa	bb	bb	aa	aa	aa	aa	aa	aa	aa	aa	aa	aa	aa	bb	aa	aa	aa	aa	aa
Marker2016	aaxbb	aa	aa	aa	aa	bb	aa	bb	aa	aa	aa	aa	aa	aa	aa	aa	aa	aa	bb	aa	aa	aa	aa	aa	bb	aa	aa	aa	bb	aa	bb	bb	aa	aa	aa	aa	aa	aa	aa	aa	aa	aa	aa	bb	aa	aa	aa	aa	aa
Marker2035	aaxbb	aa	aa	aa	aa	bb	aa	bb	aa	aa	aa	aa	aa	aa	aa	aa	aa	aa	bb	aa	aa	aa	aa	aa	bb	aa	aa	aa	bb	aa	bb	bb	aa	aa	aa	aa	aa	aa	aa	aa	aa	aa	aa	bb	aa	aa	aa	aa	aa
Marker2095	aaxbb	aa	aa	aa	aa	bb	aa	bb	aa	aa	aa	aa	aa	aa	aa	aa	aa	aa	bb	aa	aa	aa	aa	aa	bb	aa	aa	aa	bb	aa	bb	bb	aa	aa	aa	aa	aa	aa	aa	aa	aa	aa	aa	bb	aa	aa	aa	aa	aa
Marker2048	aaxbb	aa	aa	aa	aa	bb	aa	bb	aa	aa	aa	aa	aa	aa	aa	aa	aa	aa	bb	aa	aa	aa	aa	aa	bb	aa	aa	aa	bb	aa	bb	bb	aa	aa	aa	aa	aa	aa	aa	aa	aa	aa	aa	bb	aa	aa	aa	aa	aa
Marker2091	aaxbb	aa	aa	aa	aa	bb	aa	bb	aa	aa	aa	aa	aa	aa	aa	aa	aa	aa	bb	aa	aa	aa	aa	aa	bb	aa	aa	aa	bb	aa	bb	bb	aa	aa	aa	aa	aa	aa	aa	aa	aa	aa	aa	bb	aa	aa	aa	aa	aa
Marker2050	aaxbb	aa	aa	aa	aa	bb	aa	bb	aa	aa	aa	aa	aa	aa	aa	aa	aa	aa	bb	aa	aa	aa	aa	aa	bb	aa	aa	aa	bb	aa	bb	bb	aa	aa	aa	aa	aa	aa	aa	aa	aa	aa	aa	bb	aa	aa	aa	aa	aa
Marker2051	aaxbb	aa	aa	aa	aa	bb	aa	bb	aa	aa	aa	aa	aa	aa	aa	aa	aa	aa	bb	aa	aa	aa	aa	aa	bb	aa	aa	aa	bb	aa	bb	bb	aa	aa	aa	aa	aa	aa	aa	aa	aa	aa	aa	bb	aa	aa	aa	aa	aa
Marker2043	aaxbb	aa	aa	aa	aa	bb	aa	bb	aa	aa	aa	aa	aa	aa	aa	aa	aa	aa	bb	aa	aa	aa	aa	aa	bb	aa	aa	aa	bb	aa	bb	bb	aa	aa	aa	aa	aa	aa	aa	aa	aa	aa	aa	bb	aa	aa	aa	aa	aa
Marker2047	aaxbb	aa	aa	aa	aa	bb	aa	bb	aa	aa	aa	aa	aa	aa	aa	aa	aa	aa	bb	aa	aa	aa	aa	aa	bb	aa	aa	aa	bb	aa	bb	bb	aa	aa	aa	aa	aa	aa	aa	aa	aa	aa	aa	bb	aa	aa	aa	aa	aa
Marker2057	aaxbb	aa	aa	aa	aa	bb	aa	bb	aa	aa	aa	aa	aa	aa	aa	aa	aa	aa	bb	aa	aa	aa	aa	aa	bb	aa	aa	aa	bb	aa	bb	bb	aa	aa	aa	aa	aa	aa	aa	aa	aa	aa	aa	bb	aa	aa	aa	aa	aa
Marker2070	aaxbb	aa	aa	aa	aa	bb	aa	bb	aa	aa	aa	aa	aa	aa	aa	aa	aa	aa	bb	aa	aa	aa	aa	aa	bb	aa	aa	aa	bb	aa	bb	bb	aa	aa	aa	aa	aa	aa	aa	aa	aa	aa	aa	bb	aa	aa	aa	aa	aa
Marker2087	aaxbb	aa	aa	aa	aa	bb	aa	bb	aa	aa	aa	aa	aa	aa	aa	aa	aa	aa	bb	aa	aa	aa	aa	aa	bb	aa	aa	aa	bb	aa	bb	bb	aa	aa	aa	aa	aa	aa	aa	aa	aa	aa	aa	bb	aa	aa	aa	aa	aa
Marker2045	aaxbb	aa	aa	aa	aa	bb	aa	bb	aa	aa	aa	aa	aa	aa	aa	aa	aa	aa	bb	aa	aa	aa	aa	aa	bb	aa	aa	aa	bb	aa	bb	bb	aa	aa	aa	aa	aa	aa	aa	aa	aa	aa	aa	bb	aa	aa	aa	aa	aa
Marker2093	aaxbb	aa	aa	aa	aa	bb	aa	bb	aa	aa	aa	aa	aa	aa	aa	aa	aa	aa	bb	aa	aa	aa	aa	aa	bb	aa	aa	aa	bb	aa	bb	bb	aa	aa	aa	aa	aa	aa	aa	aa	aa	aa	aa	bb	aa	aa	aa	aa	aa
Marker2049	aaxbb	aa	aa	aa	aa	bb	aa	bb	aa	aa	aa	aa	aa	aa	aa	aa	aa	aa	bb	aa	aa	aa	aa	aa	bb	aa	aa	aa	bb	aa	bb	bb	aa	aa	aa	aa	aa	aa	aa	aa	aa	aa	aa	bb	aa	aa	aa	aa	aa
Marker2078	aaxbb	aa	aa	aa	aa	bb	aa	bb	aa	aa	aa	aa	aa	aa	aa	aa	aa	aa	bb	aa	aa	aa	aa	aa	bb	aa	aa	aa	bb	aa	bb	bb	aa	aa	aa	aa	aa	aa	aa	aa	aa	aa	aa	bb	aa	aa	aa	aa	aa
Marker2079	aaxbb	aa	aa	aa	aa	bb	aa	bb	aa	aa	aa	aa	aa	aa	aa	aa	aa	aa	bb	aa	aa	aa	aa	aa	bb	aa	aa	aa	bb	aa	bb	bb	aa	aa	aa	aa	aa	aa	aa	aa	aa	aa	aa	bb	aa	aa	aa	aa	aa
Marker2072	aaxbb	aa	aa	aa	aa	bb	aa	bb	aa	aa	aa	aa	aa	aa	aa	aa	aa	aa	bb	aa	aa	aa	aa	aa	bb	aa	aa	aa	bb	aa	bb	bb	aa	aa	aa	aa	aa	aa	aa	aa	aa	aa	aa	bb	aa	aa	aa	aa	aa
Marker2096	aaxbb	aa	aa	aa	aa	bb	aa	bb	aa	aa	aa	aa	aa	aa	aa	aa	aa	aa	bb	aa	aa	aa	aa	aa	bb	aa	aa	aa	bb	aa	bb	bb	aa	aa	aa	aa	aa	aa	aa	aa	aa	aa	aa	bb	aa	aa	aa	aa	aa
Marker2080	aaxbb	aa	aa	aa	aa	bb	aa	bb	aa	aa	aa	aa	aa	aa	aa	aa	aa	aa	bb	aa	aa	aa	aa	aa	bb	aa	aa	aa	bb	aa	bb	bb	aa	aa	aa	aa	aa	aa	aa	aa	aa	aa	aa	bb	aa	aa	aa	aa	aa
Marker2056	aaxbb	aa	aa	aa	aa	bb	aa	bb	aa	aa	aa	aa	aa	aa	aa	aa	aa	aa	bb	aa	aa	aa	aa	aa	bb	aa	aa	aa	bb	aa	bb	bb	aa	aa	aa	aa	aa	aa	aa	aa	aa	aa	aa	bb	aa	aa	aa	aa	aa
Marker2075	aaxbb	aa	aa	aa	aa	bb	aa	bb	aa	aa	aa	aa	aa	aa	aa	aa	aa	aa	bb	aa	aa	aa	aa	aa	bb	aa	aa	aa	bb	aa	bb	bb	aa	aa	aa	aa	aa	aa	aa	aa	aa	aa	aa	bb	aa	aa	aa	aa	aa
Marker2098	aaxbb	aa	aa	aa	aa	bb	aa	bb	aa	aa	aa	aa	aa	aa	aa	aa	aa	aa	bb	aa	aa	aa	aa	aa	bb	aa	aa	aa	bb	aa	bb	bb	aa	aa	aa	aa	aa	aa	aa	aa	aa	aa	aa	bb	aa	aa	aa	aa	aa
Marker2113	aaxbb	aa	aa	aa	aa	bb	aa	bb	aa	aa	aa	aa	aa	aa	aa	aa	aa	aa	bb	aa	aa	aa	aa	aa	bb	aa	aa	aa	bb	aa	bb	bb	aa	aa	aa	aa	aa	aa	aa	aa	aa	aa	aa	bb	aa	aa	aa	aa	aa
Marker2133	aaxbb	aa	aa	aa	aa	bb	aa	bb	aa	aa	aa	aa	aa	aa	aa	aa	aa	aa	bb	aa	aa	aa	aa	aa	bb	aa	aa	aa	bb	aa	bb	bb	aa	aa	aa	aa	aa	aa	aa	aa	aa	aa	aa	bb	aa	aa	aa	aa	aa
Marker2160	aaxbb	aa	aa	aa	aa	bb	aa	bb	aa	aa	aa	aa	aa	aa	aa	aa	aa	aa	bb	aa	aa	aa	aa	aa	bb	aa	aa	aa	bb	aa	bb	bb	aa	aa	aa	aa	aa	aa	aa	aa	aa	aa	aa	bb	aa	aa	aa	aa	aa
Marker2167	aaxbb	aa	aa	aa	aa	bb	aa	bb	aa	aa	aa	aa	aa	aa	aa	aa	aa	aa	bb	aa	aa	aa	aa	aa	bb	aa	aa	aa	bb	aa	bb	bb	aa	aa	aa	aa	aa	aa	aa	aa	aa	aa	aa	bb	aa	aa	aa	aa	aa
Marker2183	aaxbb	aa	aa	aa	aa	bb	aa	bb	aa	aa	aa	aa	aa	aa	aa	aa	aa	aa	bb	aa	aa	aa	aa	aa	bb	aa	aa	aa	bb	aa	bb	bb	aa	aa	aa	aa	aa	aa	aa	aa	aa	aa	aa	bb	aa	aa	aa	aa	aa
Marker2154	aaxbb	aa	aa	aa	aa	bb	aa	bb	aa	aa	aa	aa	aa	aa	aa	aa	aa	aa	bb	aa	aa	aa	aa	aa	bb	aa	aa	aa	bb	aa	bb	bb	aa	aa	aa	aa	aa	aa	aa	aa	aa	aa	aa	bb	aa	aa	aa	aa	aa
Marker2144	aaxbb	aa	aa	aa	aa	bb	aa	bb	aa	aa	aa	aa	aa	aa	aa	aa	aa	aa	bb	aa	aa	aa	aa	aa	bb	aa	aa	aa	bb	aa	bb	bb	aa	aa	aa	aa	aa	aa	aa	aa	aa	aa	aa	bb	aa	aa	aa	aa	aa
Marker2097	aaxbb	aa	aa	aa	aa	bb	aa	bb	aa	aa	aa	aa	aa	aa	aa	aa	aa	aa	bb	aa	aa	aa	aa	aa	bb	aa	aa	aa	bb	aa	bb	bb	aa	aa	aa	aa	aa	aa	aa	aa	aa	aa	aa	bb	aa	aa	aa	aa	aa
Marker2130	aaxbb	aa	aa	aa	aa	bb	aa	bb	aa	aa	aa	aa	aa	aa	aa	aa	aa	aa	bb	aa	aa	aa	aa	aa	bb	aa	aa	aa	bb	aa	bb	bb	aa	aa	aa	aa	aa	aa	aa	aa	aa	aa	aa	bb	aa	aa	aa	aa	aa
Marker2152	aaxbb	aa	aa	aa	aa	bb	aa	bb	aa	aa	aa	aa	aa	aa	aa	aa	aa	aa	bb	aa	aa	aa	aa	aa	bb	aa	aa	aa	bb	aa	bb	bb	aa	aa	aa	aa	aa	aa	aa	aa	aa	aa	aa	bb	aa	aa	aa	aa	aa
Marker2155	aaxbb	aa	aa	aa	aa	bb	aa	bb	aa	aa	aa	aa	aa	aa	aa	aa	aa	aa	bb	aa	aa	aa	aa	aa	bb	aa	aa	aa	bb	aa	bb	bb	aa	aa	aa	aa	aa	aa	aa	aa	aa	aa	aa	bb	aa	aa	aa	aa	aa
Marker2159	aaxbb	aa	aa	aa	aa	bb	aa	bb	aa	aa	aa	aa	aa	aa	aa	aa	aa	aa	bb	aa	aa	aa	aa	aa	bb	aa	aa	aa	bb	aa	bb	bb	aa	aa	aa	aa	aa	aa	aa	aa	aa	aa	aa	bb	aa	aa	aa	aa	aa
Marker2165	aaxbb	aa	aa	aa	aa	bb	aa	bb	aa	aa	aa	aa	aa	aa	aa	aa	aa	aa	bb	aa	aa	aa	aa	aa	bb	aa	aa	aa	bb	aa	bb	bb	aa	aa	aa	aa	aa	aa	aa	aa	aa	aa	aa	bb	aa	aa	aa	aa	aa
Marker2168	aaxbb	aa	aa	aa	aa	bb	aa	bb	aa	aa	aa	aa	aa	aa	aa	aa	aa	aa	bb	aa	aa	aa	aa	aa	bb	aa	aa	aa	bb	aa	bb	bb	aa	aa	aa	aa	aa	aa	aa	aa	aa	aa	aa	bb	aa	aa	aa	aa	aa
Marker2171	aaxbb	aa	aa	aa	aa	bb	aa	bb	aa	aa	aa	aa	aa	aa	aa	aa	aa	aa	bb	aa	aa	aa	aa	aa	bb	aa	aa	aa	bb	aa	bb	bb	aa	aa	aa	aa	aa	aa	aa	aa	aa	aa	aa	bb	aa	aa	aa	aa	aa
Marker2173	aaxbb	aa	aa	aa	aa	bb	aa	bb	aa	aa	aa	aa	aa	aa	aa	aa	aa	aa	bb	aa	aa	aa	aa	aa	bb	aa	aa	aa	bb	aa	bb	bb	aa	aa	aa	aa	aa	aa	aa	aa	aa	aa	aa	bb	aa	aa	aa	aa	aa
Marker2174	aaxbb	aa	aa	aa	aa	bb	aa	bb	aa	aa	aa	aa	aa	aa	aa	aa	aa	aa	bb	aa	aa	aa	aa	aa	bb	aa	aa	aa	bb	aa	bb	bb	aa	aa	aa	aa	aa	aa	aa	aa	aa	aa	aa	bb	aa	aa	aa	aa	aa
Marker2175	aaxbb	aa	aa	aa	aa	bb	aa	bb	aa	aa	aa	aa	aa	aa	aa	aa	aa	aa	bb	aa	aa	aa	aa	aa	bb	aa	aa	aa	bb	aa	bb	bb	aa	aa	aa	aa	aa	aa	aa	aa	aa	aa	aa	bb	aa	aa	aa	aa	aa
Marker2181	aaxbb	aa	aa	aa	aa	bb	aa	bb	aa	aa	aa	aa	aa	aa	aa	aa	aa	aa	bb	aa	aa	aa	aa	aa	bb	aa	aa	aa	bb	aa	bb	bb	aa	aa	aa	aa	aa	aa	aa	aa	aa	aa	aa	bb	aa	aa	aa	aa	aa
Marker2187	aaxbb	aa	aa	aa	aa	bb	aa	bb	aa	aa	aa	aa	aa	aa	aa	aa	aa	aa	bb	aa	aa	aa	aa	aa	bb	aa	aa	aa	bb	aa	bb	bb	aa	aa	aa	aa	aa	aa	aa	aa	aa	aa	aa	bb	aa	aa	aa	aa	aa
Marker2111	aaxbb	aa	aa	aa	aa	bb	aa	bb	aa	aa	aa	aa	aa	aa	aa	aa	aa	aa	bb	aa	aa	aa	aa	aa	bb	aa	aa	aa	bb	aa	bb	bb	aa	aa	aa	aa	aa	aa	aa	aa	aa	aa	aa	bb	aa	aa	aa	aa	aa
Marker2119	aaxbb	aa	aa	aa	aa	bb	aa	bb	aa	aa	aa	aa	aa	aa	aa	aa	aa	aa	bb	aa	aa	aa	aa	aa	bb	aa	aa	aa	bb	aa	bb	bb	aa	aa	aa	aa	aa	aa	aa	aa	aa	aa	aa	bb	aa	aa	aa	aa	aa
Marker2120	aaxbb	aa	aa	aa	aa	bb	aa	bb	aa	aa	aa	aa	aa	aa	aa	aa	aa	aa	bb	aa	aa	aa	aa	aa	bb	aa	aa	aa	bb	aa	bb	bb	aa	aa	aa	aa	aa	aa	aa	aa	aa	aa	aa	bb	aa	aa	aa	aa	aa
Marker2121	aaxbb	aa	aa	aa	aa	bb	aa	bb	aa	aa	aa	aa	aa	aa	aa	aa	aa	aa	bb	aa	aa	aa	aa	aa	bb	aa	aa	aa	bb	aa	bb	bb	aa	aa	aa	aa	aa	aa	aa	aa	aa	aa	aa	bb	aa	aa	aa	aa	aa
Marker2126	aaxbb	aa	aa	aa	aa	bb	aa	bb	aa	aa	aa	aa	aa	aa	aa	aa	aa	aa	bb	aa	aa	aa	aa	aa	bb	aa	aa	aa	bb	aa	bb	bb	aa	aa	aa	aa	aa	aa	aa	aa	aa	aa	aa	bb	aa	aa	aa	aa	aa
Marker2128	aaxbb	aa	aa	aa	aa	bb	aa	bb	aa	aa	aa	aa	aa	aa	aa	aa	aa	aa	bb	aa	aa	aa	aa	aa	bb	aa	aa	aa	bb	aa	bb	bb	aa	aa	aa	aa	aa	aa	aa	aa	aa	aa	aa	bb	aa	aa	aa	aa	aa
Marker2131	aaxbb	aa	aa	aa	aa	bb	aa	bb	aa	aa	aa	aa	aa	aa	aa	aa	aa	aa	bb	aa	aa	aa	aa	aa	bb	aa	aa	aa	bb	aa	bb	bb	aa	aa	aa	aa	aa	aa	aa	aa	aa	aa	aa	bb	aa	aa	aa	aa	aa
Marker2134	aaxbb	aa	aa	aa	aa	bb	aa	bb	aa	aa	aa	aa	aa	aa	aa	aa	aa	aa	bb	aa	aa	aa	aa	aa	bb	aa	aa	aa	bb	aa	bb	bb	aa	aa	aa	aa	aa	aa	aa	aa	aa	aa	aa	bb	aa	aa	aa	aa	aa
Marker2138	aaxbb	aa	aa	aa	aa	bb	aa	bb	aa	aa	aa	aa	aa	aa	aa	aa	aa	aa	bb	aa	aa	aa	aa	aa	bb	aa	aa	aa	bb	aa	bb	bb	aa	aa	aa	aa	aa	aa	aa	aa	aa	aa	aa	bb	aa	aa	aa	aa	aa
Marker2139	aaxbb	aa	aa	aa	aa	bb	aa	bb	aa	aa	aa	aa	aa	aa	aa	aa	aa	aa	bb	aa	aa	aa	aa	aa	bb	aa	aa	aa	bb	aa	bb	bb	aa	aa	aa	aa	aa	aa	aa	aa	aa	aa	aa	bb	aa	aa	aa	aa	aa
Marker2140	aaxbb	aa	aa	aa	aa	bb	aa	bb	aa	aa	aa	aa	aa	aa	aa	aa	aa	aa	bb	aa	aa	aa	aa	aa	bb	aa	aa	aa	bb	aa	bb	bb	aa	aa	aa	aa	aa	aa	aa	aa	aa	aa	aa	bb	aa	aa	aa	aa	aa
Marker2142	aaxbb	aa	aa	aa	aa	bb	aa	bb	aa	aa	aa	aa	aa	aa	aa	aa	aa	aa	bb	aa	aa	aa	aa	aa	bb	aa	aa	aa	bb	aa	bb	bb	aa	aa	aa	aa	aa	aa	aa	aa	aa	aa	aa	bb	aa	aa	aa	aa	aa
Marker2158	aaxbb	aa	aa	aa	aa	bb	aa	bb	aa	aa	aa	aa	aa	aa	aa	aa	aa	aa	bb	aa	aa	aa	aa	aa	bb	aa	aa	aa	bb	aa	bb	bb	aa	aa	aa	aa	aa	aa	aa	aa	aa	aa	aa	bb	aa	aa	aa	aa	aa
Marker2164	aaxbb	aa	aa	aa	aa	bb	aa	bb	aa	aa	aa	aa	aa	aa	aa	aa	aa	aa	bb	aa	aa	aa	aa	aa	bb	aa	aa	aa	bb	aa	bb	bb	aa	aa	aa	aa	aa	aa	aa	aa	aa	aa	aa	bb	aa	aa	aa	aa	aa
Marker2170	aaxbb	aa	aa	aa	aa	bb	aa	bb	aa	aa	aa	aa	aa	aa	aa	aa	aa	aa	bb	aa	aa	aa	aa	aa	bb	aa	aa	aa	bb	aa	bb	bb	aa	aa	aa	aa	aa	aa	aa	aa	aa	aa	aa	bb	aa	aa	aa	aa	aa
Marker2177	aaxbb	aa	aa	aa	aa	bb	aa	bb	aa	aa	aa	aa	aa	aa	aa	aa	aa	aa	bb	aa	aa	aa	aa	aa	bb	aa	aa	aa	bb	aa	bb	bb	aa	aa	aa	aa	aa	aa	aa	aa	aa	aa	aa	bb	aa	aa	aa	aa	aa
Marker2178	aaxbb	aa	aa	aa	aa	bb	aa	bb	aa	aa	aa	aa	aa	aa	aa	aa	aa	aa	bb	aa	aa	aa	aa	aa	bb	aa	aa	aa	bb	aa	bb	bb	aa	aa	aa	aa	aa	aa	aa	aa	aa	aa	aa	bb	aa	aa	aa	aa	aa
Marker2179	aaxbb	aa	aa	aa	aa	bb	aa	bb	aa	aa	aa	aa	aa	aa	aa	aa	aa	aa	bb	aa	aa	aa	aa	aa	bb	aa	aa	aa	bb	aa	bb	bb	aa	aa	aa	aa	aa	aa	aa	aa	aa	aa	aa	bb	aa	aa	aa	aa	aa
Marker2823	aaxbb	aa	aa	aa	aa	bb	aa	bb	aa	aa	aa	aa	aa	aa	aa	aa	aa	aa	bb	aa	aa	aa	aa	aa	bb	bb	aa	aa	bb	aa	bb	bb	aa	aa	aa	aa	aa	aa	aa	aa	aa	aa	aa	bb	aa	aa	aa	aa	aa
Marker2824	aaxbb	aa	aa	aa	aa	bb	aa	bb	aa	aa	aa	aa	aa	aa	aa	aa	aa	aa	bb	aa	aa	aa	aa	aa	bb	bb	aa	aa	bb	aa	bb	bb	aa	aa	aa	aa	aa	aa	aa	aa	aa	aa	aa	bb	aa	aa	aa	aa	aa
Marker2830	aaxbb	aa	aa	aa	aa	bb	aa	bb	aa	aa	aa	aa	aa	aa	aa	aa	aa	aa	bb	aa	aa	aa	aa	aa	bb	bb	aa	aa	bb	aa	bb	bb	aa	aa	aa	aa	aa	aa	aa	aa	aa	aa	aa	bb	aa	aa	aa	aa	aa
Marker2831	aaxbb	aa	aa	aa	aa	bb	aa	bb	aa	aa	aa	aa	aa	aa	aa	aa	aa	aa	bb	aa	aa	aa	aa	aa	bb	bb	aa	aa	bb	aa	bb	bb	aa	aa	aa	aa	aa	aa	aa	aa	aa	aa	aa	bb	aa	aa	aa	aa	aa
Marker2833	aaxbb	aa	aa	aa	aa	bb	aa	bb	aa	aa	aa	aa	aa	aa	aa	aa	aa	aa	bb	aa	aa	aa	aa	aa	bb	bb	aa	aa	bb	aa	bb	bb	aa	aa	aa	aa	aa	aa	aa	aa	aa	aa	aa	bb	aa	aa	aa	aa	aa
Marker2202	aaxbb	aa	aa	aa	aa	bb	aa	bb	aa	aa	aa	aa	aa	aa	aa	aa	aa	aa	bb	aa	aa	aa	aa	aa	bb	aa	aa	aa	bb	aa	bb	bb	aa	aa	aa	aa	aa	aa	aa	aa	aa	aa	aa	bb	aa	aa	aa	aa	aa
Marker2212	aaxbb	aa	aa	aa	aa	bb	aa	bb	aa	aa	aa	aa	aa	aa	aa	aa	aa	aa	bb	aa	aa	aa	aa	aa	bb	aa	aa	aa	bb	aa	bb	bb	aa	aa	aa	aa	aa	aa	aa	aa	aa	aa	aa	bb	aa	aa	aa	aa	aa
Marker2213	aaxbb	aa	aa	aa	aa	bb	aa	bb	aa	aa	aa	aa	aa	aa	aa	aa	aa	aa	bb	aa	aa	aa	aa	aa	bb	aa	aa	aa	bb	aa	bb	bb	aa	aa	aa	aa	aa	aa	aa	aa	aa	aa	aa	bb	aa	aa	aa	aa	aa
Marker2227	aaxbb	aa	aa	aa	aa	bb	aa	bb	aa	aa	aa	aa	aa	aa	aa	aa	aa	aa	bb	aa	aa	aa	aa	aa	bb	aa	aa	aa	bb	aa	bb	bb	aa	aa	aa	aa	aa	aa	aa	aa	aa	aa	aa	bb	aa	aa	aa	aa	aa
Marker2233	aaxbb	aa	aa	aa	aa	bb	aa	bb	aa	aa	aa	aa	aa	aa	aa	aa	aa	aa	bb	aa	aa	aa	aa	aa	bb	aa	aa	aa	bb	aa	bb	bb	aa	aa	aa	aa	aa	aa	aa	aa	aa	aa	aa	bb	aa	aa	aa	aa	aa
Marker2234	aaxbb	aa	aa	aa	aa	bb	aa	bb	aa	aa	aa	aa	aa	aa	aa	aa	aa	aa	bb	aa	aa	aa	aa	aa	bb	aa	aa	aa	bb	aa	bb	bb	aa	aa	aa	aa	aa	aa	aa	aa	aa	aa	aa	bb	aa	aa	aa	aa	aa
Marker2241	aaxbb	aa	aa	aa	aa	bb	aa	bb	aa	aa	aa	aa	aa	aa	aa	aa	aa	aa	bb	aa	aa	aa	aa	aa	bb	aa	aa	aa	bb	aa	bb	bb	aa	aa	aa	aa	aa	aa	aa	aa	aa	aa	aa	bb	aa	aa	aa	aa	aa
Marker2250	aaxbb	aa	aa	aa	aa	bb	aa	bb	aa	aa	aa	aa	aa	aa	aa	aa	aa	aa	bb	aa	aa	aa	aa	aa	bb	aa	aa	aa	bb	aa	bb	bb	aa	aa	aa	aa	aa	aa	aa	aa	aa	aa	aa	bb	aa	aa	aa	aa	aa
Marker2253	aaxbb	aa	aa	aa	aa	bb	aa	bb	aa	aa	aa	aa	aa	aa	aa	aa	aa	aa	bb	aa	aa	aa	aa	aa	bb	aa	aa	aa	bb	aa	bb	bb	aa	aa	aa	aa	aa	aa	aa	aa	aa	aa	aa	bb	aa	aa	aa	aa	aa
Marker2258	aaxbb	aa	aa	aa	aa	bb	aa	bb	aa	aa	aa	aa	aa	aa	aa	aa	aa	aa	bb	aa	aa	aa	aa	aa	bb	aa	aa	aa	bb	aa	bb	bb	aa	aa	aa	aa	aa	aa	aa	aa	aa	aa	aa	bb	aa	aa	aa	aa	aa
Marker2262	aaxbb	aa	aa	aa	aa	bb	aa	bb	aa	aa	aa	aa	aa	aa	aa	aa	aa	aa	bb	aa	aa	aa	aa	aa	bb	aa	aa	aa	bb	aa	bb	bb	aa	aa	aa	aa	aa	aa	aa	aa	aa	aa	aa	bb	aa	aa	aa	aa	aa
Marker2269	aaxbb	aa	aa	aa	aa	bb	aa	bb	aa	aa	aa	aa	aa	aa	aa	aa	aa	aa	bb	aa	aa	aa	aa	aa	bb	aa	aa	aa	bb	aa	bb	bb	aa	aa	aa	aa	aa	aa	aa	aa	aa	aa	aa	bb	aa	aa	aa	aa	aa
Marker2277	aaxbb	aa	aa	aa	aa	bb	aa	bb	aa	aa	aa	aa	aa	aa	aa	aa	aa	aa	bb	aa	aa	aa	aa	aa	bb	aa	aa	aa	bb	aa	bb	bb	aa	aa	aa	aa	aa	aa	aa	aa	aa	aa	aa	bb	aa	aa	aa	aa	aa
Marker2280	aaxbb	aa	aa	aa	aa	bb	aa	bb	aa	aa	aa	aa	aa	aa	aa	aa	aa	aa	bb	aa	aa	aa	aa	aa	bb	aa	aa	aa	bb	aa	bb	bb	aa	aa	aa	aa	aa	aa	aa	aa	aa	aa	aa	bb	aa	aa	aa	aa	aa
Marker2282	aaxbb	aa	aa	aa	aa	bb	aa	bb	aa	aa	aa	aa	aa	aa	aa	aa	aa	aa	bb	aa	aa	aa	aa	aa	bb	aa	aa	aa	bb	aa	bb	bb	aa	aa	aa	aa	aa	aa	aa	aa	aa	aa	aa	bb	aa	aa	aa	aa	aa
Marker2287	aaxbb	aa	aa	aa	aa	bb	aa	bb	aa	aa	aa	aa	aa	aa	aa	aa	aa	aa	bb	aa	aa	aa	aa	aa	bb	aa	aa	aa	bb	aa	bb	bb	aa	aa	aa	aa	aa	aa	aa	aa	aa	aa	aa	bb	aa	aa	aa	aa	aa
Marker2291	aaxbb	aa	aa	aa	aa	bb	aa	bb	aa	aa	aa	aa	aa	aa	aa	aa	aa	aa	bb	aa	aa	aa	aa	aa	bb	aa	aa	aa	bb	aa	bb	bb	aa	aa	aa	aa	aa	aa	aa	aa	aa	aa	aa	bb	aa	aa	aa	aa	aa
Marker2299	aaxbb	aa	aa	aa	aa	bb	aa	bb	aa	aa	aa	aa	aa	aa	aa	aa	aa	aa	bb	aa	aa	aa	aa	aa	bb	aa	aa	aa	bb	aa	bb	bb	aa	aa	aa	aa	aa	aa	aa	aa	aa	aa	aa	bb	aa	aa	aa	aa	aa
Marker2304	aaxbb	aa	aa	aa	aa	bb	aa	bb	aa	aa	aa	aa	aa	aa	aa	aa	aa	aa	bb	aa	aa	aa	aa	aa	bb	aa	aa	aa	bb	aa	bb	bb	aa	aa	aa	aa	aa	aa	aa	aa	aa	aa	aa	bb	aa	aa	aa	aa	aa
Marker2305	aaxbb	aa	aa	aa	aa	bb	aa	bb	aa	aa	aa	aa	aa	aa	aa	aa	aa	aa	bb	aa	aa	aa	aa	aa	bb	aa	aa	aa	bb	aa	bb	bb	aa	aa	aa	aa	aa	aa	aa	aa	aa	aa	aa	bb	aa	aa	aa	aa	aa
Marker2322	aaxbb	aa	aa	aa	aa	bb	aa	bb	aa	aa	aa	aa	aa	aa	aa	aa	aa	aa	bb	aa	aa	aa	aa	aa	bb	aa	aa	aa	bb	aa	bb	bb	aa	aa	aa	aa	aa	aa	aa	aa	aa	aa	aa	bb	aa	aa	aa	aa	aa
Marker2325	aaxbb	aa	aa	aa	aa	bb	aa	bb	aa	aa	aa	aa	aa	aa	aa	aa	aa	aa	bb	aa	aa	aa	aa	aa	bb	aa	aa	aa	bb	aa	bb	bb	aa	aa	aa	aa	aa	aa	aa	aa	aa	aa	aa	bb	aa	aa	aa	aa	aa
Marker2469	aaxbb	aa	aa	aa	aa	bb	aa	bb	aa	aa	aa	aa	aa	aa	aa	aa	aa	aa	bb	aa	aa	aa	aa	aa	bb	aa	aa	aa	bb	aa	bb	bb	aa	aa	aa	aa	aa	aa	aa	aa	aa	aa	aa	bb	aa	aa	aa	aa	aa
Marker2502	aaxbb	aa	aa	aa	aa	bb	aa	bb	aa	aa	aa	aa	aa	aa	aa	aa	aa	aa	bb	aa	aa	aa	aa	aa	bb	aa	aa	aa	bb	aa	bb	bb	aa	aa	aa	aa	aa	aa	aa	aa	aa	aa	aa	bb	aa	aa	aa	aa	aa
Marker2514	aaxbb	aa	aa	aa	aa	bb	aa	bb	aa	aa	aa	aa	aa	aa	aa	aa	aa	aa	bb	aa	aa	aa	aa	aa	bb	aa	aa	aa	bb	aa	bb	bb	aa	aa	aa	aa	aa	aa	aa	aa	aa	aa	aa	bb	aa	aa	aa	aa	aa
Marker2534	aaxbb	aa	aa	aa	aa	bb	aa	bb	aa	aa	aa	aa	aa	aa	aa	aa	aa	aa	bb	aa	aa	aa	aa	aa	bb	aa	aa	aa	bb	aa	bb	bb	aa	aa	aa	aa	aa	aa	aa	aa	aa	aa	aa	bb	aa	aa	aa	aa	aa
Marker2545	aaxbb	aa	aa	aa	aa	bb	aa	bb	aa	aa	aa	aa	aa	aa	aa	aa	aa	aa	bb	aa	aa	aa	aa	aa	bb	aa	aa	aa	bb	aa	bb	bb	aa	aa	aa	aa	aa	aa	aa	aa	aa	aa	aa	bb	aa	aa	aa	aa	aa
Marker2562	aaxbb	aa	aa	aa	aa	bb	aa	bb	aa	aa	aa	aa	aa	aa	aa	aa	aa	aa	bb	aa	aa	aa	aa	aa	bb	aa	aa	aa	bb	aa	bb	bb	aa	aa	aa	aa	aa	aa	aa	aa	aa	aa	aa	bb	aa	aa	aa	aa	aa
Marker2565	aaxbb	aa	aa	aa	aa	bb	aa	bb	aa	aa	aa	aa	aa	aa	aa	aa	aa	aa	bb	aa	aa	aa	aa	aa	bb	aa	aa	aa	bb	aa	bb	bb	aa	aa	aa	aa	aa	aa	aa	aa	aa	aa	aa	bb	aa	aa	aa	aa	aa
Marker2566	aaxbb	aa	aa	aa	aa	bb	aa	bb	aa	aa	aa	aa	aa	aa	aa	aa	aa	aa	bb	aa	aa	aa	aa	aa	bb	aa	aa	aa	bb	aa	bb	bb	aa	aa	aa	aa	aa	aa	aa	aa	aa	aa	aa	bb	aa	aa	aa	aa	aa
Marker2589	aaxbb	aa	aa	aa	aa	bb	aa	bb	aa	aa	aa	aa	aa	aa	aa	aa	aa	aa	bb	aa	aa	aa	aa	aa	bb	aa	aa	aa	bb	aa	bb	bb	aa	aa	aa	aa	aa	aa	aa	aa	aa	aa	aa	bb	aa	aa	aa	aa	aa
Marker2595	aaxbb	aa	aa	aa	aa	bb	aa	bb	aa	aa	aa	aa	aa	aa	aa	aa	aa	aa	bb	aa	aa	aa	aa	aa	bb	aa	aa	aa	bb	aa	bb	bb	aa	aa	aa	aa	aa	aa	aa	aa	aa	aa	aa	bb	aa	aa	aa	aa	aa
Marker2596	aaxbb	aa	aa	aa	aa	bb	aa	bb	aa	aa	aa	aa	aa	aa	aa	aa	aa	aa	bb	aa	aa	aa	aa	aa	bb	aa	aa	aa	bb	aa	bb	bb	aa	aa	aa	aa	aa	aa	aa	aa	aa	aa	aa	bb	aa	aa	aa	aa	aa
Marker2605	aaxbb	aa	aa	aa	aa	bb	aa	bb	aa	aa	aa	aa	aa	aa	aa	aa	aa	aa	bb	aa	aa	aa	aa	aa	bb	aa	aa	aa	bb	aa	bb	bb	aa	aa	aa	aa	aa	aa	aa	aa	aa	aa	aa	bb	aa	aa	aa	aa	aa
Marker2611	aaxbb	aa	aa	aa	aa	bb	aa	bb	aa	aa	aa	aa	aa	aa	aa	aa	aa	aa	bb	aa	aa	aa	aa	aa	bb	aa	aa	aa	bb	aa	bb	bb	aa	aa	aa	aa	aa	aa	aa	aa	aa	aa	aa	bb	aa	aa	aa	aa	aa
Marker2616	aaxbb	aa	aa	aa	aa	bb	aa	bb	aa	aa	aa	aa	aa	aa	aa	aa	aa	aa	bb	aa	aa	aa	aa	aa	bb	aa	aa	aa	bb	aa	bb	bb	aa	aa	aa	aa	aa	aa	aa	aa	aa	aa	aa	bb	aa	aa	aa	aa	aa
Marker2617	aaxbb	aa	aa	aa	aa	bb	aa	bb	aa	aa	aa	aa	aa	aa	aa	aa	aa	aa	bb	aa	aa	aa	aa	aa	bb	aa	aa	aa	bb	aa	bb	bb	aa	aa	aa	aa	aa	aa	aa	aa	aa	aa	aa	bb	aa	aa	aa	aa	aa
Marker2631	aaxbb	aa	aa	aa	aa	bb	aa	bb	aa	aa	aa	aa	aa	aa	aa	aa	aa	aa	bb	aa	aa	aa	aa	aa	bb	aa	aa	aa	bb	aa	bb	bb	aa	aa	aa	aa	aa	aa	aa	aa	aa	aa	aa	bb	aa	aa	aa	aa	aa
Marker2634	aaxbb	aa	aa	aa	aa	bb	aa	bb	aa	aa	aa	aa	aa	aa	aa	aa	aa	aa	bb	aa	aa	aa	aa	aa	bb	aa	aa	aa	bb	aa	bb	bb	aa	aa	aa	aa	aa	aa	aa	aa	aa	aa	aa	bb	aa	aa	aa	aa	aa
Marker2636	aaxbb	aa	aa	aa	aa	bb	aa	bb	aa	aa	aa	aa	aa	aa	aa	aa	aa	aa	bb	aa	aa	aa	aa	aa	bb	aa	aa	aa	bb	aa	bb	bb	aa	aa	aa	aa	aa	aa	aa	aa	aa	aa	aa	bb	aa	aa	aa	aa	aa
Marker2638	aaxbb	aa	aa	aa	aa	bb	aa	bb	aa	aa	aa	aa	aa	aa	aa	aa	aa	aa	bb	aa	aa	aa	aa	aa	bb	aa	aa	aa	bb	aa	bb	bb	aa	aa	aa	aa	aa	aa	aa	aa	aa	aa	aa	bb	aa	aa	aa	aa	aa
Marker2650	aaxbb	aa	aa	aa	aa	bb	aa	bb	aa	aa	aa	aa	aa	aa	aa	aa	aa	aa	bb	aa	aa	aa	aa	aa	bb	aa	aa	aa	bb	aa	bb	bb	aa	aa	aa	aa	aa	aa	aa	aa	aa	aa	aa	bb	aa	aa	aa	aa	aa
Marker2670	aaxbb	aa	aa	aa	aa	bb	aa	bb	aa	aa	aa	aa	aa	aa	aa	aa	aa	aa	bb	aa	aa	aa	aa	aa	bb	aa	aa	aa	bb	aa	bb	bb	aa	aa	aa	aa	aa	aa	aa	aa	aa	aa	aa	bb	aa	aa	aa	aa	aa
Marker2676	aaxbb	aa	aa	aa	aa	bb	aa	bb	aa	aa	aa	aa	aa	aa	aa	aa	aa	aa	bb	aa	aa	aa	aa	aa	bb	aa	aa	aa	bb	aa	bb	bb	aa	aa	aa	aa	aa	aa	aa	aa	aa	aa	aa	bb	aa	aa	aa	aa	aa
Marker2677	aaxbb	aa	aa	aa	aa	bb	aa	bb	aa	aa	aa	aa	aa	aa	aa	aa	aa	aa	bb	aa	aa	aa	aa	aa	bb	aa	aa	aa	bb	aa	bb	bb	aa	aa	aa	aa	aa	aa	aa	aa	aa	aa	aa	bb	aa	aa	aa	aa	aa
Marker2679	aaxbb	aa	aa	aa	aa	bb	aa	bb	aa	aa	aa	aa	aa	aa	aa	aa	aa	aa	bb	aa	aa	aa	aa	aa	bb	aa	aa	aa	bb	aa	bb	bb	aa	aa	aa	aa	aa	aa	aa	aa	aa	aa	aa	bb	aa	aa	aa	aa	aa
Marker2691	aaxbb	aa	aa	aa	aa	bb	aa	bb	aa	aa	aa	aa	aa	aa	aa	aa	aa	aa	bb	aa	aa	aa	aa	aa	bb	aa	aa	aa	bb	aa	bb	bb	aa	aa	aa	aa	aa	aa	aa	aa	aa	aa	aa	bb	aa	aa	aa	aa	aa
Marker2693	aaxbb	aa	aa	aa	aa	bb	aa	bb	aa	aa	aa	aa	aa	aa	aa	aa	aa	aa	bb	aa	aa	aa	aa	aa	bb	aa	aa	aa	bb	aa	bb	bb	aa	aa	aa	aa	aa	aa	aa	aa	aa	aa	aa	bb	aa	aa	aa	aa	aa
Marker2700	aaxbb	aa	aa	aa	aa	bb	aa	bb	aa	aa	aa	aa	aa	aa	aa	aa	aa	aa	bb	aa	aa	aa	aa	aa	bb	aa	aa	aa	bb	aa	bb	bb	aa	aa	aa	aa	aa	aa	aa	aa	aa	aa	aa	bb	aa	aa	aa	aa	aa
Marker2711	aaxbb	aa	aa	aa	aa	bb	aa	bb	aa	aa	aa	aa	aa	aa	aa	aa	aa	aa	bb	aa	aa	aa	aa	aa	bb	aa	aa	aa	bb	aa	bb	bb	aa	aa	aa	aa	aa	aa	aa	aa	aa	aa	aa	bb	aa	aa	aa	aa	aa
Marker2731	aaxbb	aa	aa	aa	aa	bb	aa	bb	aa	aa	aa	aa	aa	aa	aa	aa	aa	aa	bb	aa	aa	aa	aa	aa	bb	aa	aa	aa	bb	aa	bb	bb	aa	aa	aa	aa	aa	aa	aa	aa	aa	aa	aa	bb	aa	aa	aa	aa	aa
Marker2742	aaxbb	aa	aa	aa	aa	bb	aa	bb	aa	aa	aa	aa	aa	aa	aa	aa	aa	aa	bb	aa	aa	aa	aa	aa	bb	aa	aa	aa	bb	aa	bb	bb	aa	aa	aa	aa	aa	aa	aa	aa	aa	aa	aa	bb	aa	aa	aa	aa	aa
Marker2748	aaxbb	aa	aa	aa	aa	bb	aa	bb	aa	aa	aa	aa	aa	aa	aa	aa	aa	aa	bb	aa	aa	aa	aa	aa	bb	aa	aa	aa	bb	aa	bb	bb	aa	aa	aa	aa	aa	aa	aa	aa	aa	aa	aa	bb	aa	aa	aa	aa	aa
Marker2750	aaxbb	aa	aa	aa	aa	bb	aa	bb	aa	aa	aa	aa	aa	aa	aa	aa	aa	aa	bb	aa	aa	aa	aa	aa	bb	aa	aa	aa	bb	aa	bb	bb	aa	aa	aa	aa	aa	aa	aa	aa	aa	aa	aa	bb	aa	aa	aa	aa	aa
Marker2756	aaxbb	aa	aa	aa	aa	bb	aa	bb	aa	aa	aa	aa	aa	aa	aa	aa	aa	aa	bb	aa	aa	aa	aa	aa	bb	aa	aa	aa	bb	aa	bb	bb	aa	aa	aa	aa	aa	aa	aa	aa	aa	aa	aa	bb	aa	aa	aa	aa	aa
Marker2761	aaxbb	aa	aa	aa	aa	bb	aa	bb	aa	aa	aa	aa	aa	aa	aa	aa	aa	aa	bb	aa	aa	aa	aa	aa	bb	aa	aa	aa	bb	aa	bb	bb	aa	aa	aa	aa	aa	aa	aa	aa	aa	aa	aa	bb	aa	aa	aa	aa	aa
Marker2770	aaxbb	aa	aa	aa	aa	bb	aa	bb	aa	aa	aa	aa	aa	aa	aa	aa	aa	aa	bb	aa	aa	aa	aa	aa	bb	aa	aa	aa	bb	aa	bb	bb	aa	aa	aa	aa	aa	aa	aa	aa	aa	aa	aa	bb	aa	aa	aa	aa	aa
Marker2771	aaxbb	aa	aa	aa	aa	bb	aa	bb	aa	aa	aa	aa	aa	aa	aa	aa	aa	aa	bb	aa	aa	aa	aa	aa	bb	aa	aa	aa	bb	aa	bb	bb	aa	aa	aa	aa	aa	aa	aa	aa	aa	aa	aa	bb	aa	aa	aa	aa	aa
Marker2782	aaxbb	aa	aa	aa	aa	bb	aa	bb	aa	aa	aa	aa	aa	aa	aa	aa	aa	aa	bb	aa	aa	aa	aa	aa	bb	aa	aa	aa	bb	aa	bb	bb	aa	aa	aa	aa	aa	aa	aa	aa	aa	aa	aa	bb	aa	aa	aa	aa	aa
Marker2793	aaxbb	aa	aa	aa	aa	bb	aa	bb	aa	aa	aa	aa	aa	aa	aa	aa	aa	aa	bb	aa	aa	aa	aa	aa	bb	aa	aa	aa	bb	aa	bb	bb	aa	aa	aa	aa	aa	aa	aa	aa	aa	aa	aa	bb	aa	aa	aa	aa	aa
Marker2796	aaxbb	aa	aa	aa	aa	bb	aa	bb	aa	aa	aa	aa	aa	aa	aa	aa	aa	aa	bb	aa	aa	aa	aa	aa	bb	aa	aa	aa	bb	aa	bb	bb	aa	aa	aa	aa	aa	aa	aa	aa	aa	aa	aa	bb	aa	aa	aa	aa	aa
Marker2798	aaxbb	aa	aa	aa	aa	bb	aa	bb	aa	aa	aa	aa	aa	aa	aa	aa	aa	aa	bb	aa	aa	aa	aa	aa	bb	aa	aa	aa	bb	aa	bb	bb	aa	aa	aa	aa	aa	aa	aa	aa	aa	aa	aa	bb	aa	aa	aa	aa	aa
Marker2807	aaxbb	aa	aa	aa	aa	bb	aa	bb	aa	aa	aa	aa	aa	aa	aa	aa	aa	aa	bb	aa	aa	aa	aa	aa	bb	aa	aa	aa	bb	aa	bb	bb	aa	aa	aa	aa	aa	aa	aa	aa	aa	aa	aa	bb	aa	aa	aa	aa	aa
Marker2844	aaxbb	aa	aa	aa	aa	bb	aa	bb	aa	aa	aa	aa	aa	aa	aa	aa	aa	aa	bb	aa	aa	aa	aa	aa	bb	aa	aa	aa	bb	aa	bb	bb	aa	aa	aa	aa	aa	aa	aa	aa	aa	aa	aa	bb	aa	aa	aa	aa	aa
Marker2851	aaxbb	aa	aa	aa	aa	bb	aa	bb	aa	aa	aa	aa	aa	aa	aa	aa	aa	aa	bb	aa	aa	aa	aa	aa	bb	aa	aa	aa	bb	aa	bb	bb	aa	aa	aa	aa	aa	aa	aa	aa	aa	aa	aa	bb	aa	aa	aa	aa	aa
Marker2857	aaxbb	aa	aa	aa	aa	bb	aa	bb	aa	aa	aa	aa	aa	aa	aa	aa	aa	aa	bb	aa	aa	aa	aa	aa	bb	aa	aa	aa	bb	aa	bb	bb	aa	aa	aa	aa	aa	aa	aa	aa	aa	aa	aa	bb	aa	aa	aa	aa	aa
Marker2869	aaxbb	aa	aa	aa	aa	bb	aa	bb	aa	aa	aa	aa	aa	aa	aa	aa	aa	aa	bb	aa	aa	aa	aa	aa	bb	aa	aa	aa	bb	aa	bb	bb	aa	aa	aa	aa	aa	aa	aa	aa	aa	aa	aa	bb	aa	aa	aa	aa	aa
Marker2870	aaxbb	aa	aa	aa	aa	bb	aa	bb	aa	aa	aa	aa	aa	aa	aa	aa	aa	aa	bb	aa	aa	aa	aa	aa	bb	aa	aa	aa	bb	aa	bb	bb	aa	aa	aa	aa	aa	aa	aa	aa	aa	aa	aa	bb	aa	aa	aa	aa	aa
Marker2904	aaxbb	aa	aa	aa	aa	bb	aa	bb	aa	aa	aa	aa	aa	aa	aa	aa	aa	aa	bb	aa	aa	aa	aa	aa	bb	aa	aa	aa	bb	aa	bb	bb	aa	aa	aa	aa	aa	aa	aa	aa	aa	aa	aa	bb	aa	aa	aa	aa	aa
Marker2872	aaxbb	aa	aa	aa	aa	bb	aa	bb	aa	aa	aa	aa	aa	aa	aa	aa	aa	aa	bb	aa	aa	aa	aa	aa	bb	aa	aa	aa	bb	aa	bb	bb	aa	aa	aa	aa	aa	aa	aa	aa	aa	aa	aa	bb	aa	aa	aa	aa	aa
Marker2192	aaxbb	aa	aa	aa	aa	bb	aa	bb	aa	aa	aa	aa	aa	aa	aa	aa	aa	aa	bb	aa	aa	aa	aa	aa	bb	aa	aa	aa	bb	aa	bb	bb	aa	aa	aa	aa	aa	aa	aa	aa	aa	aa	aa	bb	aa	aa	aa	aa	aa
Marker2193	aaxbb	aa	aa	aa	aa	bb	aa	bb	aa	aa	aa	aa	aa	aa	aa	aa	aa	aa	bb	aa	aa	aa	aa	aa	bb	aa	aa	aa	bb	aa	bb	bb	aa	aa	aa	aa	aa	aa	aa	aa	aa	aa	aa	bb	aa	aa	aa	aa	aa
Marker2207	aaxbb	aa	aa	aa	aa	bb	aa	bb	aa	aa	aa	aa	aa	aa	aa	aa	aa	aa	bb	aa	aa	aa	aa	aa	bb	aa	aa	aa	bb	aa	bb	bb	aa	aa	aa	aa	aa	aa	aa	aa	aa	aa	aa	bb	aa	aa	aa	aa	aa
Marker2211	aaxbb	aa	aa	aa	aa	bb	aa	bb	aa	aa	aa	aa	aa	aa	aa	aa	aa	aa	bb	aa	aa	aa	aa	aa	bb	aa	aa	aa	bb	aa	bb	bb	aa	aa	aa	aa	aa	aa	aa	aa	aa	aa	aa	bb	aa	aa	aa	aa	aa
Marker2220	aaxbb	aa	aa	aa	aa	bb	aa	bb	aa	aa	aa	aa	aa	aa	aa	aa	aa	aa	bb	aa	aa	aa	aa	aa	bb	aa	aa	aa	bb	aa	bb	bb	aa	aa	aa	aa	aa	aa	aa	aa	aa	aa	aa	bb	aa	aa	aa	aa	aa
Marker2223	aaxbb	aa	aa	aa	aa	bb	aa	bb	aa	aa	aa	aa	aa	aa	aa	aa	aa	aa	bb	aa	aa	aa	aa	aa	bb	aa	aa	aa	bb	aa	bb	bb	aa	aa	aa	aa	aa	aa	aa	aa	aa	aa	aa	bb	aa	aa	aa	aa	aa
Marker2224	aaxbb	aa	aa	aa	aa	bb	aa	bb	aa	aa	aa	aa	aa	aa	aa	aa	aa	aa	bb	aa	aa	aa	aa	aa	bb	aa	aa	aa	bb	aa	bb	bb	aa	aa	aa	aa	aa	aa	aa	aa	aa	aa	aa	bb	aa	aa	aa	aa	aa
Marker2225	aaxbb	aa	aa	aa	aa	bb	aa	bb	aa	aa	aa	aa	aa	aa	aa	aa	aa	aa	bb	aa	aa	aa	aa	aa	bb	aa	aa	aa	bb	aa	bb	bb	aa	aa	aa	aa	aa	aa	aa	aa	aa	aa	aa	bb	aa	aa	aa	aa	aa
Marker2226	aaxbb	aa	aa	aa	aa	bb	aa	bb	aa	aa	aa	aa	aa	aa	aa	aa	aa	aa	bb	aa	aa	aa	aa	aa	bb	aa	aa	aa	bb	aa	bb	bb	aa	aa	aa	aa	aa	aa	aa	aa	aa	aa	aa	bb	aa	aa	aa	aa	aa
Marker2246	aaxbb	aa	aa	aa	aa	bb	aa	bb	aa	aa	aa	aa	aa	aa	aa	aa	aa	aa	bb	aa	aa	aa	aa	aa	bb	aa	aa	aa	bb	aa	bb	bb	aa	aa	aa	aa	aa	aa	aa	aa	aa	aa	aa	bb	aa	aa	aa	aa	aa
Marker2248	aaxbb	aa	aa	aa	aa	bb	aa	bb	aa	aa	aa	aa	aa	aa	aa	aa	aa	aa	bb	aa	aa	aa	aa	aa	bb	aa	aa	aa	bb	aa	bb	bb	aa	aa	aa	aa	aa	aa	aa	aa	aa	aa	aa	bb	aa	aa	aa	aa	aa
Marker2260	aaxbb	aa	aa	aa	aa	bb	aa	bb	aa	aa	aa	aa	aa	aa	aa	aa	aa	aa	bb	aa	aa	aa	aa	aa	bb	aa	aa	aa	bb	aa	bb	bb	aa	aa	aa	aa	aa	aa	aa	aa	aa	aa	aa	bb	aa	aa	aa	aa	aa
Marker2261	aaxbb	aa	aa	aa	aa	bb	aa	bb	aa	aa	aa	aa	aa	aa	aa	aa	aa	aa	bb	aa	aa	aa	aa	aa	bb	aa	aa	aa	bb	aa	bb	bb	aa	aa	aa	aa	aa	aa	aa	aa	aa	aa	aa	bb	aa	aa	aa	aa	aa
Marker2278	aaxbb	aa	aa	aa	aa	bb	aa	bb	aa	aa	aa	aa	aa	aa	aa	aa	aa	aa	bb	aa	aa	aa	aa	aa	bb	aa	aa	aa	bb	aa	bb	bb	aa	aa	aa	aa	aa	aa	aa	aa	aa	aa	aa	bb	aa	aa	aa	aa	aa
Marker2297	aaxbb	aa	aa	aa	aa	bb	aa	bb	aa	aa	aa	aa	aa	aa	aa	aa	aa	aa	bb	aa	aa	aa	aa	aa	bb	aa	aa	aa	bb	aa	bb	bb	aa	aa	aa	aa	aa	aa	aa	aa	aa	aa	aa	bb	aa	aa	aa	aa	aa
Marker2298	aaxbb	aa	aa	aa	aa	bb	aa	bb	aa	aa	aa	aa	aa	aa	aa	aa	aa	aa	bb	aa	aa	aa	aa	aa	bb	aa	aa	aa	bb	aa	bb	bb	aa	aa	aa	aa	aa	aa	aa	aa	aa	aa	aa	bb	aa	aa	aa	aa	aa
Marker2307	aaxbb	aa	aa	aa	aa	bb	aa	bb	aa	aa	aa	aa	aa	aa	aa	aa	aa	aa	bb	aa	aa	aa	aa	aa	bb	aa	aa	aa	bb	aa	bb	bb	aa	aa	aa	aa	aa	aa	aa	aa	aa	aa	aa	bb	aa	aa	aa	aa	aa
Marker2470	aaxbb	aa	aa	aa	aa	bb	aa	bb	aa	aa	aa	aa	aa	aa	aa	aa	aa	aa	bb	aa	aa	aa	aa	aa	bb	aa	aa	aa	bb	aa	bb	bb	aa	aa	aa	aa	aa	aa	aa	aa	aa	aa	aa	bb	aa	aa	aa	aa	aa
Marker2475	aaxbb	aa	aa	aa	aa	bb	aa	bb	aa	aa	aa	aa	aa	aa	aa	aa	aa	aa	bb	aa	aa	aa	aa	aa	bb	aa	aa	aa	bb	aa	bb	bb	aa	aa	aa	aa	aa	aa	aa	aa	aa	aa	aa	bb	aa	aa	aa	aa	aa
Marker2484	aaxbb	aa	aa	aa	aa	bb	aa	bb	aa	aa	aa	aa	aa	aa	aa	aa	aa	aa	bb	aa	aa	aa	aa	aa	bb	aa	aa	aa	bb	aa	bb	bb	aa	aa	aa	aa	aa	aa	aa	aa	aa	aa	aa	bb	aa	aa	aa	aa	aa
Marker2485	aaxbb	aa	aa	aa	aa	bb	aa	bb	aa	aa	aa	aa	aa	aa	aa	aa	aa	aa	bb	aa	aa	aa	aa	aa	bb	aa	aa	aa	bb	aa	bb	bb	aa	aa	aa	aa	aa	aa	aa	aa	aa	aa	aa	bb	aa	aa	aa	aa	aa
Marker2489	aaxbb	aa	aa	aa	aa	bb	aa	bb	aa	aa	aa	aa	aa	aa	aa	aa	aa	aa	bb	aa	aa	aa	aa	aa	bb	aa	aa	aa	bb	aa	bb	bb	aa	aa	aa	aa	aa	aa	aa	aa	aa	aa	aa	bb	aa	aa	aa	aa	aa
Marker2490	aaxbb	aa	aa	aa	aa	bb	aa	bb	aa	aa	aa	aa	aa	aa	aa	aa	aa	aa	bb	aa	aa	aa	aa	aa	bb	aa	aa	aa	bb	aa	bb	bb	aa	aa	aa	aa	aa	aa	aa	aa	aa	aa	aa	bb	aa	aa	aa	aa	aa
Marker2492	aaxbb	aa	aa	aa	aa	bb	aa	bb	aa	aa	aa	aa	aa	aa	aa	aa	aa	aa	bb	aa	aa	aa	aa	aa	bb	aa	aa	aa	bb	aa	bb	bb	aa	aa	aa	aa	aa	aa	aa	aa	aa	aa	aa	bb	aa	aa	aa	aa	aa
Marker2500	aaxbb	aa	aa	aa	aa	bb	aa	bb	aa	aa	aa	aa	aa	aa	aa	aa	aa	aa	bb	aa	aa	aa	aa	aa	bb	aa	aa	aa	bb	aa	bb	bb	aa	aa	aa	aa	aa	aa	aa	aa	aa	aa	aa	bb	aa	aa	aa	aa	aa
Marker2504	aaxbb	aa	aa	aa	aa	bb	aa	bb	aa	aa	aa	aa	aa	aa	aa	aa	aa	aa	bb	aa	aa	aa	aa	aa	bb	aa	aa	aa	bb	aa	bb	bb	aa	aa	aa	aa	aa	aa	aa	aa	aa	aa	aa	bb	aa	aa	aa	aa	aa
Marker2505	aaxbb	aa	aa	aa	aa	bb	aa	bb	aa	aa	aa	aa	aa	aa	aa	aa	aa	aa	bb	aa	aa	aa	aa	aa	bb	aa	aa	aa	bb	aa	bb	bb	aa	aa	aa	aa	aa	aa	aa	aa	aa	aa	aa	bb	aa	aa	aa	aa	aa
Marker2509	aaxbb	aa	aa	aa	aa	bb	aa	bb	aa	aa	aa	aa	aa	aa	aa	aa	aa	aa	bb	aa	aa	aa	aa	aa	bb	aa	aa	aa	bb	aa	bb	bb	aa	aa	aa	aa	aa	aa	aa	aa	aa	aa	aa	bb	aa	aa	aa	aa	aa
Marker2529	aaxbb	aa	aa	aa	aa	bb	aa	bb	aa	aa	aa	aa	aa	aa	aa	aa	aa	aa	bb	aa	aa	aa	aa	aa	bb	aa	aa	aa	bb	aa	bb	bb	aa	aa	aa	aa	aa	aa	aa	aa	aa	aa	aa	bb	aa	aa	aa	aa	aa
Marker2539	aaxbb	aa	aa	aa	aa	bb	aa	bb	aa	aa	aa	aa	aa	aa	aa	aa	aa	aa	bb	aa	aa	aa	aa	aa	bb	aa	aa	aa	bb	aa	bb	bb	aa	aa	aa	aa	aa	aa	aa	aa	aa	aa	aa	bb	aa	aa	aa	aa	aa
Marker2542	aaxbb	aa	aa	aa	aa	bb	aa	bb	aa	aa	aa	aa	aa	aa	aa	aa	aa	aa	bb	aa	aa	aa	aa	aa	bb	aa	aa	aa	bb	aa	bb	bb	aa	aa	aa	aa	aa	aa	aa	aa	aa	aa	aa	bb	aa	aa	aa	aa	aa
Marker2548	aaxbb	aa	aa	aa	aa	bb	aa	bb	aa	aa	aa	aa	aa	aa	aa	aa	aa	aa	bb	aa	aa	aa	aa	aa	bb	aa	aa	aa	bb	aa	bb	bb	aa	aa	aa	aa	aa	aa	aa	aa	aa	aa	aa	bb	aa	aa	aa	aa	aa
Marker2549	aaxbb	aa	aa	aa	aa	bb	aa	bb	aa	aa	aa	aa	aa	aa	aa	aa	aa	aa	bb	aa	aa	aa	aa	aa	bb	aa	aa	aa	bb	aa	bb	bb	aa	aa	aa	aa	aa	aa	aa	aa	aa	aa	aa	bb	aa	aa	aa	aa	aa
Marker2550	aaxbb	aa	aa	aa	aa	bb	aa	bb	aa	aa	aa	aa	aa	aa	aa	aa	aa	aa	bb	aa	aa	aa	aa	aa	bb	aa	aa	aa	bb	aa	bb	bb	aa	aa	aa	aa	aa	aa	aa	aa	aa	aa	aa	bb	aa	aa	aa	aa	aa
Marker2555	aaxbb	aa	aa	aa	aa	bb	aa	bb	aa	aa	aa	aa	aa	aa	aa	aa	aa	aa	bb	aa	aa	aa	aa	aa	bb	aa	aa	aa	bb	aa	bb	bb	aa	aa	aa	aa	aa	aa	aa	aa	aa	aa	aa	bb	aa	aa	aa	aa	aa
Marker2558	aaxbb	aa	aa	aa	aa	bb	aa	bb	aa	aa	aa	aa	aa	aa	aa	aa	aa	aa	bb	aa	aa	aa	aa	aa	bb	aa	aa	aa	bb	aa	bb	bb	aa	aa	aa	aa	aa	aa	aa	aa	aa	aa	aa	bb	aa	aa	aa	aa	aa
Marker2559	aaxbb	aa	aa	aa	aa	bb	aa	bb	aa	aa	aa	aa	aa	aa	aa	aa	aa	aa	bb	aa	aa	aa	aa	aa	bb	aa	aa	aa	bb	aa	bb	bb	aa	aa	aa	aa	aa	aa	aa	aa	aa	aa	aa	bb	aa	aa	aa	aa	aa
Marker2561	aaxbb	aa	aa	aa	aa	bb	aa	bb	aa	aa	aa	aa	aa	aa	aa	aa	aa	aa	bb	aa	aa	aa	aa	aa	bb	aa	aa	aa	bb	aa	bb	bb	aa	aa	aa	aa	aa	aa	aa	aa	aa	aa	aa	bb	aa	aa	aa	aa	aa
Marker2570	aaxbb	aa	aa	aa	aa	bb	aa	bb	aa	aa	aa	aa	aa	aa	aa	aa	aa	aa	bb	aa	aa	aa	aa	aa	bb	aa	aa	aa	bb	aa	bb	bb	aa	aa	aa	aa	aa	aa	aa	aa	aa	aa	aa	bb	aa	aa	aa	aa	aa
Marker2577	aaxbb	aa	aa	aa	aa	bb	aa	bb	aa	aa	aa	aa	aa	aa	aa	aa	aa	aa	bb	aa	aa	aa	aa	aa	bb	aa	aa	aa	bb	aa	bb	bb	aa	aa	aa	aa	aa	aa	aa	aa	aa	aa	aa	bb	aa	aa	aa	aa	aa
Marker2588	aaxbb	aa	aa	aa	aa	bb	aa	bb	aa	aa	aa	aa	aa	aa	aa	aa	aa	aa	bb	aa	aa	aa	aa	aa	bb	aa	aa	aa	bb	aa	bb	bb	aa	aa	aa	aa	aa	aa	aa	aa	aa	aa	aa	bb	aa	aa	aa	aa	aa
Marker2606	aaxbb	aa	aa	aa	aa	bb	aa	bb	aa	aa	aa	aa	aa	aa	aa	aa	aa	aa	bb	aa	aa	aa	aa	aa	bb	aa	aa	aa	bb	aa	bb	bb	aa	aa	aa	aa	aa	aa	aa	aa	aa	aa	aa	bb	aa	aa	aa	aa	aa
Marker2607	aaxbb	aa	aa	aa	aa	bb	aa	bb	aa	aa	aa	aa	aa	aa	aa	aa	aa	aa	bb	aa	aa	aa	aa	aa	bb	aa	aa	aa	bb	aa	bb	bb	aa	aa	aa	aa	aa	aa	aa	aa	aa	aa	aa	bb	aa	aa	aa	aa	aa
Marker2608	aaxbb	aa	aa	aa	aa	bb	aa	bb	aa	aa	aa	aa	aa	aa	aa	aa	aa	aa	bb	aa	aa	aa	aa	aa	bb	aa	aa	aa	bb	aa	bb	bb	aa	aa	aa	aa	aa	aa	aa	aa	aa	aa	aa	bb	aa	aa	aa	aa	aa
Marker2618	aaxbb	aa	aa	aa	aa	bb	aa	bb	aa	aa	aa	aa	aa	aa	aa	aa	aa	aa	bb	aa	aa	aa	aa	aa	bb	aa	aa	aa	bb	aa	bb	bb	aa	aa	aa	aa	aa	aa	aa	aa	aa	aa	aa	bb	aa	aa	aa	aa	aa
Marker2619	aaxbb	aa	aa	aa	aa	bb	aa	bb	aa	aa	aa	aa	aa	aa	aa	aa	aa	aa	bb	aa	aa	aa	aa	aa	bb	aa	aa	aa	bb	aa	bb	bb	aa	aa	aa	aa	aa	aa	aa	aa	aa	aa	aa	bb	aa	aa	aa	aa	aa
Marker2621	aaxbb	aa	aa	aa	aa	bb	aa	bb	aa	aa	aa	aa	aa	aa	aa	aa	aa	aa	bb	aa	aa	aa	aa	aa	bb	aa	aa	aa	bb	aa	bb	bb	aa	aa	aa	aa	aa	aa	aa	aa	aa	aa	aa	bb	aa	aa	aa	aa	aa
Marker2623	aaxbb	aa	aa	aa	aa	bb	aa	bb	aa	aa	aa	aa	aa	aa	aa	aa	aa	aa	bb	aa	aa	aa	aa	aa	bb	aa	aa	aa	bb	aa	bb	bb	aa	aa	aa	aa	aa	aa	aa	aa	aa	aa	aa	bb	aa	aa	aa	aa	aa
Marker2639	aaxbb	aa	aa	aa	aa	bb	aa	bb	aa	aa	aa	aa	aa	aa	aa	aa	aa	aa	bb	aa	aa	aa	aa	aa	bb	aa	aa	aa	bb	aa	bb	bb	aa	aa	aa	aa	aa	aa	aa	aa	aa	aa	aa	bb	aa	aa	aa	aa	aa
Marker2645	aaxbb	aa	aa	aa	aa	bb	aa	bb	aa	aa	aa	aa	aa	aa	aa	aa	aa	aa	bb	aa	aa	aa	aa	aa	bb	aa	aa	aa	bb	aa	bb	bb	aa	aa	aa	aa	aa	aa	aa	aa	aa	aa	aa	bb	aa	aa	aa	aa	aa
Marker2654	aaxbb	aa	aa	aa	aa	bb	aa	bb	aa	aa	aa	aa	aa	aa	aa	aa	aa	aa	bb	aa	aa	aa	aa	aa	bb	aa	aa	aa	bb	aa	bb	bb	aa	aa	aa	aa	aa	aa	aa	aa	aa	aa	aa	bb	aa	aa	aa	aa	aa
Marker2657	aaxbb	aa	aa	aa	aa	bb	aa	bb	aa	aa	aa	aa	aa	aa	aa	aa	aa	aa	bb	aa	aa	aa	aa	aa	bb	aa	aa	aa	bb	aa	bb	bb	aa	aa	aa	aa	aa	aa	aa	aa	aa	aa	aa	bb	aa	aa	aa	aa	aa
Marker2660	aaxbb	aa	aa	aa	aa	bb	aa	bb	aa	aa	aa	aa	aa	aa	aa	aa	aa	aa	bb	aa	aa	aa	aa	aa	bb	aa	aa	aa	bb	aa	bb	bb	aa	aa	aa	aa	aa	aa	aa	aa	aa	aa	aa	bb	aa	aa	aa	aa	aa
Marker2667	aaxbb	aa	aa	aa	aa	bb	aa	bb	aa	aa	aa	aa	aa	aa	aa	aa	aa	aa	bb	aa	aa	aa	aa	aa	bb	aa	aa	aa	bb	aa	bb	bb	aa	aa	aa	aa	aa	aa	aa	aa	aa	aa	aa	bb	aa	aa	aa	aa	aa
Marker2669	aaxbb	aa	aa	aa	aa	bb	aa	bb	aa	aa	aa	aa	aa	aa	aa	aa	aa	aa	bb	aa	aa	aa	aa	aa	bb	aa	aa	aa	bb	aa	bb	bb	aa	aa	aa	aa	aa	aa	aa	aa	aa	aa	aa	bb	aa	aa	aa	aa	aa
Marker2674	aaxbb	aa	aa	aa	aa	bb	aa	bb	aa	aa	aa	aa	aa	aa	aa	aa	aa	aa	bb	aa	aa	aa	aa	aa	bb	aa	aa	aa	bb	aa	bb	bb	aa	aa	aa	aa	aa	aa	aa	aa	aa	aa	aa	bb	aa	aa	aa	aa	aa
Marker2697	aaxbb	aa	aa	aa	aa	bb	aa	bb	aa	aa	aa	aa	aa	aa	aa	aa	aa	aa	bb	aa	aa	aa	aa	aa	bb	aa	aa	aa	bb	aa	bb	bb	aa	aa	aa	aa	aa	aa	aa	aa	aa	aa	aa	bb	aa	aa	aa	aa	aa
Marker2710	aaxbb	aa	aa	aa	aa	bb	aa	bb	aa	aa	aa	aa	aa	aa	aa	aa	aa	aa	bb	aa	aa	aa	aa	aa	bb	aa	aa	aa	bb	aa	bb	bb	aa	aa	aa	aa	aa	aa	aa	aa	aa	aa	aa	bb	aa	aa	aa	aa	aa
Marker2714	aaxbb	aa	aa	aa	aa	bb	aa	bb	aa	aa	aa	aa	aa	aa	aa	aa	aa	aa	bb	aa	aa	aa	aa	aa	bb	aa	aa	aa	bb	aa	bb	bb	aa	aa	aa	aa	aa	aa	aa	aa	aa	aa	aa	bb	aa	aa	aa	aa	aa
Marker2716	aaxbb	aa	aa	aa	aa	bb	aa	bb	aa	aa	aa	aa	aa	aa	aa	aa	aa	aa	bb	aa	aa	aa	aa	aa	bb	aa	aa	aa	bb	aa	bb	bb	aa	aa	aa	aa	aa	aa	aa	aa	aa	aa	aa	bb	aa	aa	aa	aa	aa
Marker2727	aaxbb	aa	aa	aa	aa	bb	aa	bb	aa	aa	aa	aa	aa	aa	aa	aa	aa	aa	bb	aa	aa	aa	aa	aa	bb	aa	aa	aa	bb	aa	bb	bb	aa	aa	aa	aa	aa	aa	aa	aa	aa	aa	aa	bb	aa	aa	aa	aa	aa
Marker2738	aaxbb	aa	aa	aa	aa	bb	aa	bb	aa	aa	aa	aa	aa	aa	aa	aa	aa	aa	bb	aa	aa	aa	aa	aa	bb	aa	aa	aa	bb	aa	bb	bb	aa	aa	aa	aa	aa	aa	aa	aa	aa	aa	aa	bb	aa	aa	aa	aa	aa
Marker2739	aaxbb	aa	aa	aa	aa	bb	aa	bb	aa	aa	aa	aa	aa	aa	aa	aa	aa	aa	bb	aa	aa	aa	aa	aa	bb	aa	aa	aa	bb	aa	bb	bb	aa	aa	aa	aa	aa	aa	aa	aa	aa	aa	aa	bb	aa	aa	aa	aa	aa
Marker2744	aaxbb	aa	aa	aa	aa	bb	aa	bb	aa	aa	aa	aa	aa	aa	aa	aa	aa	aa	bb	aa	aa	aa	aa	aa	bb	aa	aa	aa	bb	aa	bb	bb	aa	aa	aa	aa	aa	aa	aa	aa	aa	aa	aa	bb	aa	aa	aa	aa	aa
Marker2749	aaxbb	aa	aa	aa	aa	bb	aa	bb	aa	aa	aa	aa	aa	aa	aa	aa	aa	aa	bb	aa	aa	aa	aa	aa	bb	aa	aa	aa	bb	aa	bb	bb	aa	aa	aa	aa	aa	aa	aa	aa	aa	aa	aa	bb	aa	aa	aa	aa	aa
Marker2762	aaxbb	aa	aa	aa	aa	bb	aa	bb	aa	aa	aa	aa	aa	aa	aa	aa	aa	aa	bb	aa	aa	aa	aa	aa	bb	aa	aa	aa	bb	aa	bb	bb	aa	aa	aa	aa	aa	aa	aa	aa	aa	aa	aa	bb	aa	aa	aa	aa	aa
Marker2773	aaxbb	aa	aa	aa	aa	bb	aa	bb	aa	aa	aa	aa	aa	aa	aa	aa	aa	aa	bb	aa	aa	aa	aa	aa	bb	aa	aa	aa	bb	aa	bb	bb	aa	aa	aa	aa	aa	aa	aa	aa	aa	aa	aa	bb	aa	aa	aa	aa	aa
Marker2775	aaxbb	aa	aa	aa	aa	bb	aa	bb	aa	aa	aa	aa	aa	aa	aa	aa	aa	aa	bb	aa	aa	aa	aa	aa	bb	aa	aa	aa	bb	aa	bb	bb	aa	aa	aa	aa	aa	aa	aa	aa	aa	aa	aa	bb	aa	aa	aa	aa	aa
Marker2779	aaxbb	aa	aa	aa	aa	bb	aa	bb	aa	aa	aa	aa	aa	aa	aa	aa	aa	aa	bb	aa	aa	aa	aa	aa	bb	aa	aa	aa	bb	aa	bb	bb	aa	aa	aa	aa	aa	aa	aa	aa	aa	aa	aa	bb	aa	aa	aa	aa	aa
Marker2786	aaxbb	aa	aa	aa	aa	bb	aa	bb	aa	aa	aa	aa	aa	aa	aa	aa	aa	aa	bb	aa	aa	aa	aa	aa	bb	aa	aa	aa	bb	aa	bb	bb	aa	aa	aa	aa	aa	aa	aa	aa	aa	aa	aa	bb	aa	aa	aa	aa	aa
Marker2795	aaxbb	aa	aa	aa	aa	bb	aa	bb	aa	aa	aa	aa	aa	aa	aa	aa	aa	aa	bb	aa	aa	aa	aa	aa	bb	aa	aa	aa	bb	aa	bb	bb	aa	aa	aa	aa	aa	aa	aa	aa	aa	aa	aa	bb	aa	aa	aa	aa	aa
Marker2800	aaxbb	aa	aa	aa	aa	bb	aa	bb	aa	aa	aa	aa	aa	aa	aa	aa	aa	aa	bb	aa	aa	aa	aa	aa	bb	aa	aa	aa	bb	aa	bb	bb	aa	aa	aa	aa	aa	aa	aa	aa	aa	aa	aa	bb	aa	aa	aa	aa	aa
Marker2811	aaxbb	aa	aa	aa	aa	bb	aa	bb	aa	aa	aa	aa	aa	aa	aa	aa	aa	aa	bb	aa	aa	aa	aa	aa	bb	aa	aa	aa	bb	aa	bb	bb	aa	aa	aa	aa	aa	aa	aa	aa	aa	aa	aa	bb	aa	aa	aa	aa	aa
Marker2834	aaxbb	aa	aa	aa	aa	bb	aa	bb	aa	aa	aa	aa	aa	aa	aa	aa	aa	aa	bb	aa	aa	aa	aa	aa	bb	aa	aa	aa	bb	aa	bb	bb	aa	aa	aa	aa	aa	aa	aa	aa	aa	aa	aa	bb	aa	aa	aa	aa	aa
Marker2836	aaxbb	aa	aa	aa	aa	bb	aa	bb	aa	aa	aa	aa	aa	aa	aa	aa	aa	aa	bb	aa	aa	aa	aa	aa	bb	aa	aa	aa	bb	aa	bb	bb	aa	aa	aa	aa	aa	aa	aa	aa	aa	aa	aa	bb	aa	aa	aa	aa	aa
Marker2842	aaxbb	aa	aa	aa	aa	bb	aa	bb	aa	aa	aa	aa	aa	aa	aa	aa	aa	aa	bb	aa	aa	aa	aa	aa	bb	aa	aa	aa	bb	aa	bb	bb	aa	aa	aa	aa	aa	aa	aa	aa	aa	aa	aa	bb	aa	aa	aa	aa	aa
Marker2876	aaxbb	aa	aa	aa	aa	bb	aa	bb	aa	bb	bb	bb	aa	aa	aa	aa	aa	aa	bb	aa	aa	bb	aa	aa	bb	aa	aa	aa	bb	aa	bb	bb	aa	aa	aa	bb	aa	bb	aa	bb	aa	aa	aa	bb	aa	bb	aa	aa	bb
Marker2888	aaxbb	aa	aa	aa	aa	bb	aa	bb	aa	bb	bb	bb	aa	aa	aa	aa	aa	bb	bb	aa	aa	bb	aa	aa	bb	aa	aa	aa	bb	aa	bb	bb	aa	aa	aa	bb	aa	bb	aa	bb	aa	aa	aa	bb	aa	bb	aa	aa	bb
Marker2877	aaxbb	aa	aa	aa	aa	bb	aa	bb	aa	bb	bb	bb	aa	aa	aa	aa	aa	bb	bb	aa	aa	bb	aa	aa	bb	aa	aa	aa	bb	aa	bb	bb	aa	aa	aa	bb	aa	bb	aa	bb	aa	aa	aa	bb	aa	bb	aa	aa	bb
Marker2878	aaxbb	aa	aa	aa	aa	bb	aa	bb	aa	bb	bb	bb	aa	aa	aa	aa	aa	bb	bb	aa	aa	bb	aa	aa	bb	aa	aa	aa	bb	aa	bb	bb	aa	aa	aa	bb	aa	bb	aa	bb	aa	aa	aa	bb	aa	bb	aa	aa	bb
Marker2879	aaxbb	aa	aa	aa	aa	bb	aa	bb	aa	bb	bb	bb	aa	aa	aa	aa	aa	bb	bb	aa	aa	bb	aa	aa	bb	aa	aa	aa	bb	aa	bb	bb	aa	aa	aa	bb	aa	bb	aa	bb	aa	aa	aa	bb	aa	bb	aa	aa	bb
Marker2880	aaxbb	aa	aa	aa	aa	bb	aa	bb	aa	bb	bb	bb	aa	aa	aa	aa	aa	bb	bb	aa	aa	bb	aa	aa	bb	aa	aa	aa	bb	aa	bb	bb	aa	aa	aa	bb	aa	bb	aa	bb	aa	aa	aa	bb	aa	bb	aa	aa	bb
Marker2874	aaxbb	aa	aa	aa	aa	bb	aa	bb	aa	bb	bb	bb	aa	aa	aa	aa	aa	--	bb	aa	aa	bb	aa	aa	bb	aa	aa	aa	bb	--	bb	bb	aa	aa	aa	bb	aa	bb	aa	bb	aa	aa	aa	bb	aa	bb	aa	aa	bb
3754F	aaxbb	aa	aa	aa	aa	bb	bb	bb	aa	bb	bb	bb	aa	aa	aa	aa	aa	bb	bb	aa	aa	bb	aa	bb	bb	bb	aa	aa	bb	bb	bb	bb	aa	aa	aa	bb	aa	bb	bb	bb	aa	aa	aa	bb	aa	bb	bb	aa	bb
AGGS580	aaxbb	aa	aa	aa	aa	bb	bb	bb	aa	bb	bb	bb	aa	aa	aa	aa	aa	bb	bb	aa	aa	bb	aa	bb	bb	bb	aa	aa	bb	bb	bb	ab	bb	aa	aa	bb	aa	bb	bb	bb	aa	aa	aa	bb	aa	bb	bb	aa	bb
Marker1945	aaxbb	aa	aa	aa	aa	bb	bb	bb	aa	bb	bb	bb	aa	aa	aa	aa	aa	aa	bb	aa	aa	aa	aa	bb	bb	bb	aa	aa	bb	bb	bb	ab	bb	aa	aa	bb	aa	bb	bb	bb	aa	aa	aa	bb	aa	aa	bb	aa	bb
Marker1947	aaxbb	aa	aa	aa	aa	bb	bb	bb	aa	bb	bb	bb	aa	aa	aa	aa	aa	aa	bb	aa	aa	aa	aa	bb	bb	bb	aa	aa	bb	bb	bb	ab	bb	aa	aa	bb	aa	bb	bb	bb	aa	aa	aa	bb	aa	aa	bb	aa	bb
Marker1953	aaxbb	aa	aa	aa	aa	bb	bb	bb	aa	bb	bb	bb	aa	aa	aa	aa	aa	aa	bb	aa	aa	aa	aa	bb	bb	bb	aa	aa	bb	bb	bb	ab	bb	aa	aa	bb	aa	bb	bb	bb	aa	aa	aa	bb	aa	aa	bb	aa	bb
Marker1955	aaxbb	aa	aa	aa	aa	bb	bb	bb	aa	bb	bb	bb	aa	aa	aa	aa	aa	aa	bb	aa	aa	aa	aa	bb	bb	bb	aa	aa	bb	bb	bb	ab	bb	aa	aa	bb	aa	bb	bb	bb	aa	aa	aa	bb	aa	aa	bb	aa	bb
Marker1939	aaxbb	aa	aa	aa	aa	bb	bb	bb	aa	bb	bb	bb	aa	aa	aa	aa	aa	aa	bb	aa	aa	aa	aa	bb	bb	bb	aa	aa	bb	bb	bb	ab	bb	aa	aa	bb	aa	bb	bb	bb	aa	aa	aa	bb	aa	aa	bb	aa	bb
Marker1933	aaxbb	aa	aa	aa	aa	bb	bb	bb	aa	bb	bb	bb	aa	aa	aa	aa	aa	aa	bb	aa	aa	aa	aa	bb	bb	bb	aa	aa	bb	--	bb	bb	bb	aa	aa	bb	aa	bb	--	bb	aa	aa	aa	bb	aa	aa	bb	aa	bb
C320	aaxbb	aa	bb	aa	bb	bb	bb	aa	--	aa	aa	aa	aa	aa	bb	bb	aa	aa	aa	bb	bb	aa	bb	aa	aa	bb	bb	bb	bb	bb	bb	aa	bb	aa	aa	aa	aa	aa	aa	aa	aa	aa	aa	aa	bb	aa	aa	bb	aa
AGGS1457	aaxbb	aa	bb	aa	bb	bb	bb	aa	aa	aa	aa	aa	aa	aa	bb	bb	aa	aa	aa	bb	bb	aa	bb	aa	aa	bb	bb	bb	bb	bb	bb	aa	bb	aa	aa	aa	aa	aa	aa	aa	aa	aa	aa	aa	bb	aa	aa	bb	aa
9513F	aaxbb	aa	bb	aa	bb	bb	bb	aa	aa	aa	aa	aa	aa	aa	bb	bb	aa	aa	bb	bb	bb	aa	bb	aa	aa	bb	bb	bb	bb	bb	bb	aa	bb	aa	aa	aa	aa	aa	aa	aa	aa	aa	aa	aa	bb	aa	aa	bb	aa
Marker3644	aaxbb	aa	bb	aa	bb	bb	bb	aa	aa	aa	aa	aa	aa	aa	bb	bb	aa	aa	bb	bb	bb	aa	bb	aa	aa	bb	bb	bb	bb	bb	bb	aa	bb	aa	aa	aa	aa	aa	aa	aa	aa	aa	aa	aa	bb	aa	aa	bb	aa
Marker3645	aaxbb	aa	bb	aa	bb	bb	bb	aa	aa	aa	aa	aa	aa	aa	bb	bb	aa	aa	bb	bb	bb	aa	bb	aa	aa	bb	bb	bb	bb	bb	bb	aa	bb	aa	aa	aa	aa	aa	aa	aa	aa	aa	aa	aa	--	aa	aa	bb	aa
Marker3649	aaxbb	aa	bb	aa	bb	bb	bb	aa	aa	aa	aa	aa	aa	aa	bb	bb	aa	aa	bb	bb	bb	aa	bb	aa	aa	bb	bb	bb	bb	bb	bb	aa	bb	aa	aa	aa	aa	aa	aa	aa	aa	aa	aa	aa	bb	aa	aa	bb	aa
Marker3648	aaxbb	aa	bb	aa	bb	bb	bb	aa	bb	aa	aa	aa	aa	aa	--	bb	aa	aa	bb	bb	bb	aa	--	aa	aa	bb	bb	--	bb	bb	bb	aa	bb	aa	aa	aa	aa	aa	aa	aa	aa	aa	aa	aa	bb	aa	aa	bb	aa
Marker3643	aaxbb	aa	bb	aa	bb	bb	bb	aa	bb	aa	aa	aa	aa	aa	--	bb	aa	aa	bb	bb	aa	aa	bb	aa	aa	bb	bb	bb	bb	bb	bb	aa	bb	aa	aa	aa	aa	aa	aa	aa	aa	aa	aa	aa	bb	aa	aa	bb	aa
Marker3642	aaxbb	aa	bb	aa	bb	bb	bb	aa	bb	aa	aa	aa	aa	aa	aa	bb	aa	aa	bb	bb	aa	aa	aa	aa	aa	bb	bb	bb	bb	bb	bb	aa	bb	aa	aa	aa	aa	aa	aa	aa	aa	aa	aa	aa	bb	aa	aa	bb	aa
Marker3635	aaxbb	aa	bb	aa	aa	bb	bb	aa	bb	aa	aa	aa	aa	aa	aa	bb	aa	aa	--	bb	aa	aa	aa	aa	aa	bb	bb	aa	bb	aa	bb	aa	bb	aa	aa	aa	aa	aa	aa	aa	aa	aa	aa	aa	aa	aa	aa	aa	aa
Marker3636	aaxbb	aa	bb	aa	aa	bb	bb	aa	bb	aa	aa	aa	aa	aa	aa	bb	aa	aa	aa	bb	aa	aa	aa	aa	aa	bb	bb	aa	bb	aa	bb	aa	bb	aa	aa	aa	aa	aa	aa	aa	aa	aa	aa	aa	aa	aa	aa	aa	aa
Marker3639	aaxbb	aa	bb	aa	aa	bb	bb	aa	bb	aa	aa	aa	aa	aa	aa	bb	aa	aa	--	bb	aa	aa	aa	aa	aa	bb	bb	aa	bb	aa	bb	aa	bb	aa	aa	aa	aa	aa	aa	aa	aa	aa	aa	aa	aa	aa	aa	aa	aa
Marker3633	aaxbb	aa	bb	aa	aa	bb	bb	aa	bb	aa	aa	aa	aa	aa	aa	bb	aa	aa	aa	bb	aa	aa	aa	aa	aa	bb	bb	aa	bb	aa	bb	aa	bb	aa	aa	aa	aa	aa	aa	aa	aa	aa	aa	aa	aa	aa	aa	aa	aa
Marker3634	aaxbb	aa	bb	aa	aa	bb	bb	aa	bb	aa	aa	aa	aa	aa	aa	bb	aa	aa	aa	bb	aa	aa	aa	aa	aa	bb	bb	aa	bb	aa	bb	aa	bb	aa	aa	aa	aa	aa	aa	aa	aa	aa	aa	aa	aa	aa	aa	aa	aa
Marker3623	aaxbb	aa	bb	aa	aa	bb	bb	aa	bb	aa	aa	aa	aa	aa	aa	bb	aa	aa	aa	bb	aa	aa	aa	aa	aa	bb	bb	aa	bb	aa	bb	aa	bb	aa	aa	aa	aa	aa	aa	aa	aa	aa	aa	aa	aa	aa	aa	aa	aa
Marker3622	aaxbb	aa	bb	aa	aa	bb	bb	aa	bb	aa	aa	aa	aa	aa	aa	bb	aa	aa	aa	bb	aa	aa	aa	aa	aa	bb	bb	aa	bb	aa	bb	aa	bb	aa	aa	aa	aa	aa	aa	aa	aa	aa	aa	aa	aa	aa	aa	aa	aa
Marker3621	aaxbb	aa	bb	aa	aa	aa	bb	aa	bb	aa	aa	aa	aa	aa	aa	bb	aa	aa	aa	bb	aa	aa	aa	aa	aa	bb	bb	aa	bb	aa	bb	aa	bb	aa	aa	aa	aa	aa	aa	aa	aa	aa	aa	aa	aa	aa	aa	aa	aa
Marker3607	aaxbb	aa	bb	aa	aa	aa	bb	aa	bb	aa	aa	aa	aa	aa	aa	bb	aa	aa	aa	bb	aa	aa	aa	aa	aa	bb	bb	aa	bb	aa	bb	aa	bb	aa	aa	aa	aa	aa	aa	aa	aa	aa	aa	aa	aa	aa	aa	aa	aa
Marker3608	aaxbb	aa	bb	aa	aa	aa	bb	aa	bb	aa	aa	aa	aa	aa	aa	bb	aa	aa	aa	bb	aa	aa	aa	aa	aa	bb	bb	aa	bb	aa	bb	aa	bb	aa	aa	aa	aa	aa	aa	aa	aa	aa	aa	aa	aa	aa	aa	aa	aa
Marker3612	aaxbb	aa	bb	aa	aa	aa	bb	aa	bb	aa	aa	aa	aa	aa	aa	bb	aa	aa	aa	bb	aa	aa	aa	aa	aa	bb	bb	aa	bb	aa	bb	aa	bb	aa	aa	aa	aa	aa	aa	aa	aa	aa	aa	aa	aa	aa	aa	aa	aa
Marker3615	aaxbb	aa	bb	aa	aa	aa	bb	aa	bb	aa	aa	aa	aa	aa	aa	bb	aa	aa	aa	bb	aa	aa	aa	aa	aa	bb	bb	aa	bb	aa	bb	aa	bb	aa	aa	aa	aa	aa	aa	aa	aa	aa	aa	aa	aa	aa	aa	aa	aa
Marker3601	aaxbb	aa	bb	aa	aa	aa	bb	aa	bb	aa	aa	aa	aa	aa	aa	bb	aa	aa	aa	bb	aa	aa	aa	aa	aa	bb	bb	aa	bb	aa	bb	aa	bb	aa	aa	aa	aa	aa	aa	aa	aa	aa	aa	bb	aa	aa	aa	aa	aa
Marker3603	aaxbb	aa	bb	aa	aa	aa	bb	aa	bb	aa	aa	aa	aa	aa	aa	bb	aa	aa	aa	bb	aa	aa	aa	aa	aa	bb	bb	aa	bb	aa	bb	aa	bb	aa	aa	aa	aa	aa	aa	aa	aa	aa	aa	bb	aa	aa	aa	aa	aa
Marker3604	aaxbb	aa	bb	aa	aa	aa	bb	aa	bb	aa	aa	aa	aa	aa	aa	bb	aa	aa	aa	bb	aa	aa	aa	aa	aa	bb	bb	aa	bb	aa	bb	aa	bb	aa	aa	aa	aa	aa	aa	aa	aa	aa	aa	bb	aa	aa	aa	aa	aa
Marker3593	aaxbb	aa	bb	aa	aa	aa	bb	aa	bb	aa	aa	aa	aa	aa	aa	bb	aa	aa	aa	bb	aa	aa	aa	aa	aa	bb	bb	aa	bb	aa	bb	aa	bb	aa	aa	aa	aa	aa	aa	aa	aa	aa	aa	bb	aa	aa	aa	aa	aa
Marker3596	aaxbb	aa	bb	aa	aa	aa	bb	aa	bb	aa	aa	aa	aa	aa	aa	bb	aa	aa	aa	bb	aa	aa	aa	aa	aa	bb	bb	aa	bb	aa	bb	aa	bb	aa	aa	aa	aa	aa	aa	aa	aa	aa	aa	bb	aa	aa	aa	aa	aa
Marker3599	aaxbb	aa	bb	aa	aa	aa	bb	aa	bb	aa	aa	aa	aa	aa	aa	bb	aa	aa	aa	bb	aa	aa	aa	aa	aa	bb	bb	aa	bb	aa	bb	aa	bb	aa	aa	aa	aa	aa	aa	aa	aa	aa	aa	bb	aa	aa	aa	aa	aa
Marker3590	aaxbb	aa	bb	aa	aa	aa	bb	aa	bb	aa	aa	aa	aa	aa	aa	bb	aa	aa	aa	bb	aa	aa	aa	aa	aa	bb	bb	aa	bb	aa	bb	aa	bb	aa	aa	aa	aa	aa	aa	aa	aa	aa	aa	bb	aa	aa	aa	aa	aa
Marker3579	aaxbb	aa	bb	aa	aa	aa	bb	aa	bb	aa	aa	aa	aa	aa	aa	bb	aa	aa	aa	bb	aa	aa	aa	aa	aa	bb	bb	aa	bb	aa	bb	aa	bb	aa	aa	aa	aa	aa	aa	aa	aa	aa	aa	bb	aa	aa	aa	aa	aa
Marker3583	aaxbb	aa	bb	aa	aa	aa	bb	aa	bb	aa	aa	aa	aa	aa	aa	bb	aa	aa	aa	bb	aa	aa	aa	aa	aa	bb	bb	aa	bb	aa	bb	aa	bb	aa	aa	aa	aa	aa	aa	aa	aa	aa	aa	bb	aa	aa	aa	aa	aa
Marker3577	aaxbb	aa	bb	aa	aa	aa	bb	aa	bb	aa	aa	aa	aa	aa	aa	bb	aa	aa	aa	bb	aa	aa	aa	aa	aa	bb	bb	aa	bb	aa	bb	aa	bb	aa	aa	aa	aa	aa	aa	aa	aa	aa	aa	bb	aa	aa	aa	aa	aa
Marker3576	aaxbb	aa	bb	aa	aa	aa	bb	aa	bb	aa	aa	aa	aa	aa	aa	bb	aa	aa	bb	bb	aa	aa	aa	aa	aa	bb	bb	aa	bb	aa	bb	aa	bb	aa	aa	aa	aa	aa	aa	aa	aa	aa	aa	bb	aa	aa	aa	aa	aa
Marker3573	aaxbb	aa	bb	aa	aa	aa	bb	aa	bb	aa	aa	aa	aa	aa	aa	bb	aa	aa	bb	bb	aa	aa	aa	aa	aa	bb	bb	aa	bb	aa	bb	aa	bb	aa	aa	aa	aa	aa	aa	aa	aa	aa	aa	bb	aa	aa	aa	aa	aa
Marker3571	aaxbb	aa	bb	aa	aa	aa	bb	aa	bb	aa	aa	aa	aa	aa	aa	bb	aa	aa	bb	bb	aa	aa	aa	aa	aa	bb	bb	aa	bb	aa	bb	aa	bb	aa	aa	aa	aa	aa	aa	aa	aa	aa	aa	bb	aa	aa	aa	aa	aa
Marker3570	aaxbb	aa	bb	aa	aa	aa	bb	aa	bb	aa	aa	aa	aa	aa	aa	bb	aa	aa	bb	bb	aa	aa	aa	aa	aa	bb	bb	aa	bb	aa	bb	aa	bb	aa	aa	aa	aa	aa	aa	aa	aa	aa	aa	bb	aa	aa	aa	aa	aa
Marker3565	aaxbb	aa	bb	aa	aa	aa	bb	aa	bb	aa	aa	aa	aa	aa	aa	bb	aa	aa	bb	bb	aa	aa	aa	aa	aa	bb	bb	aa	bb	aa	bb	aa	bb	aa	aa	aa	aa	aa	aa	aa	aa	aa	aa	bb	aa	aa	aa	aa	aa
Marker3564	aaxbb	aa	bb	aa	aa	aa	bb	aa	bb	aa	aa	aa	aa	aa	aa	--	aa	aa	bb	bb	aa	aa	aa	aa	aa	bb	bb	aa	bb	aa	bb	aa	bb	aa	aa	aa	aa	aa	aa	aa	aa	aa	aa	bb	aa	aa	aa	aa	aa
Marker3559	aaxbb	aa	bb	aa	aa	aa	bb	aa	bb	aa	aa	aa	aa	aa	aa	bb	aa	aa	bb	bb	aa	aa	aa	aa	aa	bb	bb	aa	bb	aa	bb	aa	bb	aa	aa	aa	aa	aa	aa	aa	aa	aa	aa	bb	aa	aa	aa	aa	aa
Marker3541	aaxbb	aa	bb	aa	aa	aa	bb	aa	bb	aa	aa	aa	aa	aa	aa	aa	aa	aa	bb	bb	aa	aa	aa	aa	aa	bb	bb	aa	--	aa	bb	--	bb	aa	aa	aa	aa	aa	aa	aa	aa	aa	aa	bb	aa	aa	aa	aa	aa
Marker3538	aaxbb	aa	bb	aa	aa	aa	bb	aa	bb	aa	aa	aa	aa	aa	aa	aa	aa	aa	bb	bb	aa	aa	aa	aa	aa	bb	bb	aa	aa	aa	bb	bb	bb	aa	aa	aa	aa	aa	aa	aa	aa	aa	aa	bb	aa	aa	aa	aa	aa
Marker3540	aaxbb	aa	bb	aa	aa	aa	bb	aa	bb	aa	aa	aa	aa	aa	aa	aa	aa	aa	bb	bb	aa	aa	aa	aa	aa	bb	bb	aa	aa	aa	bb	bb	bb	aa	aa	aa	aa	aa	aa	aa	aa	aa	aa	bb	aa	aa	aa	aa	aa
Marker3531	aaxbb	aa	bb	aa	aa	aa	bb	bb	bb	aa	aa	aa	aa	aa	aa	aa	aa	aa	bb	bb	aa	aa	aa	aa	aa	bb	bb	aa	aa	aa	bb	bb	bb	aa	aa	aa	aa	aa	aa	aa	aa	aa	aa	bb	aa	aa	aa	aa	aa
Marker3532	aaxbb	aa	bb	aa	aa	aa	bb	bb	bb	aa	aa	aa	aa	aa	aa	aa	aa	aa	bb	bb	aa	aa	aa	aa	aa	bb	bb	aa	aa	aa	bb	bb	bb	aa	aa	aa	aa	aa	aa	aa	aa	aa	aa	bb	aa	aa	aa	aa	aa
Marker3533	aaxbb	aa	bb	aa	aa	aa	bb	bb	bb	aa	aa	aa	aa	aa	aa	aa	aa	aa	bb	bb	aa	aa	aa	aa	aa	bb	bb	aa	aa	aa	bb	bb	bb	aa	aa	aa	aa	aa	aa	aa	aa	aa	aa	bb	aa	aa	aa	aa	aa
Marker3539	aaxbb	aa	bb	aa	aa	aa	bb	--	bb	aa	aa	aa	aa	aa	aa	aa	aa	aa	bb	bb	aa	aa	aa	aa	aa	bb	bb	aa	--	aa	bb	bb	bb	aa	aa	aa	aa	aa	aa	aa	aa	aa	aa	bb	aa	aa	aa	aa	aa
Marker3535	aaxbb	aa	bb	aa	aa	aa	bb	bb	bb	aa	aa	aa	aa	aa	aa	aa	aa	aa	bb	bb	aa	aa	aa	aa	aa	bb	bb	aa	aa	aa	bb	bb	bb	aa	aa	aa	aa	aa	aa	aa	aa	aa	aa	bb	aa	aa	aa	aa	aa
Marker3423	aaxbb	aa	bb	aa	aa	aa	bb	bb	bb	aa	aa	aa	aa	aa	aa	aa	aa	aa	bb	bb	aa	aa	aa	aa	aa	aa	bb	aa	aa	aa	bb	aa	bb	aa	aa	aa	aa	aa	aa	aa	aa	aa	aa	bb	aa	aa	aa	aa	aa
Marker3425	aaxbb	aa	bb	aa	aa	aa	bb	bb	bb	aa	aa	aa	aa	aa	aa	aa	aa	aa	bb	bb	aa	aa	aa	aa	aa	aa	bb	aa	aa	aa	bb	aa	bb	aa	aa	aa	aa	aa	aa	aa	aa	aa	aa	bb	aa	aa	aa	aa	aa
Marker3426	aaxbb	aa	bb	aa	aa	aa	bb	bb	bb	aa	aa	aa	aa	aa	aa	aa	aa	aa	bb	bb	aa	aa	aa	aa	aa	aa	bb	aa	aa	aa	bb	aa	bb	aa	aa	aa	aa	aa	aa	aa	aa	aa	aa	bb	aa	aa	aa	aa	aa
Marker3435	aaxbb	aa	bb	aa	aa	aa	bb	bb	bb	aa	aa	aa	aa	aa	aa	aa	aa	aa	bb	bb	aa	aa	aa	aa	aa	aa	bb	aa	aa	aa	bb	aa	bb	aa	aa	aa	aa	aa	aa	aa	aa	aa	aa	bb	aa	aa	aa	aa	aa
Marker3436	aaxbb	aa	bb	aa	aa	aa	bb	bb	bb	aa	aa	aa	aa	aa	aa	aa	aa	aa	bb	bb	aa	aa	aa	aa	aa	aa	bb	aa	aa	aa	bb	aa	bb	aa	aa	aa	aa	aa	aa	aa	aa	aa	aa	bb	aa	aa	aa	aa	aa
Marker3438	aaxbb	aa	bb	aa	aa	aa	bb	bb	bb	aa	aa	aa	aa	aa	aa	aa	aa	aa	bb	bb	aa	aa	aa	aa	aa	aa	bb	aa	aa	aa	bb	aa	bb	aa	aa	aa	aa	aa	aa	aa	aa	aa	aa	bb	aa	aa	aa	aa	aa
Marker3440	aaxbb	aa	bb	aa	aa	aa	bb	bb	bb	aa	aa	aa	aa	aa	aa	aa	aa	aa	bb	bb	aa	aa	aa	aa	aa	aa	bb	aa	aa	aa	bb	aa	bb	aa	aa	aa	aa	aa	aa	aa	aa	aa	aa	bb	aa	aa	aa	aa	aa
Marker3443	aaxbb	aa	bb	aa	aa	aa	bb	bb	bb	aa	aa	aa	aa	aa	aa	aa	aa	aa	bb	bb	aa	aa	aa	aa	aa	aa	bb	aa	aa	aa	bb	aa	bb	aa	aa	aa	aa	aa	aa	aa	aa	aa	aa	bb	aa	aa	aa	aa	aa
Marker3446	aaxbb	aa	bb	aa	aa	aa	bb	bb	bb	aa	aa	aa	aa	aa	aa	aa	aa	aa	bb	bb	aa	aa	aa	aa	aa	aa	bb	aa	aa	aa	bb	aa	bb	aa	aa	aa	aa	aa	aa	aa	aa	aa	bb	bb	aa	bb	aa	aa	aa
Marker3447	aaxbb	aa	bb	aa	aa	aa	bb	bb	bb	aa	aa	aa	aa	aa	aa	aa	aa	aa	bb	bb	aa	aa	aa	aa	aa	aa	bb	aa	aa	aa	bb	aa	bb	aa	aa	aa	aa	aa	aa	aa	aa	aa	bb	bb	aa	bb	aa	aa	aa
Marker3448	aaxbb	aa	bb	aa	aa	aa	bb	bb	bb	aa	aa	aa	aa	aa	aa	aa	aa	aa	bb	bb	aa	aa	aa	aa	aa	aa	bb	aa	aa	aa	bb	aa	bb	aa	aa	aa	aa	aa	aa	aa	aa	aa	bb	bb	aa	bb	aa	aa	aa
Marker3449	aaxbb	aa	bb	aa	aa	aa	bb	bb	bb	aa	aa	aa	aa	aa	aa	aa	aa	aa	bb	bb	aa	aa	aa	aa	aa	aa	bb	aa	aa	aa	bb	aa	bb	aa	aa	aa	aa	aa	aa	aa	aa	aa	bb	bb	aa	bb	aa	aa	aa
Marker3450	aaxbb	aa	bb	aa	aa	aa	bb	bb	bb	aa	aa	aa	aa	aa	aa	aa	aa	aa	bb	bb	aa	aa	aa	aa	aa	aa	bb	aa	aa	aa	bb	aa	bb	aa	aa	aa	aa	aa	aa	aa	aa	aa	bb	bb	aa	bb	aa	aa	aa
Marker3452	aaxbb	aa	bb	aa	aa	aa	bb	bb	bb	aa	aa	aa	aa	aa	aa	aa	aa	aa	bb	bb	aa	aa	aa	aa	aa	aa	bb	aa	aa	aa	bb	aa	bb	aa	aa	aa	aa	aa	aa	aa	aa	aa	bb	bb	aa	bb	aa	aa	aa
Marker3453	aaxbb	aa	bb	aa	aa	aa	bb	bb	bb	aa	aa	aa	aa	aa	aa	aa	aa	aa	bb	bb	aa	aa	aa	aa	aa	aa	bb	aa	aa	aa	bb	aa	bb	aa	aa	aa	aa	aa	aa	aa	aa	aa	bb	bb	aa	bb	aa	aa	aa
Marker3455	aaxbb	aa	bb	aa	aa	aa	bb	bb	bb	aa	aa	aa	aa	aa	aa	aa	aa	aa	bb	bb	aa	aa	aa	aa	aa	aa	bb	aa	aa	aa	bb	aa	bb	aa	aa	aa	aa	aa	aa	aa	aa	aa	bb	bb	aa	bb	aa	aa	aa
Marker3457	aaxbb	aa	bb	aa	aa	aa	bb	bb	bb	aa	aa	aa	aa	aa	aa	aa	aa	aa	bb	bb	aa	aa	aa	aa	aa	aa	bb	aa	aa	aa	bb	aa	bb	aa	aa	aa	aa	aa	aa	aa	aa	aa	bb	bb	aa	bb	aa	aa	aa
Marker3415	aaxbb	aa	bb	aa	aa	aa	bb	bb	bb	aa	aa	aa	aa	aa	aa	aa	aa	aa	bb	bb	aa	aa	aa	aa	aa	aa	bb	aa	aa	aa	bb	aa	bb	aa	aa	aa	aa	aa	aa	aa	aa	aa	bb	bb	aa	aa	aa	aa	aa
Marker3416	aaxbb	aa	bb	aa	aa	aa	bb	bb	bb	aa	aa	aa	aa	aa	aa	aa	aa	aa	bb	bb	aa	aa	aa	aa	aa	aa	bb	aa	aa	aa	bb	aa	bb	aa	aa	aa	aa	aa	aa	aa	aa	aa	bb	bb	aa	aa	aa	aa	aa
Marker3420	aaxbb	aa	bb	aa	aa	aa	bb	bb	bb	aa	aa	aa	aa	aa	aa	aa	aa	aa	bb	bb	aa	aa	aa	aa	aa	aa	bb	aa	aa	aa	bb	aa	bb	aa	aa	aa	aa	aa	aa	aa	aa	aa	bb	bb	aa	aa	aa	aa	aa
Marker3418	aaxbb	aa	bb	aa	aa	aa	bb	bb	bb	aa	aa	aa	aa	aa	aa	aa	aa	aa	bb	bb	aa	aa	aa	aa	aa	aa	bb	aa	aa	aa	bb	aa	bb	aa	aa	aa	aa	aa	aa	aa	aa	aa	bb	bb	aa	aa	aa	aa	aa
Marker3521	aaxbb	aa	bb	aa	aa	aa	bb	bb	bb	aa	aa	bb	aa	aa	aa	aa	aa	bb	bb	bb	aa	aa	aa	aa	aa	bb	bb	aa	aa	aa	bb	aa	bb	aa	aa	aa	aa	aa	aa	aa	aa	aa	bb	bb	aa	aa	aa	aa	aa
Marker3523	aaxbb	aa	bb	aa	aa	aa	bb	bb	bb	aa	aa	--	aa	aa	aa	aa	aa	--	bb	bb	aa	aa	aa	aa	aa	bb	bb	aa	aa	aa	bb	aa	bb	aa	aa	aa	aa	aa	aa	aa	aa	aa	bb	bb	aa	aa	aa	aa	aa
Marker3520	aaxbb	aa	bb	aa	aa	aa	bb	bb	bb	aa	aa	bb	aa	aa	aa	aa	aa	bb	bb	bb	aa	aa	aa	--	aa	bb	bb	aa	aa	aa	bb	aa	bb	aa	aa	aa	aa	aa	aa	aa	aa	aa	bb	bb	aa	aa	aa	aa	aa
Marker3518	aaxbb	aa	bb	aa	aa	aa	bb	bb	bb	aa	aa	bb	aa	bb	aa	aa	aa	bb	bb	bb	aa	aa	aa	bb	aa	bb	bb	aa	aa	aa	bb	aa	bb	aa	bb	aa	aa	aa	aa	aa	aa	aa	bb	bb	aa	aa	aa	aa	aa
Marker3514	aaxbb	aa	bb	aa	aa	aa	bb	bb	bb	aa	aa	bb	aa	bb	aa	aa	aa	bb	bb	bb	aa	aa	aa	bb	aa	bb	bb	aa	aa	aa	bb	aa	bb	aa	bb	aa	aa	bb	aa	aa	aa	aa	bb	bb	aa	bb	aa	aa	aa
Marker3513	aaxbb	aa	bb	aa	aa	aa	bb	bb	bb	aa	aa	bb	aa	bb	aa	aa	aa	bb	bb	bb	aa	aa	aa	bb	aa	bb	bb	aa	aa	aa	bb	aa	bb	aa	bb	aa	aa	bb	aa	bb	aa	aa	bb	bb	aa	bb	aa	aa	aa
Marker3509	aaxbb	aa	bb	aa	aa	aa	bb	bb	bb	aa	aa	bb	aa	bb	aa	aa	aa	bb	bb	bb	aa	aa	aa	bb	aa	aa	bb	aa	aa	aa	bb	aa	bb	aa	bb	aa	aa	bb	aa	bb	aa	aa	bb	bb	aa	bb	aa	aa	aa
Marker3504	aaxbb	aa	bb	aa	aa	aa	bb	bb	bb	aa	aa	bb	aa	bb	aa	aa	aa	bb	bb	bb	aa	aa	aa	bb	aa	aa	bb	aa	aa	aa	bb	aa	bb	aa	bb	aa	aa	bb	aa	bb	aa	aa	bb	bb	aa	bb	aa	aa	aa
Marker3492	aaxbb	aa	bb	aa	aa	aa	bb	bb	bb	aa	aa	bb	aa	bb	aa	aa	aa	bb	bb	bb	aa	aa	aa	bb	aa	aa	bb	aa	aa	aa	bb	aa	bb	aa	bb	aa	aa	bb	bb	bb	aa	aa	bb	bb	aa	bb	aa	aa	aa
Marker3493	aaxbb	aa	bb	aa	aa	aa	bb	bb	bb	aa	aa	bb	aa	bb	aa	aa	aa	bb	bb	bb	aa	aa	aa	bb	aa	aa	bb	aa	aa	aa	bb	aa	bb	aa	bb	aa	aa	bb	bb	bb	aa	aa	bb	bb	aa	bb	aa	aa	aa
Marker3482	aaxbb	aa	bb	aa	aa	aa	bb	bb	bb	aa	aa	bb	aa	bb	aa	aa	aa	bb	bb	bb	aa	aa	aa	bb	aa	aa	bb	aa	aa	aa	bb	aa	bb	aa	bb	aa	aa	bb	bb	bb	aa	aa	bb	bb	aa	bb	aa	aa	aa
Marker3489	aaxbb	aa	bb	aa	aa	aa	bb	bb	bb	aa	aa	bb	aa	bb	aa	aa	aa	bb	bb	bb	aa	aa	aa	bb	aa	aa	bb	aa	aa	aa	bb	aa	bb	aa	bb	aa	aa	bb	bb	bb	aa	aa	bb	bb	aa	bb	aa	aa	aa
Marker3478	aaxbb	aa	bb	aa	aa	aa	bb	bb	bb	aa	aa	bb	aa	bb	aa	aa	aa	bb	bb	bb	aa	aa	aa	bb	aa	aa	bb	aa	aa	aa	bb	aa	bb	aa	bb	aa	aa	bb	bb	bb	aa	aa	bb	bb	aa	bb	aa	aa	aa
Marker3481	aaxbb	aa	bb	aa	aa	aa	bb	bb	bb	aa	aa	bb	aa	bb	aa	aa	aa	bb	bb	bb	aa	aa	aa	bb	aa	aa	bb	aa	aa	aa	bb	aa	bb	aa	bb	aa	aa	bb	bb	bb	aa	aa	bb	bb	aa	bb	aa	aa	aa
Marker3458	aaxbb	aa	bb	aa	aa	aa	bb	bb	bb	aa	aa	bb	aa	bb	aa	aa	aa	bb	bb	bb	aa	aa	aa	bb	aa	aa	bb	aa	aa	aa	bb	aa	bb	aa	bb	aa	aa	bb	bb	bb	aa	aa	bb	bb	aa	bb	aa	aa	aa
Marker3463	aaxbb	aa	bb	aa	aa	aa	bb	bb	bb	aa	aa	bb	aa	bb	aa	aa	aa	bb	bb	bb	aa	aa	aa	bb	aa	aa	bb	aa	aa	aa	bb	aa	bb	aa	bb	aa	aa	bb	bb	bb	aa	aa	bb	bb	aa	bb	aa	aa	aa
Marker3464	aaxbb	aa	bb	aa	aa	aa	bb	bb	bb	aa	aa	bb	aa	bb	aa	aa	aa	bb	bb	bb	aa	aa	aa	bb	aa	aa	bb	aa	aa	aa	bb	aa	bb	aa	bb	aa	aa	bb	bb	bb	aa	aa	bb	bb	aa	bb	aa	aa	aa
Marker3465	aaxbb	aa	bb	aa	aa	aa	bb	bb	bb	aa	aa	bb	aa	bb	aa	aa	aa	bb	bb	bb	aa	aa	aa	bb	aa	aa	bb	aa	aa	aa	bb	aa	bb	aa	bb	aa	aa	bb	bb	bb	aa	aa	bb	bb	aa	bb	aa	aa	aa
Marker3466	aaxbb	aa	bb	aa	aa	aa	bb	bb	bb	aa	aa	bb	aa	bb	aa	aa	aa	bb	bb	bb	aa	aa	aa	bb	aa	aa	bb	aa	aa	aa	bb	aa	bb	aa	bb	aa	aa	bb	bb	bb	aa	aa	bb	bb	aa	bb	aa	aa	aa
Marker3468	aaxbb	aa	bb	aa	aa	aa	bb	bb	bb	aa	aa	bb	aa	bb	aa	aa	aa	bb	bb	bb	aa	aa	aa	bb	aa	aa	bb	aa	aa	aa	bb	aa	bb	aa	bb	aa	aa	bb	bb	bb	aa	aa	bb	bb	aa	bb	aa	aa	aa
Marker3469	aaxbb	aa	bb	aa	aa	aa	bb	bb	bb	aa	aa	bb	aa	bb	aa	aa	aa	bb	bb	bb	aa	aa	aa	bb	aa	aa	bb	aa	aa	aa	bb	aa	bb	aa	bb	aa	aa	bb	bb	bb	aa	aa	bb	bb	aa	bb	aa	aa	aa
Marker3472	aaxbb	aa	bb	aa	aa	aa	bb	bb	bb	aa	aa	bb	aa	bb	aa	aa	aa	bb	bb	bb	aa	aa	aa	bb	aa	aa	bb	aa	aa	aa	bb	aa	bb	aa	bb	aa	aa	bb	bb	bb	aa	aa	bb	bb	aa	bb	aa	aa	aa
Marker3474	aaxbb	aa	bb	aa	aa	aa	bb	bb	bb	aa	aa	bb	aa	bb	aa	aa	aa	bb	bb	bb	aa	aa	aa	bb	aa	aa	bb	aa	aa	aa	bb	aa	bb	aa	bb	aa	aa	bb	bb	bb	aa	aa	bb	bb	aa	bb	aa	aa	aa
Marker3414	aaxbb	aa	bb	aa	aa	aa	bb	bb	bb	aa	aa	bb	aa	bb	aa	aa	aa	aa	bb	bb	aa	aa	aa	bb	aa	aa	bb	aa	aa	aa	bb	aa	bb	aa	bb	aa	aa	bb	bb	bb	aa	aa	bb	bb	aa	bb	aa	aa	aa
Marker3412	aaxbb	aa	bb	aa	aa	aa	bb	bb	bb	aa	aa	bb	aa	bb	aa	aa	aa	aa	bb	bb	aa	aa	aa	bb	aa	aa	bb	aa	aa	aa	bb	aa	bb	aa	bb	aa	aa	bb	bb	bb	aa	aa	bb	bb	aa	bb	aa	aa	aa
Marker3409	aaxbb	aa	bb	bb	aa	aa	bb	bb	bb	aa	aa	bb	aa	bb	aa	aa	aa	aa	bb	bb	aa	aa	aa	bb	aa	aa	bb	aa	aa	aa	bb	aa	bb	aa	bb	aa	aa	bb	bb	bb	aa	aa	bb	bb	aa	bb	aa	aa	aa
Marker3411	aaxbb	aa	bb	bb	aa	aa	bb	bb	bb	aa	aa	bb	aa	bb	aa	aa	aa	aa	bb	bb	aa	aa	aa	bb	aa	aa	bb	aa	aa	aa	bb	aa	bb	aa	bb	aa	aa	bb	bb	bb	aa	aa	bb	bb	aa	bb	aa	aa	aa
Marker3349	aaxbb	aa	bb	bb	aa	aa	bb	bb	bb	aa	aa	bb	aa	bb	aa	aa	aa	bb	bb	bb	aa	aa	aa	bb	aa	aa	bb	aa	aa	aa	bb	aa	bb	aa	bb	aa	aa	bb	bb	bb	aa	aa	bb	bb	aa	bb	aa	aa	aa
Marker3355	aaxbb	aa	bb	bb	aa	aa	bb	bb	bb	aa	aa	bb	aa	bb	aa	aa	aa	bb	bb	bb	aa	aa	aa	bb	aa	aa	bb	aa	aa	aa	bb	aa	bb	aa	bb	aa	aa	bb	bb	bb	aa	aa	bb	bb	aa	bb	aa	aa	aa
Marker3358	aaxbb	aa	bb	bb	aa	aa	bb	bb	bb	aa	aa	bb	aa	bb	aa	aa	aa	bb	bb	bb	aa	aa	aa	bb	aa	aa	bb	aa	aa	aa	bb	aa	bb	aa	bb	aa	aa	bb	bb	bb	aa	aa	bb	bb	aa	bb	aa	aa	aa
Marker3359	aaxbb	aa	bb	bb	aa	aa	bb	bb	bb	aa	aa	bb	aa	bb	aa	aa	aa	bb	bb	bb	aa	aa	aa	bb	aa	aa	bb	aa	aa	aa	bb	aa	bb	aa	bb	aa	aa	bb	bb	bb	aa	aa	bb	bb	aa	bb	aa	aa	aa
Marker3360	aaxbb	aa	bb	bb	aa	aa	bb	bb	bb	aa	aa	bb	aa	bb	aa	aa	aa	bb	bb	bb	aa	aa	aa	bb	aa	aa	bb	aa	aa	aa	bb	aa	bb	aa	bb	aa	aa	bb	bb	bb	aa	aa	bb	bb	aa	bb	aa	aa	aa
Marker3363	aaxbb	aa	bb	bb	aa	aa	bb	bb	bb	aa	aa	bb	aa	bb	aa	aa	aa	bb	bb	bb	aa	aa	aa	bb	aa	aa	bb	aa	aa	aa	bb	aa	bb	aa	bb	aa	aa	bb	bb	bb	aa	aa	bb	bb	aa	bb	aa	aa	aa
Marker3364	aaxbb	aa	bb	bb	aa	aa	bb	bb	bb	aa	aa	bb	aa	bb	aa	aa	aa	bb	bb	bb	aa	aa	aa	bb	aa	aa	bb	aa	aa	aa	bb	aa	bb	aa	bb	aa	aa	bb	bb	bb	aa	aa	bb	bb	aa	bb	aa	aa	aa
Marker3368	aaxbb	aa	bb	bb	aa	aa	bb	bb	bb	aa	aa	bb	aa	bb	aa	aa	aa	bb	bb	bb	aa	aa	aa	bb	aa	aa	bb	aa	aa	aa	bb	aa	bb	aa	bb	aa	aa	bb	bb	bb	aa	aa	bb	bb	aa	bb	aa	aa	aa
Marker3369	aaxbb	aa	bb	bb	aa	aa	bb	bb	bb	aa	aa	bb	aa	bb	aa	aa	aa	bb	bb	bb	aa	aa	aa	bb	aa	aa	bb	aa	aa	aa	bb	aa	bb	aa	bb	aa	aa	bb	bb	bb	aa	aa	bb	bb	aa	bb	aa	aa	aa
Marker3374	aaxbb	aa	bb	bb	aa	aa	bb	bb	bb	aa	aa	bb	aa	bb	aa	aa	aa	bb	bb	bb	aa	aa	aa	bb	aa	aa	bb	aa	aa	aa	bb	aa	bb	aa	bb	aa	aa	bb	bb	bb	aa	aa	bb	bb	aa	bb	aa	aa	aa
Marker3376	aaxbb	aa	bb	bb	aa	aa	bb	bb	bb	aa	aa	bb	aa	bb	aa	aa	aa	bb	bb	bb	aa	aa	aa	bb	aa	aa	bb	aa	aa	aa	bb	aa	bb	aa	bb	aa	aa	bb	bb	bb	aa	aa	bb	bb	aa	bb	aa	aa	aa
Marker3377	aaxbb	aa	bb	bb	aa	aa	bb	bb	bb	aa	aa	bb	aa	bb	aa	aa	aa	bb	bb	bb	aa	aa	aa	bb	aa	aa	bb	aa	aa	aa	bb	aa	bb	aa	bb	aa	aa	bb	bb	bb	aa	aa	bb	bb	aa	bb	aa	aa	aa
Marker3379	aaxbb	aa	bb	bb	aa	aa	bb	bb	bb	aa	aa	bb	aa	bb	aa	aa	aa	bb	bb	bb	aa	aa	aa	bb	aa	aa	bb	aa	aa	aa	bb	aa	bb	aa	bb	aa	aa	bb	bb	bb	aa	aa	bb	bb	aa	bb	aa	aa	aa
Marker3380	aaxbb	aa	bb	bb	aa	aa	bb	bb	bb	aa	aa	bb	aa	bb	aa	aa	aa	bb	bb	bb	aa	aa	aa	bb	aa	aa	bb	aa	aa	aa	bb	aa	bb	aa	bb	aa	aa	bb	bb	bb	aa	aa	bb	bb	aa	bb	aa	aa	aa
Marker3383	aaxbb	aa	bb	bb	aa	aa	bb	bb	bb	aa	aa	bb	aa	bb	aa	aa	aa	bb	bb	bb	aa	aa	aa	bb	aa	aa	bb	aa	aa	aa	bb	aa	bb	aa	bb	aa	aa	bb	bb	bb	aa	aa	bb	bb	aa	bb	aa	aa	aa
Marker3384	aaxbb	aa	bb	bb	aa	aa	bb	bb	bb	aa	aa	bb	aa	bb	aa	aa	aa	bb	bb	bb	aa	aa	aa	bb	aa	aa	bb	aa	aa	aa	bb	aa	bb	aa	bb	aa	aa	bb	bb	bb	aa	aa	bb	bb	aa	bb	aa	aa	aa
Marker3385	aaxbb	aa	bb	bb	aa	aa	bb	bb	bb	aa	aa	bb	aa	bb	aa	aa	aa	bb	bb	bb	aa	aa	aa	bb	aa	aa	bb	aa	aa	aa	bb	aa	bb	aa	bb	aa	aa	bb	bb	bb	aa	aa	bb	bb	aa	bb	aa	aa	aa
Marker3390	aaxbb	aa	bb	bb	aa	aa	bb	bb	bb	aa	aa	bb	aa	bb	aa	aa	aa	bb	bb	bb	aa	aa	aa	bb	aa	aa	bb	aa	aa	aa	bb	aa	bb	aa	bb	aa	aa	bb	bb	bb	aa	aa	bb	bb	aa	bb	aa	aa	aa
Marker3392	aaxbb	aa	bb	bb	aa	aa	bb	bb	bb	aa	aa	bb	aa	bb	aa	aa	aa	bb	bb	bb	aa	aa	aa	bb	aa	aa	bb	aa	aa	aa	bb	aa	bb	aa	bb	aa	aa	bb	bb	bb	aa	aa	bb	bb	aa	bb	aa	aa	aa
Marker3394	aaxbb	aa	bb	bb	aa	aa	bb	bb	bb	aa	aa	bb	aa	bb	aa	aa	aa	bb	bb	bb	aa	aa	aa	bb	aa	aa	bb	aa	aa	aa	bb	aa	bb	aa	bb	aa	aa	bb	bb	bb	aa	aa	bb	bb	aa	bb	aa	aa	aa
Marker3396	aaxbb	aa	bb	bb	aa	aa	bb	bb	bb	aa	aa	bb	aa	bb	aa	aa	aa	bb	bb	bb	aa	aa	aa	bb	aa	aa	bb	aa	aa	aa	bb	aa	bb	aa	bb	aa	aa	bb	bb	bb	aa	aa	bb	bb	aa	bb	aa	aa	aa
Marker3397	aaxbb	aa	bb	bb	aa	aa	bb	bb	bb	aa	aa	bb	aa	bb	aa	aa	aa	bb	bb	bb	aa	aa	aa	bb	aa	aa	bb	aa	aa	aa	bb	aa	bb	aa	bb	aa	aa	bb	bb	bb	aa	aa	bb	bb	aa	bb	aa	aa	aa
Marker3398	aaxbb	aa	bb	bb	aa	aa	bb	bb	bb	aa	aa	bb	aa	bb	aa	aa	aa	bb	bb	bb	aa	aa	aa	bb	aa	aa	bb	aa	aa	aa	bb	aa	bb	aa	bb	aa	aa	bb	bb	bb	aa	aa	bb	bb	aa	bb	aa	aa	aa
Marker3400	aaxbb	aa	bb	bb	aa	aa	bb	bb	bb	aa	aa	bb	aa	bb	aa	aa	aa	bb	bb	bb	aa	aa	aa	bb	aa	aa	bb	aa	aa	aa	bb	aa	bb	aa	bb	aa	aa	bb	bb	bb	aa	aa	bb	bb	aa	bb	aa	aa	aa
Marker3401	aaxbb	aa	bb	bb	aa	aa	bb	bb	bb	aa	aa	bb	aa	bb	aa	aa	aa	bb	bb	bb	aa	aa	aa	bb	aa	aa	bb	aa	aa	aa	bb	aa	bb	aa	bb	aa	aa	bb	bb	bb	aa	aa	bb	bb	aa	bb	aa	aa	aa
Marker3402	aaxbb	aa	bb	bb	aa	aa	bb	bb	bb	aa	aa	bb	aa	bb	aa	aa	aa	bb	bb	bb	aa	aa	aa	bb	aa	aa	bb	aa	aa	aa	bb	aa	bb	aa	bb	aa	aa	bb	bb	bb	aa	aa	bb	bb	aa	bb	aa	aa	aa
Marker3403	aaxbb	aa	bb	bb	aa	aa	bb	bb	bb	aa	aa	bb	aa	bb	aa	aa	aa	bb	bb	bb	aa	aa	aa	bb	aa	aa	bb	aa	aa	aa	bb	aa	bb	aa	bb	aa	aa	bb	bb	bb	aa	aa	bb	bb	aa	bb	aa	aa	aa
Marker3404	aaxbb	aa	bb	bb	aa	aa	bb	bb	bb	aa	aa	bb	aa	bb	aa	aa	aa	bb	bb	bb	aa	aa	aa	bb	aa	aa	bb	aa	aa	aa	bb	aa	bb	aa	bb	aa	aa	bb	bb	bb	aa	aa	bb	bb	aa	bb	aa	aa	aa
Marker3406	aaxbb	aa	bb	bb	aa	aa	bb	bb	bb	aa	aa	bb	aa	bb	aa	aa	aa	bb	bb	bb	aa	aa	aa	bb	aa	aa	bb	aa	aa	aa	bb	aa	bb	aa	bb	aa	aa	bb	bb	bb	aa	aa	bb	bb	aa	bb	aa	aa	aa
Marker3408	aaxbb	aa	bb	bb	aa	aa	bb	bb	bb	aa	aa	bb	aa	bb	aa	aa	aa	bb	bb	bb	aa	aa	aa	bb	aa	aa	bb	aa	aa	aa	bb	aa	bb	aa	bb	aa	aa	bb	bb	bb	aa	aa	bb	bb	aa	bb	aa	aa	aa
Marker3260	aaxbb	aa	bb	bb	aa	aa	bb	bb	bb	aa	aa	bb	aa	bb	aa	aa	aa	bb	bb	bb	aa	aa	aa	bb	aa	aa	bb	aa	aa	aa	bb	aa	bb	aa	bb	aa	aa	bb	bb	bb	aa	aa	bb	bb	aa	bb	aa	aa	aa
Marker3266	aaxbb	aa	bb	bb	aa	aa	bb	bb	bb	aa	aa	bb	aa	bb	aa	aa	aa	bb	bb	bb	aa	aa	aa	bb	aa	aa	bb	aa	aa	aa	bb	aa	bb	aa	bb	aa	aa	bb	bb	bb	aa	aa	bb	bb	aa	bb	aa	aa	aa
Marker3268	aaxbb	aa	bb	bb	aa	aa	bb	bb	bb	aa	aa	bb	aa	bb	aa	aa	aa	bb	bb	bb	aa	aa	aa	bb	aa	aa	bb	aa	aa	aa	bb	aa	bb	aa	bb	aa	aa	bb	bb	bb	aa	aa	bb	bb	aa	bb	aa	aa	aa
Marker3269	aaxbb	aa	bb	bb	aa	aa	bb	bb	bb	aa	aa	bb	aa	bb	aa	aa	aa	bb	bb	bb	aa	aa	aa	bb	aa	aa	bb	aa	aa	aa	bb	aa	bb	aa	bb	aa	aa	bb	bb	bb	aa	aa	bb	bb	aa	bb	aa	aa	aa
Marker3273	aaxbb	aa	bb	bb	aa	aa	bb	bb	bb	aa	aa	bb	aa	bb	aa	aa	aa	bb	bb	bb	aa	aa	aa	bb	aa	aa	bb	aa	aa	aa	bb	aa	bb	aa	bb	aa	aa	bb	bb	bb	aa	aa	bb	bb	aa	bb	aa	aa	aa
Marker3274	aaxbb	aa	bb	bb	aa	aa	bb	bb	bb	aa	aa	bb	aa	bb	aa	aa	aa	bb	bb	bb	aa	aa	aa	bb	aa	aa	bb	aa	aa	aa	bb	aa	bb	aa	bb	aa	aa	bb	bb	bb	aa	aa	bb	bb	aa	bb	aa	aa	aa
Marker3278	aaxbb	aa	bb	bb	aa	aa	bb	bb	bb	aa	aa	bb	aa	bb	aa	aa	aa	bb	bb	bb	aa	aa	aa	bb	aa	aa	bb	aa	aa	aa	bb	aa	bb	aa	bb	aa	aa	bb	bb	bb	aa	aa	bb	bb	aa	bb	aa	aa	aa
Marker3281	aaxbb	aa	bb	bb	aa	aa	bb	bb	bb	aa	aa	bb	aa	bb	aa	aa	aa	bb	bb	bb	aa	aa	aa	bb	aa	aa	bb	aa	aa	aa	bb	aa	bb	aa	bb	aa	aa	bb	bb	bb	aa	aa	bb	bb	aa	bb	aa	aa	aa
Marker3282	aaxbb	aa	bb	bb	aa	aa	bb	bb	bb	aa	aa	bb	aa	bb	aa	aa	aa	bb	bb	bb	aa	aa	aa	bb	aa	aa	bb	aa	aa	aa	bb	aa	bb	aa	bb	aa	aa	bb	bb	bb	aa	aa	bb	bb	aa	bb	aa	aa	aa
Marker3283	aaxbb	aa	bb	bb	aa	aa	bb	bb	bb	aa	aa	bb	aa	bb	aa	aa	aa	bb	bb	bb	aa	aa	aa	bb	aa	aa	bb	aa	aa	aa	bb	aa	bb	aa	bb	aa	aa	bb	bb	bb	aa	aa	bb	bb	aa	bb	aa	aa	aa
Marker3285	aaxbb	aa	bb	bb	aa	aa	bb	bb	bb	aa	aa	bb	aa	bb	aa	aa	aa	bb	bb	bb	aa	aa	aa	bb	aa	aa	bb	aa	aa	aa	bb	aa	bb	aa	bb	aa	aa	bb	bb	bb	aa	aa	bb	bb	aa	bb	aa	aa	aa
Marker3288	aaxbb	aa	bb	bb	aa	aa	bb	bb	bb	aa	aa	bb	aa	bb	aa	aa	aa	bb	bb	bb	aa	aa	aa	bb	aa	aa	bb	aa	aa	aa	bb	aa	bb	aa	bb	aa	aa	bb	bb	bb	aa	aa	bb	bb	aa	bb	aa	aa	aa
Marker3293	aaxbb	aa	bb	bb	aa	aa	bb	bb	bb	aa	aa	bb	aa	bb	aa	aa	aa	bb	bb	bb	aa	aa	aa	bb	aa	aa	bb	aa	aa	aa	bb	aa	bb	aa	bb	aa	aa	bb	bb	bb	aa	aa	bb	bb	aa	bb	aa	aa	aa
Marker3296	aaxbb	aa	bb	bb	aa	aa	bb	bb	bb	aa	aa	bb	aa	bb	aa	aa	aa	bb	bb	bb	aa	aa	aa	bb	aa	aa	bb	aa	aa	aa	bb	aa	bb	aa	bb	aa	aa	bb	bb	bb	aa	aa	bb	bb	aa	bb	aa	aa	aa
Marker3299	aaxbb	aa	bb	bb	aa	aa	bb	bb	bb	aa	aa	bb	aa	bb	aa	aa	aa	bb	bb	bb	aa	aa	aa	bb	aa	aa	bb	aa	aa	aa	bb	aa	bb	aa	bb	aa	aa	bb	bb	bb	aa	aa	bb	bb	aa	bb	aa	aa	aa
Marker3301	aaxbb	aa	bb	bb	aa	aa	bb	bb	bb	aa	aa	bb	aa	bb	aa	aa	aa	bb	bb	bb	aa	aa	aa	bb	aa	aa	bb	aa	aa	aa	bb	aa	bb	aa	bb	aa	aa	bb	bb	bb	aa	aa	bb	bb	aa	bb	aa	aa	aa
Marker3302	aaxbb	aa	bb	bb	aa	aa	bb	bb	bb	aa	aa	bb	aa	bb	aa	aa	aa	bb	bb	bb	aa	aa	aa	bb	aa	aa	bb	aa	aa	aa	bb	aa	bb	aa	bb	aa	aa	bb	bb	bb	aa	aa	bb	bb	aa	bb	aa	aa	aa
Marker3305	aaxbb	aa	bb	bb	aa	aa	bb	bb	bb	aa	aa	bb	aa	bb	aa	aa	aa	bb	bb	bb	aa	aa	aa	bb	aa	aa	bb	aa	aa	aa	bb	aa	bb	aa	bb	aa	aa	bb	bb	bb	aa	aa	bb	bb	aa	bb	aa	aa	aa
Marker3306	aaxbb	aa	bb	bb	aa	aa	bb	bb	bb	aa	aa	bb	aa	bb	aa	aa	aa	bb	bb	bb	aa	aa	aa	bb	aa	aa	bb	aa	aa	aa	bb	aa	bb	aa	bb	aa	aa	bb	bb	bb	aa	aa	bb	bb	aa	bb	aa	aa	aa
Marker3313	aaxbb	aa	bb	bb	aa	aa	bb	bb	bb	aa	aa	bb	aa	bb	aa	aa	aa	bb	bb	bb	aa	aa	aa	bb	aa	aa	bb	aa	aa	aa	bb	aa	bb	aa	bb	aa	aa	bb	bb	bb	aa	aa	bb	bb	aa	bb	aa	aa	aa
Marker3328	aaxbb	aa	bb	bb	aa	aa	bb	bb	bb	aa	aa	bb	aa	bb	aa	aa	aa	bb	bb	bb	aa	aa	aa	bb	aa	aa	bb	aa	aa	aa	bb	aa	bb	aa	bb	aa	aa	bb	bb	bb	aa	aa	bb	bb	aa	bb	aa	aa	aa
Marker3329	aaxbb	aa	bb	bb	aa	aa	bb	bb	bb	aa	aa	bb	aa	bb	aa	aa	aa	bb	bb	bb	aa	aa	aa	bb	aa	aa	bb	aa	aa	aa	bb	aa	bb	aa	bb	aa	aa	bb	bb	bb	aa	aa	bb	bb	aa	bb	aa	aa	aa
Marker3331	aaxbb	aa	bb	bb	aa	aa	bb	bb	bb	aa	aa	bb	aa	bb	aa	aa	aa	bb	bb	bb	aa	aa	aa	bb	aa	aa	bb	aa	aa	aa	bb	aa	bb	aa	bb	aa	aa	bb	bb	bb	aa	aa	bb	bb	aa	bb	aa	aa	aa
Marker3334	aaxbb	aa	bb	bb	aa	aa	bb	bb	bb	aa	aa	bb	aa	bb	aa	aa	aa	bb	bb	bb	aa	aa	aa	bb	aa	aa	bb	aa	aa	aa	bb	aa	bb	aa	bb	aa	aa	bb	bb	bb	aa	aa	bb	bb	aa	bb	aa	aa	aa
Marker3335	aaxbb	aa	bb	bb	aa	aa	bb	bb	bb	aa	aa	bb	aa	bb	aa	aa	aa	bb	bb	bb	aa	aa	aa	bb	aa	aa	bb	aa	aa	aa	bb	aa	bb	aa	bb	aa	aa	bb	bb	bb	aa	aa	bb	bb	aa	bb	aa	aa	aa
Marker3345	aaxbb	aa	bb	bb	aa	aa	bb	bb	bb	aa	aa	bb	aa	bb	aa	aa	aa	bb	bb	bb	aa	aa	aa	bb	aa	aa	bb	aa	aa	aa	bb	aa	bb	aa	bb	aa	aa	bb	bb	bb	aa	aa	bb	bb	aa	bb	aa	aa	aa
Marker3346	aaxbb	aa	bb	bb	aa	aa	bb	bb	bb	aa	aa	bb	aa	bb	aa	aa	aa	bb	bb	bb	aa	aa	aa	bb	aa	aa	bb	aa	aa	aa	bb	aa	bb	aa	bb	aa	aa	bb	bb	bb	aa	aa	bb	bb	aa	bb	aa	aa	aa
Marker3347	aaxbb	aa	bb	bb	aa	aa	bb	bb	bb	aa	aa	bb	aa	bb	aa	aa	aa	bb	bb	bb	aa	aa	aa	bb	aa	aa	bb	aa	aa	aa	bb	aa	bb	aa	bb	aa	aa	bb	bb	bb	aa	aa	bb	bb	aa	bb	aa	aa	aa
Marker3254	aaxbb	aa	bb	bb	aa	aa	bb	bb	bb	aa	aa	bb	aa	bb	aa	aa	aa	bb	bb	bb	aa	aa	aa	bb	aa	aa	bb	aa	aa	aa	bb	aa	bb	aa	bb	aa	aa	bb	bb	bb	aa	aa	bb	bb	aa	bb	aa	aa	aa
Marker3258	aaxbb	aa	bb	bb	aa	aa	bb	bb	bb	aa	aa	bb	aa	bb	aa	aa	aa	bb	bb	bb	aa	aa	aa	bb	aa	aa	bb	aa	aa	aa	bb	aa	bb	aa	bb	aa	aa	bb	bb	bb	aa	aa	bb	bb	aa	bb	aa	aa	aa
Marker3248	aaxbb	aa	bb	bb	aa	aa	bb	bb	bb	aa	aa	bb	aa	bb	aa	aa	aa	aa	bb	bb	aa	aa	aa	bb	aa	aa	bb	aa	aa	aa	bb	aa	bb	aa	bb	aa	aa	bb	bb	bb	aa	aa	bb	bb	aa	bb	aa	aa	aa
Marker3249	aaxbb	aa	bb	bb	aa	aa	bb	bb	bb	aa	aa	bb	aa	bb	aa	aa	aa	aa	bb	bb	aa	aa	aa	bb	aa	aa	bb	aa	aa	aa	bb	aa	bb	aa	bb	aa	aa	bb	bb	bb	aa	aa	bb	bb	aa	bb	aa	aa	aa
Marker3255	aaxbb	aa	bb	bb	aa	aa	bb	bb	bb	aa	aa	bb	aa	bb	aa	aa	aa	aa	bb	bb	aa	aa	aa	bb	aa	aa	bb	aa	aa	aa	bb	aa	bb	aa	bb	aa	aa	bb	bb	bb	aa	aa	bb	bb	aa	bb	aa	aa	aa
Marker3238	aaxbb	aa	bb	bb	aa	aa	bb	bb	bb	aa	aa	bb	aa	bb	aa	aa	aa	aa	bb	bb	aa	aa	aa	bb	aa	aa	bb	aa	aa	aa	bb	aa	bb	aa	bb	aa	aa	bb	bb	bb	aa	aa	bb	bb	aa	bb	aa	aa	aa
Marker3244	aaxbb	aa	bb	bb	aa	aa	bb	bb	bb	aa	aa	bb	aa	bb	aa	aa	aa	aa	bb	bb	aa	aa	aa	bb	aa	aa	bb	aa	aa	aa	bb	aa	bb	aa	bb	aa	aa	bb	bb	bb	aa	aa	bb	bb	aa	bb	aa	aa	aa
Marker3245	aaxbb	aa	bb	bb	aa	aa	bb	bb	bb	aa	aa	bb	aa	bb	aa	aa	aa	aa	bb	bb	aa	aa	aa	bb	aa	aa	bb	aa	aa	aa	bb	aa	bb	aa	bb	aa	aa	bb	bb	bb	aa	aa	bb	bb	aa	bb	aa	aa	aa
Marker3246	aaxbb	aa	bb	bb	aa	aa	bb	bb	bb	aa	aa	bb	aa	bb	aa	aa	aa	aa	bb	bb	aa	aa	aa	bb	aa	aa	bb	aa	aa	aa	bb	aa	bb	aa	bb	aa	aa	bb	bb	bb	aa	aa	bb	bb	aa	bb	aa	aa	aa
Marker3228	aaxbb	aa	bb	bb	aa	aa	bb	bb	bb	aa	aa	bb	aa	bb	aa	aa	aa	bb	bb	bb	aa	aa	aa	bb	aa	aa	bb	aa	aa	aa	bb	aa	bb	aa	bb	aa	aa	bb	bb	bb	aa	aa	bb	bb	aa	bb	aa	aa	aa
Marker3231	aaxbb	aa	bb	bb	aa	aa	bb	bb	bb	aa	aa	bb	aa	bb	aa	aa	aa	bb	bb	bb	aa	aa	aa	bb	aa	aa	bb	aa	aa	aa	bb	aa	bb	aa	bb	aa	aa	bb	bb	bb	aa	aa	bb	bb	aa	bb	aa	aa	aa
Marker3234	aaxbb	aa	bb	bb	aa	aa	bb	bb	bb	aa	aa	bb	aa	bb	aa	aa	aa	bb	bb	bb	aa	aa	aa	bb	aa	aa	bb	aa	aa	aa	bb	aa	bb	aa	bb	aa	aa	bb	bb	bb	aa	aa	bb	bb	aa	bb	aa	aa	aa
Marker3235	aaxbb	aa	bb	bb	aa	aa	bb	bb	bb	aa	aa	bb	aa	bb	aa	aa	aa	bb	bb	bb	aa	aa	aa	bb	aa	aa	bb	aa	aa	aa	bb	aa	bb	aa	bb	aa	aa	bb	bb	bb	aa	aa	bb	bb	aa	bb	aa	aa	aa
Marker3215	aaxbb	aa	bb	bb	aa	aa	bb	bb	bb	aa	aa	bb	aa	bb	aa	aa	aa	bb	bb	bb	aa	aa	aa	bb	aa	aa	bb	aa	aa	aa	bb	aa	bb	aa	bb	aa	aa	bb	bb	bb	aa	aa	bb	bb	aa	bb	aa	aa	aa
Marker3216	aaxbb	aa	bb	bb	aa	aa	bb	bb	bb	aa	aa	bb	aa	bb	aa	aa	aa	bb	bb	bb	aa	aa	aa	bb	aa	aa	bb	aa	aa	aa	bb	aa	bb	aa	bb	aa	aa	bb	bb	bb	aa	aa	bb	bb	aa	bb	aa	aa	aa
Marker3221	aaxbb	aa	bb	bb	aa	aa	bb	bb	bb	aa	aa	bb	aa	bb	aa	aa	aa	bb	bb	bb	aa	aa	aa	bb	aa	aa	bb	aa	aa	aa	bb	aa	bb	aa	bb	aa	aa	bb	bb	bb	aa	aa	bb	bb	aa	bb	aa	aa	aa
Marker3222	aaxbb	aa	bb	bb	aa	aa	bb	bb	bb	aa	aa	bb	aa	bb	aa	aa	aa	bb	bb	bb	aa	aa	aa	bb	aa	aa	bb	aa	aa	aa	bb	aa	bb	aa	bb	aa	aa	bb	bb	bb	aa	aa	bb	bb	aa	bb	aa	aa	aa
Marker3224	aaxbb	aa	bb	bb	aa	aa	bb	bb	bb	aa	aa	bb	aa	bb	aa	aa	aa	bb	bb	bb	aa	aa	aa	bb	aa	aa	bb	aa	aa	aa	bb	aa	bb	aa	bb	aa	aa	bb	bb	bb	aa	aa	bb	bb	aa	bb	aa	aa	aa
Marker3225	aaxbb	aa	bb	bb	aa	aa	bb	bb	bb	aa	aa	bb	aa	bb	aa	aa	aa	bb	bb	bb	aa	aa	aa	bb	aa	aa	bb	aa	aa	aa	bb	aa	bb	aa	bb	aa	aa	bb	bb	bb	aa	aa	bb	bb	aa	bb	aa	aa	aa
Marker3226	aaxbb	aa	bb	bb	aa	aa	bb	bb	bb	aa	aa	bb	aa	bb	aa	aa	aa	bb	bb	bb	aa	aa	aa	bb	aa	aa	bb	aa	aa	aa	bb	aa	bb	aa	bb	aa	aa	bb	bb	bb	aa	aa	bb	bb	aa	bb	aa	aa	aa
Marker3227	aaxbb	aa	bb	bb	aa	aa	bb	bb	bb	aa	aa	bb	aa	bb	aa	aa	aa	bb	bb	bb	aa	aa	aa	bb	aa	aa	bb	aa	aa	aa	bb	aa	bb	aa	bb	aa	aa	bb	bb	bb	aa	aa	bb	bb	aa	bb	aa	aa	aa
Marker3210	aaxbb	aa	bb	bb	aa	aa	bb	bb	bb	aa	aa	bb	aa	bb	aa	aa	aa	bb	bb	bb	aa	aa	aa	bb	aa	aa	bb	aa	aa	aa	bb	aa	bb	aa	bb	aa	aa	bb	bb	bb	aa	aa	bb	bb	aa	bb	aa	aa	aa
Marker3211	aaxbb	aa	bb	bb	aa	aa	bb	bb	bb	aa	aa	bb	aa	bb	aa	aa	aa	bb	bb	bb	aa	aa	aa	bb	aa	aa	bb	aa	aa	aa	bb	aa	bb	aa	bb	aa	aa	bb	bb	bb	aa	aa	bb	bb	aa	bb	aa	aa	aa
Marker3212	aaxbb	aa	bb	bb	aa	aa	bb	bb	bb	aa	aa	bb	aa	bb	aa	aa	aa	bb	bb	bb	aa	aa	aa	bb	aa	aa	bb	aa	aa	aa	bb	aa	bb	aa	bb	aa	aa	bb	bb	bb	aa	aa	bb	bb	aa	bb	aa	aa	aa
Marker3213	aaxbb	aa	bb	bb	aa	aa	bb	bb	bb	aa	aa	bb	aa	bb	aa	aa	aa	bb	bb	bb	aa	aa	aa	bb	aa	aa	bb	aa	aa	aa	bb	aa	bb	aa	bb	aa	aa	bb	bb	bb	aa	aa	bb	bb	aa	bb	aa	aa	aa
Marker3193	aaxbb	aa	bb	bb	aa	aa	bb	bb	bb	aa	aa	bb	aa	bb	aa	aa	aa	bb	bb	bb	aa	aa	aa	bb	aa	aa	bb	aa	aa	aa	bb	aa	bb	aa	bb	aa	aa	bb	bb	bb	aa	aa	bb	bb	aa	bb	aa	aa	aa
Marker3195	aaxbb	aa	bb	bb	aa	aa	bb	bb	bb	aa	aa	bb	aa	bb	aa	aa	aa	bb	bb	bb	aa	aa	aa	bb	aa	aa	bb	aa	aa	aa	bb	aa	bb	aa	bb	aa	aa	bb	bb	bb	aa	aa	bb	bb	aa	bb	aa	aa	aa
Marker3196	aaxbb	aa	bb	bb	aa	aa	bb	bb	bb	aa	aa	bb	aa	bb	aa	aa	aa	bb	bb	bb	aa	aa	aa	bb	aa	aa	bb	aa	aa	aa	bb	aa	bb	aa	bb	aa	aa	bb	bb	bb	aa	aa	bb	bb	aa	bb	aa	aa	aa
Marker3198	aaxbb	aa	bb	bb	aa	aa	bb	bb	bb	aa	aa	bb	aa	bb	aa	aa	aa	bb	bb	bb	aa	aa	aa	bb	aa	aa	bb	aa	aa	aa	bb	aa	bb	aa	bb	aa	aa	bb	bb	bb	aa	aa	bb	bb	aa	bb	aa	aa	aa
Marker3203	aaxbb	aa	bb	bb	aa	aa	bb	bb	bb	aa	aa	bb	aa	bb	aa	aa	aa	bb	bb	bb	aa	aa	aa	bb	aa	aa	bb	aa	aa	aa	bb	aa	bb	aa	bb	aa	aa	bb	bb	bb	aa	aa	bb	bb	aa	bb	aa	aa	aa
Marker3205	aaxbb	aa	bb	bb	aa	aa	bb	bb	bb	aa	aa	bb	aa	bb	aa	aa	aa	bb	bb	bb	aa	aa	aa	bb	aa	aa	bb	aa	aa	aa	bb	aa	bb	aa	bb	aa	aa	bb	bb	bb	aa	aa	bb	bb	aa	bb	aa	aa	aa
Marker3184	aaxbb	aa	bb	bb	aa	aa	bb	bb	bb	aa	aa	bb	aa	bb	aa	aa	aa	aa	bb	bb	aa	aa	aa	bb	aa	aa	bb	aa	aa	aa	bb	aa	bb	aa	bb	aa	aa	bb	bb	bb	aa	aa	bb	bb	aa	bb	aa	aa	aa
Marker3175	aaxbb	aa	bb	bb	aa	aa	bb	bb	bb	aa	aa	bb	aa	bb	aa	aa	aa	aa	bb	bb	aa	aa	aa	bb	aa	aa	bb	aa	aa	aa	bb	aa	bb	aa	bb	aa	aa	bb	bb	bb	aa	aa	bb	bb	aa	bb	aa	aa	aa
Marker3174	aaxbb	aa	bb	bb	aa	aa	bb	bb	bb	aa	aa	bb	aa	bb	aa	aa	aa	aa	bb	bb	aa	aa	aa	bb	aa	aa	bb	aa	aa	aa	bb	aa	bb	aa	bb	aa	aa	bb	bb	bb	aa	aa	bb	bb	aa	bb	aa	aa	aa
Marker3169	aaxbb	aa	bb	bb	aa	aa	bb	bb	bb	aa	aa	bb	aa	bb	aa	aa	aa	aa	bb	bb	aa	aa	aa	bb	aa	aa	bb	aa	aa	aa	bb	aa	bb	aa	bb	aa	aa	bb	bb	bb	aa	aa	bb	bb	aa	bb	aa	aa	aa
Marker3170	aaxbb	aa	bb	bb	aa	aa	bb	bb	bb	aa	aa	bb	aa	bb	aa	aa	aa	aa	bb	bb	aa	aa	aa	bb	aa	aa	bb	aa	aa	aa	bb	aa	bb	aa	bb	aa	aa	bb	bb	bb	aa	aa	bb	bb	aa	bb	aa	aa	aa
Marker3173	aaxbb	aa	bb	bb	aa	aa	bb	bb	bb	aa	aa	bb	aa	bb	aa	aa	aa	aa	bb	bb	aa	aa	aa	bb	aa	aa	bb	aa	aa	aa	bb	aa	bb	aa	bb	aa	aa	bb	bb	bb	aa	aa	bb	bb	aa	bb	aa	aa	aa
Marker3168	aaxbb	aa	bb	bb	aa	aa	bb	bb	bb	aa	aa	bb	aa	bb	aa	aa	aa	aa	bb	bb	aa	aa	aa	aa	aa	aa	bb	aa	aa	aa	bb	aa	bb	aa	bb	aa	aa	bb	bb	bb	aa	aa	bb	bb	aa	bb	aa	aa	aa
Marker3167	aaxbb	aa	bb	bb	aa	aa	bb	bb	bb	aa	aa	bb	aa	bb	aa	aa	aa	aa	bb	bb	aa	aa	aa	aa	aa	aa	bb	aa	aa	aa	bb	aa	bb	aa	bb	aa	aa	bb	bb	bb	aa	aa	bb	bb	aa	bb	aa	aa	aa
Marker3156	aaxbb	aa	bb	aa	aa	aa	bb	bb	bb	aa	aa	aa	aa	aa	aa	aa	aa	aa	bb	bb	aa	aa	aa	aa	aa	aa	bb	aa	aa	aa	bb	aa	bb	aa	bb	aa	aa	aa	bb	bb	aa	aa	--	bb	aa	bb	aa	aa	aa
Marker3153	aaxbb	aa	bb	aa	aa	aa	bb	bb	bb	aa	aa	aa	aa	aa	aa	aa	aa	aa	bb	bb	aa	aa	aa	aa	aa	aa	bb	aa	aa	aa	bb	aa	bb	aa	bb	aa	aa	aa	aa	aa	aa	aa	aa	bb	aa	bb	aa	aa	aa
Marker3132	aaxbb	aa	bb	aa	aa	aa	bb	bb	bb	aa	aa	aa	aa	aa	aa	aa	aa	aa	bb	bb	aa	aa	aa	aa	aa	aa	bb	aa	aa	aa	bb	aa	bb	aa	bb	aa	aa	aa	aa	aa	aa	aa	aa	bb	aa	bb	aa	aa	aa
Marker3141	aaxbb	aa	bb	aa	aa	aa	bb	bb	bb	aa	aa	aa	aa	aa	aa	aa	aa	aa	bb	bb	aa	aa	aa	aa	aa	aa	bb	aa	aa	aa	bb	aa	bb	aa	bb	aa	aa	aa	aa	aa	aa	aa	aa	--	aa	bb	aa	aa	aa
Marker3142	aaxbb	aa	bb	aa	aa	aa	bb	bb	bb	aa	aa	aa	aa	aa	aa	aa	aa	aa	bb	bb	aa	aa	aa	aa	aa	aa	bb	aa	aa	aa	bb	aa	bb	aa	bb	aa	aa	aa	aa	aa	aa	aa	aa	bb	aa	bb	aa	aa	aa
Marker3104	aaxbb	aa	aa	aa	aa	aa	bb	aa	bb	aa	aa	aa	aa	aa	aa	aa	aa	aa	bb	aa	aa	aa	aa	aa	aa	aa	bb	aa	aa	aa	bb	aa	aa	aa	aa	aa	aa	aa	aa	aa	aa	aa	aa	aa	aa	bb	aa	aa	aa
Marker3108	aaxbb	aa	aa	aa	aa	aa	bb	aa	bb	aa	aa	aa	aa	aa	aa	aa	aa	aa	bb	aa	aa	aa	aa	aa	aa	aa	bb	aa	aa	aa	bb	aa	aa	aa	aa	aa	aa	aa	aa	aa	aa	aa	aa	aa	aa	bb	aa	aa	aa
Marker3109	aaxbb	aa	aa	aa	aa	aa	bb	aa	bb	aa	aa	aa	aa	aa	aa	aa	aa	aa	bb	aa	aa	aa	aa	aa	aa	aa	bb	aa	aa	aa	bb	aa	aa	aa	aa	aa	aa	aa	aa	aa	aa	aa	aa	aa	aa	bb	aa	aa	aa
Marker3110	aaxbb	aa	aa	aa	aa	aa	bb	aa	bb	aa	aa	aa	aa	aa	aa	aa	aa	aa	bb	aa	aa	aa	aa	aa	aa	aa	bb	aa	aa	aa	bb	aa	aa	aa	aa	aa	aa	aa	aa	aa	aa	aa	aa	aa	aa	bb	aa	aa	aa
Marker3113	aaxbb	aa	aa	aa	aa	aa	bb	aa	bb	aa	aa	aa	aa	aa	aa	aa	aa	aa	bb	aa	aa	aa	aa	aa	aa	aa	bb	aa	aa	aa	bb	aa	aa	aa	aa	aa	aa	aa	aa	aa	aa	aa	aa	aa	aa	bb	aa	aa	aa
Marker3115	aaxbb	aa	aa	aa	aa	aa	bb	aa	bb	aa	aa	aa	aa	aa	aa	aa	aa	aa	bb	aa	aa	aa	aa	aa	aa	aa	bb	aa	aa	aa	bb	aa	aa	aa	aa	aa	aa	aa	aa	aa	aa	aa	aa	aa	aa	bb	aa	aa	aa
Marker3119	aaxbb	aa	aa	aa	aa	aa	bb	aa	bb	aa	aa	aa	aa	aa	aa	aa	aa	aa	bb	aa	aa	aa	aa	aa	aa	aa	bb	aa	aa	aa	bb	aa	aa	aa	aa	aa	aa	aa	aa	aa	aa	aa	aa	aa	aa	bb	aa	aa	aa
Marker3120	aaxbb	aa	aa	aa	aa	aa	bb	aa	bb	aa	aa	aa	aa	aa	aa	aa	aa	aa	bb	aa	aa	aa	aa	aa	aa	aa	bb	aa	aa	aa	bb	aa	aa	aa	aa	aa	aa	aa	aa	aa	aa	aa	aa	aa	aa	bb	aa	aa	aa
Marker3129	aaxbb	aa	aa	aa	aa	aa	bb	aa	bb	aa	aa	aa	aa	aa	aa	aa	aa	aa	bb	aa	aa	aa	aa	aa	aa	aa	bb	aa	aa	aa	bb	aa	aa	aa	aa	aa	aa	aa	aa	aa	aa	aa	aa	aa	aa	bb	aa	aa	aa
Marker3091	aaxbb	aa	aa	aa	aa	aa	bb	aa	bb	aa	aa	aa	aa	aa	aa	aa	aa	aa	bb	aa	aa	aa	aa	aa	aa	aa	bb	aa	aa	bb	bb	aa	aa	aa	aa	aa	aa	aa	aa	aa	aa	aa	aa	aa	aa	bb	aa	aa	aa
Marker3097	aaxbb	aa	aa	aa	aa	aa	bb	aa	bb	aa	aa	aa	aa	aa	aa	aa	aa	aa	bb	aa	aa	aa	aa	aa	aa	aa	bb	aa	aa	bb	bb	aa	aa	aa	aa	aa	aa	aa	aa	aa	aa	aa	aa	aa	aa	bb	aa	aa	aa
Marker3098	aaxbb	aa	aa	aa	aa	aa	bb	aa	bb	aa	aa	aa	aa	aa	aa	aa	aa	aa	bb	aa	aa	aa	aa	aa	aa	aa	bb	aa	aa	bb	bb	aa	aa	aa	aa	aa	aa	aa	aa	aa	aa	aa	aa	aa	aa	bb	aa	aa	aa
Marker3099	aaxbb	aa	aa	aa	aa	aa	bb	aa	bb	aa	aa	aa	aa	aa	aa	aa	aa	aa	bb	aa	aa	aa	aa	aa	aa	aa	bb	aa	aa	bb	bb	aa	aa	aa	aa	aa	aa	aa	aa	aa	aa	aa	aa	aa	aa	bb	aa	aa	aa
Marker3090	aaxbb	aa	aa	aa	aa	aa	bb	aa	bb	aa	aa	aa	aa	aa	aa	aa	aa	aa	bb	aa	aa	aa	aa	aa	aa	aa	bb	aa	aa	bb	bb	aa	aa	aa	aa	aa	aa	aa	aa	aa	aa	aa	aa	aa	aa	bb	aa	aa	aa
Marker3089	aaxbb	aa	aa	aa	aa	aa	bb	aa	bb	aa	aa	aa	aa	aa	aa	aa	aa	aa	bb	aa	aa	aa	aa	aa	aa	aa	bb	aa	aa	bb	bb	aa	aa	aa	aa	aa	aa	aa	aa	aa	aa	aa	aa	aa	aa	bb	aa	aa	aa
Marker3086	aaxbb	aa	aa	aa	aa	aa	bb	aa	bb	aa	aa	bb	aa	aa	aa	aa	aa	aa	bb	aa	aa	aa	aa	aa	aa	aa	bb	aa	aa	bb	bb	aa	aa	aa	aa	aa	aa	aa	aa	aa	aa	aa	aa	aa	aa	bb	aa	aa	aa
Marker3084	aaxbb	aa	aa	aa	aa	aa	bb	aa	bb	aa	aa	bb	aa	aa	aa	aa	aa	aa	bb	aa	bb	aa	aa	aa	aa	aa	bb	aa	aa	bb	bb	aa	aa	aa	aa	aa	aa	aa	aa	aa	aa	aa	aa	aa	aa	bb	aa	aa	aa
Marker3083	aaxbb	aa	aa	aa	aa	aa	bb	aa	bb	aa	aa	bb	aa	aa	aa	aa	aa	aa	bb	aa	bb	aa	aa	aa	aa	aa	bb	aa	aa	bb	bb	aa	aa	aa	aa	aa	aa	aa	aa	bb	aa	aa	aa	aa	aa	bb	aa	aa	aa
Marker3082	aaxbb	aa	aa	aa	aa	aa	bb	aa	bb	aa	aa	bb	aa	aa	aa	aa	aa	aa	bb	aa	bb	aa	aa	aa	aa	aa	bb	aa	aa	bb	bb	aa	aa	aa	aa	aa	aa	aa	aa	bb	aa	aa	aa	aa	aa	bb	aa	aa	aa
Marker3081	aaxbb	aa	aa	aa	aa	aa	bb	aa	bb	aa	aa	bb	aa	aa	aa	aa	aa	aa	bb	aa	bb	aa	aa	aa	aa	aa	bb	aa	aa	bb	bb	aa	aa	aa	aa	aa	aa	aa	aa	bb	aa	aa	aa	aa	aa	bb	aa	aa	aa
Marker3080	aaxbb	aa	aa	aa	aa	aa	bb	aa	bb	aa	aa	bb	aa	aa	aa	aa	aa	aa	bb	aa	bb	aa	aa	aa	aa	aa	bb	aa	aa	bb	bb	aa	aa	aa	aa	aa	aa	aa	aa	bb	aa	aa	aa	aa	aa	bb	aa	aa	aa
Marker3075	aaxbb	aa	aa	aa	aa	aa	bb	aa	bb	aa	aa	bb	aa	aa	aa	aa	aa	aa	bb	aa	bb	aa	aa	aa	aa	aa	bb	aa	aa	aa	bb	aa	aa	aa	aa	aa	aa	aa	aa	bb	aa	aa	aa	aa	aa	bb	aa	aa	aa
Marker3078	aaxbb	aa	aa	aa	aa	aa	bb	aa	bb	aa	bb	bb	aa	aa	aa	aa	aa	aa	bb	aa	bb	aa	aa	aa	aa	aa	bb	aa	aa	bb	bb	aa	aa	aa	aa	aa	aa	aa	aa	bb	aa	aa	aa	aa	aa	bb	aa	aa	aa
Marker3072	aaxbb	aa	aa	aa	aa	aa	bb	aa	bb	aa	bb	bb	aa	aa	aa	aa	aa	aa	bb	aa	bb	aa	aa	aa	aa	aa	bb	aa	aa	aa	bb	aa	aa	aa	aa	aa	aa	aa	aa	bb	aa	aa	aa	aa	aa	bb	aa	aa	aa
Marker3077	aaxbb	aa	aa	aa	aa	aa	bb	aa	bb	aa	bb	bb	aa	aa	aa	aa	aa	aa	bb	aa	bb	aa	aa	aa	aa	aa	bb	aa	aa	--	bb	aa	aa	aa	aa	aa	aa	aa	aa	bb	aa	aa	aa	aa	aa	bb	aa	aa	aa
Marker3065	aaxbb	aa	aa	aa	aa	aa	bb	aa	bb	aa	bb	bb	aa	aa	aa	aa	aa	aa	bb	aa	bb	aa	aa	aa	aa	aa	bb	aa	aa	aa	bb	aa	aa	aa	aa	aa	aa	aa	aa	bb	aa	aa	aa	aa	aa	bb	aa	aa	aa
Marker3067	aaxbb	aa	aa	aa	aa	aa	bb	aa	bb	aa	bb	bb	aa	aa	aa	aa	aa	aa	bb	aa	bb	aa	aa	aa	aa	aa	bb	aa	aa	aa	bb	aa	aa	aa	aa	aa	aa	aa	aa	bb	aa	aa	aa	aa	aa	bb	aa	aa	aa
Marker3064	aaxbb	aa	aa	aa	aa	aa	bb	aa	bb	aa	bb	bb	aa	aa	aa	aa	aa	aa	bb	aa	bb	aa	aa	aa	aa	aa	bb	aa	aa	aa	bb	aa	aa	aa	aa	aa	aa	aa	aa	bb	aa	aa	bb	aa	aa	bb	aa	aa	aa
Marker3055	aaxbb	aa	aa	aa	aa	aa	bb	aa	bb	aa	bb	bb	aa	aa	aa	aa	aa	aa	bb	aa	bb	aa	aa	aa	aa	aa	bb	aa	aa	aa	bb	aa	aa	aa	aa	aa	aa	aa	aa	bb	aa	aa	bb	aa	aa	bb	aa	aa	aa
Marker3057	aaxbb	aa	aa	aa	aa	aa	bb	aa	bb	aa	bb	bb	aa	aa	aa	aa	aa	aa	bb	aa	bb	aa	aa	aa	aa	aa	bb	aa	aa	aa	bb	aa	aa	aa	aa	aa	aa	aa	aa	bb	aa	aa	bb	aa	aa	bb	aa	aa	aa
Marker3063	aaxbb	aa	aa	aa	aa	aa	bb	aa	bb	aa	bb	bb	aa	aa	aa	aa	aa	aa	bb	aa	bb	aa	aa	aa	aa	aa	bb	aa	aa	aa	bb	aa	aa	aa	aa	aa	aa	aa	aa	bb	aa	aa	bb	aa	aa	bb	aa	aa	aa
Marker3054	aaxbb	aa	aa	aa	aa	aa	bb	aa	bb	aa	bb	bb	aa	aa	aa	aa	aa	aa	bb	aa	bb	aa	aa	aa	aa	aa	bb	aa	aa	aa	bb	aa	aa	aa	aa	aa	aa	aa	bb	bb	aa	aa	bb	aa	aa	bb	aa	aa	aa
Marker3050	aaxbb	aa	aa	bb	aa	aa	bb	aa	bb	aa	bb	bb	aa	bb	aa	aa	aa	aa	bb	aa	bb	aa	aa	aa	aa	aa	bb	aa	aa	aa	bb	aa	aa	aa	aa	aa	aa	bb	bb	bb	aa	aa	bb	aa	aa	bb	aa	aa	aa
Marker3049	aaxbb	aa	aa	bb	aa	aa	bb	aa	bb	aa	bb	bb	aa	bb	aa	aa	aa	aa	bb	aa	bb	aa	aa	aa	aa	aa	bb	aa	aa	aa	bb	aa	aa	aa	aa	aa	aa	bb	bb	bb	aa	aa	bb	aa	aa	bb	aa	aa	aa
Marker3046	aaxbb	aa	aa	bb	aa	aa	bb	aa	bb	aa	bb	bb	aa	bb	aa	aa	aa	bb	bb	aa	bb	aa	aa	aa	aa	aa	bb	aa	aa	aa	bb	aa	aa	aa	aa	bb	aa	bb	bb	bb	aa	aa	bb	aa	aa	bb	aa	aa	aa
Marker3047	aaxbb	aa	aa	bb	aa	aa	bb	aa	bb	aa	bb	bb	aa	bb	aa	aa	aa	bb	bb	aa	bb	aa	aa	aa	aa	aa	bb	aa	aa	aa	bb	aa	aa	aa	aa	bb	aa	bb	bb	bb	aa	aa	bb	aa	aa	bb	aa	aa	aa
Marker3039	aaxbb	aa	aa	bb	aa	aa	bb	aa	bb	aa	bb	bb	aa	bb	aa	aa	aa	bb	bb	aa	bb	aa	aa	aa	aa	aa	bb	aa	aa	aa	bb	aa	aa	aa	aa	bb	aa	bb	bb	bb	aa	aa	bb	aa	aa	bb	aa	aa	aa
Marker2987	aaxbb	aa	aa	bb	aa	aa	bb	aa	bb	aa	bb	bb	aa	bb	aa	aa	aa	bb	bb	aa	aa	aa	aa	aa	aa	aa	bb	aa	aa	aa	bb	aa	aa	aa	aa	bb	aa	bb	bb	bb	aa	aa	bb	aa	aa	bb	aa	aa	aa
Marker2988	aaxbb	aa	aa	bb	aa	aa	bb	aa	bb	aa	bb	bb	aa	bb	aa	aa	aa	bb	bb	aa	aa	aa	aa	aa	aa	aa	bb	aa	aa	aa	bb	aa	aa	aa	aa	bb	aa	bb	bb	bb	aa	aa	bb	aa	aa	bb	aa	aa	aa
Marker2989	aaxbb	aa	aa	bb	aa	aa	bb	aa	bb	aa	bb	bb	aa	bb	aa	aa	aa	bb	bb	aa	aa	aa	aa	aa	aa	aa	bb	aa	aa	aa	bb	aa	aa	aa	aa	bb	aa	bb	bb	bb	aa	aa	bb	aa	aa	bb	aa	aa	aa
Marker2990	aaxbb	aa	aa	bb	aa	aa	bb	aa	bb	aa	bb	bb	aa	bb	aa	aa	aa	bb	bb	aa	aa	aa	aa	aa	aa	aa	bb	aa	aa	aa	bb	aa	aa	aa	aa	bb	aa	bb	bb	bb	aa	aa	bb	aa	aa	bb	aa	aa	aa
Marker2991	aaxbb	aa	aa	bb	aa	aa	bb	aa	bb	aa	bb	bb	aa	bb	aa	aa	aa	bb	bb	aa	aa	aa	aa	aa	aa	aa	bb	aa	aa	aa	bb	aa	aa	aa	aa	bb	aa	bb	bb	bb	aa	aa	bb	aa	aa	bb	aa	aa	aa
Marker2992	aaxbb	aa	aa	bb	aa	aa	bb	aa	bb	aa	bb	bb	aa	bb	aa	aa	aa	bb	bb	aa	aa	aa	aa	aa	aa	aa	bb	aa	aa	aa	bb	aa	aa	aa	aa	bb	aa	bb	bb	bb	aa	aa	bb	aa	aa	bb	aa	aa	aa
Marker2998	aaxbb	aa	aa	bb	aa	aa	bb	aa	bb	aa	bb	bb	aa	bb	aa	aa	aa	bb	bb	aa	aa	aa	aa	aa	aa	aa	bb	aa	aa	aa	bb	aa	aa	aa	aa	bb	aa	bb	bb	bb	aa	aa	bb	aa	aa	bb	aa	aa	aa
Marker3000	aaxbb	aa	aa	bb	aa	aa	bb	aa	bb	aa	bb	bb	aa	bb	aa	aa	aa	bb	bb	aa	aa	aa	aa	aa	aa	aa	bb	aa	aa	aa	bb	aa	aa	aa	aa	bb	aa	bb	bb	bb	aa	aa	bb	aa	aa	bb	aa	aa	aa
Marker3001	aaxbb	aa	aa	bb	aa	aa	bb	aa	bb	aa	bb	bb	aa	bb	aa	aa	aa	bb	bb	aa	aa	aa	aa	aa	aa	aa	bb	aa	aa	aa	bb	aa	aa	aa	aa	bb	aa	bb	bb	bb	aa	aa	bb	aa	aa	bb	aa	aa	aa
Marker3006	aaxbb	aa	aa	bb	aa	aa	bb	aa	bb	aa	bb	bb	aa	bb	aa	aa	aa	bb	bb	aa	aa	aa	aa	aa	aa	aa	bb	aa	aa	aa	bb	aa	aa	aa	aa	bb	aa	bb	bb	bb	aa	aa	bb	aa	aa	bb	aa	aa	aa
Marker3008	aaxbb	aa	aa	bb	aa	aa	bb	aa	bb	aa	bb	bb	aa	bb	aa	aa	aa	bb	bb	aa	aa	aa	aa	aa	aa	aa	bb	aa	aa	aa	bb	aa	aa	aa	aa	bb	aa	bb	bb	bb	aa	aa	bb	aa	aa	bb	aa	aa	aa
Marker3009	aaxbb	aa	aa	bb	aa	aa	bb	aa	bb	aa	bb	bb	aa	bb	aa	aa	aa	bb	bb	aa	aa	aa	aa	aa	aa	aa	bb	aa	aa	aa	bb	aa	aa	aa	aa	bb	aa	bb	bb	bb	aa	aa	bb	aa	aa	bb	aa	aa	aa
Marker3010	aaxbb	aa	aa	bb	aa	aa	bb	aa	bb	aa	bb	bb	aa	bb	aa	aa	aa	bb	bb	aa	aa	aa	aa	aa	aa	aa	bb	aa	aa	aa	bb	aa	aa	aa	aa	bb	aa	bb	bb	bb	aa	aa	bb	aa	aa	bb	aa	aa	aa
Marker3011	aaxbb	aa	aa	bb	aa	aa	bb	aa	bb	aa	bb	bb	aa	bb	aa	aa	aa	bb	bb	aa	aa	aa	aa	aa	aa	aa	bb	aa	aa	aa	bb	aa	aa	aa	aa	bb	aa	bb	bb	bb	aa	aa	bb	aa	aa	bb	aa	aa	aa
Marker3012	aaxbb	aa	aa	bb	aa	aa	bb	aa	bb	aa	bb	bb	aa	bb	aa	aa	aa	bb	bb	aa	aa	aa	aa	aa	aa	aa	bb	aa	aa	aa	bb	aa	aa	aa	aa	bb	aa	bb	bb	bb	aa	aa	bb	aa	aa	bb	aa	aa	aa
Marker3020	aaxbb	aa	aa	bb	aa	aa	bb	aa	bb	aa	bb	bb	aa	bb	aa	aa	aa	bb	bb	aa	aa	aa	aa	aa	aa	aa	bb	aa	aa	aa	bb	aa	aa	aa	aa	bb	aa	bb	bb	bb	aa	aa	bb	aa	aa	bb	aa	aa	aa
Marker3022	aaxbb	aa	aa	bb	aa	aa	bb	aa	bb	aa	bb	bb	aa	bb	aa	aa	aa	bb	bb	aa	aa	aa	aa	aa	aa	aa	bb	aa	aa	aa	bb	aa	aa	aa	aa	bb	aa	bb	bb	bb	aa	aa	bb	aa	aa	bb	aa	aa	aa
Marker3023	aaxbb	aa	aa	bb	aa	aa	bb	aa	bb	aa	bb	bb	aa	bb	aa	aa	aa	bb	bb	aa	aa	aa	aa	aa	aa	aa	bb	aa	aa	aa	bb	aa	aa	aa	aa	bb	aa	bb	bb	bb	aa	aa	bb	aa	aa	bb	aa	aa	aa
Marker3025	aaxbb	aa	aa	bb	aa	aa	bb	aa	bb	aa	bb	bb	aa	bb	aa	aa	aa	bb	bb	aa	aa	aa	aa	aa	aa	aa	bb	aa	aa	aa	bb	aa	aa	aa	aa	bb	aa	bb	bb	bb	aa	aa	bb	aa	aa	bb	aa	aa	aa
Marker3031	aaxbb	aa	aa	bb	aa	aa	bb	aa	bb	aa	bb	bb	aa	bb	aa	aa	aa	bb	bb	aa	aa	aa	aa	aa	aa	aa	bb	aa	aa	aa	bb	aa	aa	aa	aa	bb	aa	bb	bb	bb	aa	aa	bb	aa	aa	bb	aa	aa	aa
Marker3032	aaxbb	aa	aa	bb	aa	aa	bb	aa	bb	aa	bb	bb	aa	bb	aa	aa	aa	bb	bb	aa	aa	aa	aa	aa	aa	aa	bb	aa	aa	aa	bb	aa	aa	aa	aa	bb	aa	bb	bb	bb	aa	aa	bb	aa	aa	bb	aa	aa	aa
Marker3034	aaxbb	aa	aa	bb	aa	aa	bb	aa	bb	aa	bb	bb	aa	bb	aa	aa	aa	bb	bb	aa	aa	aa	aa	aa	aa	aa	bb	aa	aa	aa	bb	aa	aa	aa	aa	bb	aa	bb	bb	bb	aa	aa	bb	aa	aa	bb	aa	aa	aa
Marker3035	aaxbb	aa	aa	bb	aa	aa	bb	aa	bb	aa	bb	bb	aa	bb	aa	aa	aa	bb	bb	aa	aa	aa	aa	aa	aa	aa	bb	aa	aa	aa	bb	aa	aa	aa	aa	bb	aa	bb	bb	bb	aa	aa	bb	aa	aa	bb	aa	aa	aa
Marker3038	aaxbb	aa	aa	bb	aa	aa	bb	aa	bb	aa	bb	bb	aa	bb	aa	aa	aa	bb	bb	aa	aa	aa	aa	aa	aa	aa	bb	aa	aa	aa	bb	aa	aa	aa	aa	bb	aa	bb	bb	bb	aa	aa	bb	aa	aa	bb	aa	aa	aa
Marker3041	aaxbb	aa	aa	bb	aa	aa	bb	aa	bb	aa	bb	bb	aa	bb	aa	aa	aa	bb	bb	aa	aa	aa	aa	aa	aa	aa	bb	aa	aa	aa	bb	aa	aa	aa	aa	bb	aa	bb	bb	bb	aa	aa	bb	aa	aa	bb	aa	aa	aa
Marker3042	aaxbb	aa	aa	bb	aa	aa	bb	aa	bb	aa	bb	bb	aa	bb	aa	aa	aa	bb	bb	aa	aa	aa	aa	aa	aa	aa	bb	aa	aa	aa	bb	aa	aa	aa	aa	bb	aa	bb	bb	bb	aa	aa	bb	aa	aa	bb	aa	aa	aa
Marker2981	aaxbb	aa	aa	bb	aa	aa	bb	aa	bb	aa	bb	bb	aa	bb	aa	aa	aa	bb	bb	aa	aa	aa	aa	aa	aa	aa	bb	aa	aa	aa	bb	aa	aa	aa	aa	bb	aa	bb	bb	bb	aa	aa	bb	aa	aa	bb	aa	aa	aa
Marker2984	aaxbb	aa	aa	bb	aa	aa	bb	aa	bb	aa	bb	bb	aa	bb	aa	aa	aa	bb	bb	aa	aa	aa	aa	aa	aa	aa	bb	aa	aa	aa	bb	aa	aa	aa	aa	bb	aa	bb	bb	bb	aa	aa	bb	aa	aa	bb	aa	aa	aa
Marker2974	aaxbb	aa	aa	bb	aa	aa	bb	aa	bb	aa	bb	bb	aa	bb	aa	aa	aa	bb	bb	aa	aa	aa	aa	aa	aa	aa	bb	aa	aa	aa	bb	aa	aa	aa	aa	bb	aa	bb	bb	bb	aa	aa	bb	aa	aa	aa	aa	aa	aa
Marker2975	aaxbb	aa	aa	bb	aa	aa	bb	aa	bb	aa	bb	bb	aa	bb	aa	aa	aa	bb	bb	aa	aa	aa	aa	aa	aa	aa	bb	aa	aa	aa	bb	aa	aa	aa	aa	bb	aa	bb	bb	bb	aa	aa	bb	aa	aa	aa	aa	aa	aa
Marker2980	aaxbb	aa	aa	bb	aa	aa	bb	aa	bb	aa	bb	bb	aa	bb	aa	aa	aa	bb	bb	aa	aa	aa	aa	aa	aa	aa	bb	aa	aa	aa	bb	aa	aa	aa	aa	bb	aa	bb	bb	bb	aa	aa	bb	aa	aa	aa	aa	aa	aa
Marker2970	aaxbb	aa	aa	bb	aa	aa	bb	aa	bb	aa	bb	bb	aa	bb	aa	aa	aa	bb	bb	aa	aa	aa	aa	aa	aa	aa	bb	aa	aa	aa	bb	aa	aa	aa	aa	bb	aa	bb	bb	bb	aa	aa	aa	aa	aa	aa	aa	aa	aa
Marker2959	aaxbb	aa	aa	bb	aa	aa	bb	aa	bb	aa	aa	bb	aa	bb	aa	aa	aa	bb	bb	aa	ab	aa	aa	aa	aa	aa	bb	aa	aa	aa	bb	aa	aa	aa	aa	bb	aa	bb	bb	bb	aa	aa	aa	aa	aa	aa	aa	aa	aa
Marker2961	aaxbb	aa	aa	bb	aa	aa	bb	aa	bb	aa	aa	bb	aa	bb	aa	aa	aa	bb	bb	aa	ab	aa	aa	aa	aa	aa	bb	aa	aa	aa	bb	aa	aa	aa	aa	bb	aa	bb	bb	bb	aa	aa	aa	aa	aa	aa	aa	aa	aa
Marker2962	aaxbb	aa	aa	bb	aa	aa	bb	aa	bb	aa	aa	bb	aa	bb	aa	aa	aa	bb	bb	aa	ab	aa	aa	aa	aa	aa	bb	aa	aa	aa	bb	aa	aa	aa	aa	bb	aa	bb	bb	bb	aa	aa	aa	aa	aa	aa	aa	aa	aa
Marker2967	aaxbb	aa	aa	bb	aa	aa	bb	aa	bb	aa	aa	bb	aa	bb	aa	aa	aa	bb	bb	aa	ab	aa	aa	aa	aa	aa	bb	aa	aa	aa	bb	aa	aa	aa	aa	bb	aa	bb	bb	bb	aa	aa	aa	aa	aa	aa	aa	aa	aa
Marker2968	aaxbb	aa	aa	bb	aa	aa	bb	aa	bb	aa	aa	bb	aa	bb	aa	aa	aa	bb	bb	aa	ab	aa	aa	aa	aa	aa	bb	aa	aa	aa	bb	aa	aa	aa	aa	bb	aa	bb	bb	bb	aa	aa	aa	aa	aa	aa	aa	aa	aa
Marker2958	aaxbb	aa	aa	bb	aa	aa	bb	aa	bb	aa	aa	bb	aa	bb	aa	aa	aa	bb	bb	aa	ab	aa	aa	aa	aa	aa	bb	aa	aa	aa	bb	aa	aa	aa	aa	bb	aa	bb	bb	bb	aa	aa	aa	aa	aa	aa	aa	aa	aa
Marker2955	aaxbb	aa	aa	bb	aa	aa	bb	aa	bb	aa	aa	bb	aa	bb	aa	aa	aa	bb	bb	aa	bb	aa	aa	aa	aa	aa	bb	aa	aa	aa	bb	aa	aa	aa	aa	bb	aa	bb	bb	bb	aa	aa	aa	aa	aa	aa	aa	aa	aa
Marker2957	aaxbb	aa	aa	bb	aa	aa	bb	aa	bb	aa	aa	bb	aa	bb	aa	aa	aa	bb	bb	aa	ab	aa	aa	aa	aa	aa	bb	aa	aa	aa	bb	aa	aa	aa	aa	bb	aa	bb	bb	bb	aa	aa	aa	aa	aa	aa	aa	aa	aa
Marker2948	aaxbb	aa	aa	bb	aa	aa	bb	aa	bb	aa	aa	bb	aa	bb	aa	aa	aa	bb	bb	aa	bb	aa	aa	aa	aa	aa	bb	aa	aa	aa	bb	aa	aa	aa	aa	bb	aa	bb	bb	bb	aa	aa	aa	aa	aa	aa	aa	aa	aa
Marker2953	aaxbb	aa	aa	bb	aa	aa	bb	aa	bb	aa	aa	bb	aa	bb	aa	aa	aa	bb	bb	aa	bb	aa	aa	aa	aa	aa	bb	aa	aa	aa	bb	aa	aa	aa	aa	bb	aa	bb	bb	bb	aa	aa	aa	aa	aa	aa	aa	aa	aa
Marker2954	aaxbb	aa	aa	bb	aa	aa	bb	aa	bb	aa	aa	bb	aa	bb	aa	aa	aa	bb	bb	aa	bb	aa	aa	aa	aa	aa	bb	aa	aa	aa	bb	aa	aa	aa	aa	bb	aa	bb	bb	bb	aa	aa	aa	aa	aa	aa	aa	aa	aa
Marker2943	aaxbb	aa	aa	bb	aa	aa	bb	aa	bb	aa	aa	bb	aa	bb	aa	aa	aa	bb	bb	aa	bb	aa	aa	aa	aa	aa	bb	aa	aa	aa	bb	aa	aa	aa	aa	bb	aa	bb	bb	bb	aa	aa	aa	aa	aa	aa	aa	aa	aa
Marker2942	aaxbb	aa	aa	bb	aa	aa	bb	aa	bb	aa	aa	bb	aa	bb	aa	aa	aa	bb	bb	aa	bb	aa	aa	aa	aa	aa	bb	aa	aa	aa	bb	aa	aa	aa	aa	bb	aa	bb	bb	bb	aa	aa	aa	aa	aa	aa	aa	aa	aa
Marker2941	aaxbb	aa	aa	bb	aa	aa	bb	aa	bb	aa	aa	bb	aa	bb	aa	aa	aa	bb	bb	aa	bb	aa	aa	aa	aa	aa	bb	aa	aa	aa	bb	aa	aa	aa	aa	bb	aa	bb	bb	bb	aa	aa	aa	aa	aa	aa	aa	aa	aa
Marker2937	aaxbb	aa	aa	bb	aa	aa	bb	aa	bb	aa	aa	bb	aa	bb	aa	bb	aa	bb	bb	aa	bb	aa	aa	aa	aa	aa	bb	aa	aa	aa	bb	aa	aa	aa	aa	bb	aa	bb	bb	bb	aa	aa	aa	bb	aa	aa	aa	aa	aa
Marker2933	aaxbb	aa	aa	bb	aa	aa	bb	aa	bb	aa	aa	bb	aa	bb	aa	bb	aa	bb	bb	aa	ab	aa	aa	aa	aa	aa	bb	aa	aa	aa	bb	aa	aa	aa	aa	aa	aa	bb	bb	bb	aa	aa	aa	bb	aa	aa	aa	aa	aa
Marker2935	aaxbb	aa	aa	bb	aa	aa	bb	aa	bb	aa	aa	bb	aa	bb	aa	bb	aa	bb	bb	aa	bb	aa	aa	aa	aa	aa	bb	aa	aa	aa	bb	aa	aa	aa	aa	aa	aa	bb	bb	bb	aa	aa	aa	bb	aa	aa	aa	aa	aa
Marker2932	aaxbb	aa	aa	bb	aa	aa	bb	aa	bb	aa	aa	bb	aa	bb	aa	bb	aa	bb	bb	aa	ab	aa	aa	aa	aa	aa	bb	aa	aa	aa	bb	aa	aa	aa	aa	aa	aa	bb	bb	bb	aa	aa	aa	bb	aa	aa	aa	aa	aa
Marker2919	aaxbb	aa	aa	bb	aa	aa	bb	aa	bb	aa	aa	bb	aa	bb	aa	bb	aa	bb	bb	aa	ab	aa	aa	aa	aa	aa	bb	aa	aa	aa	bb	aa	aa	aa	aa	aa	aa	bb	bb	aa	aa	aa	aa	bb	aa	aa	aa	aa	aa
Marker2911	aaxbb	aa	aa	bb	aa	aa	bb	aa	bb	aa	aa	bb	aa	bb	aa	bb	aa	bb	bb	aa	ab	aa	aa	aa	aa	aa	bb	aa	aa	aa	bb	aa	aa	aa	aa	aa	aa	bb	bb	aa	aa	aa	aa	bb	aa	aa	aa	aa	aa
Marker2928	aaxbb	aa	aa	bb	aa	aa	bb	aa	bb	aa	aa	bb	aa	bb	aa	bb	aa	bb	bb	aa	ab	aa	aa	aa	aa	aa	bb	aa	aa	aa	bb	aa	aa	aa	aa	aa	aa	bb	bb	aa	aa	aa	aa	bb	aa	aa	aa	aa	aa
Marker2913	aaxbb	aa	aa	bb	aa	aa	bb	aa	bb	aa	aa	bb	aa	bb	aa	bb	aa	bb	bb	aa	ab	aa	aa	aa	aa	aa	bb	aa	aa	aa	bb	aa	aa	aa	aa	aa	aa	bb	bb	aa	aa	aa	aa	bb	aa	aa	aa	aa	aa
Marker2914	aaxbb	aa	aa	bb	aa	aa	bb	aa	bb	aa	aa	bb	aa	bb	aa	bb	aa	bb	bb	aa	ab	aa	aa	aa	aa	aa	bb	aa	aa	aa	bb	aa	aa	aa	aa	aa	aa	bb	bb	aa	aa	aa	aa	bb	aa	aa	aa	aa	aa
Marker2918	aaxbb	aa	aa	bb	aa	aa	bb	aa	bb	aa	aa	bb	aa	bb	aa	bb	aa	bb	bb	aa	ab	aa	aa	aa	aa	aa	bb	aa	aa	aa	bb	aa	aa	aa	aa	aa	aa	bb	bb	aa	aa	aa	aa	bb	aa	aa	aa	aa	aa
Marker3659	aaxbb	aa	aa	aa	aa	bb	bb	aa	bb	aa	aa	aa	aa	aa	aa	aa	aa	aa	bb	aa	aa	aa	aa	aa	aa	aa	aa	aa	aa	aa	bb	bb	bb	aa	aa	aa	bb	aa	aa	aa	aa	aa	aa	aa	aa	aa	aa	aa	aa
Marker3660	aaxbb	aa	aa	aa	aa	bb	bb	aa	bb	aa	aa	aa	aa	aa	aa	aa	aa	aa	bb	aa	aa	aa	aa	aa	aa	aa	aa	aa	aa	aa	bb	bb	bb	aa	aa	aa	bb	aa	aa	aa	aa	aa	aa	aa	aa	aa	aa	aa	aa
Marker3663	aaxbb	aa	aa	aa	aa	bb	bb	aa	bb	aa	aa	aa	aa	aa	aa	aa	aa	aa	bb	aa	aa	aa	aa	aa	aa	aa	aa	aa	aa	aa	bb	bb	bb	aa	aa	aa	bb	aa	aa	aa	aa	aa	aa	aa	aa	aa	aa	aa	aa
Marker3759	aaxbb	aa	aa	aa	aa	bb	bb	aa	bb	aa	aa	aa	aa	aa	aa	aa	aa	aa	bb	aa	aa	aa	aa	aa	aa	aa	aa	aa	aa	aa	bb	bb	bb	aa	aa	aa	bb	aa	aa	aa	aa	aa	aa	aa	aa	aa	aa	aa	aa
Marker4073	aaxbb	aa	aa	aa	aa	bb	bb	aa	bb	aa	aa	aa	aa	aa	aa	aa	aa	aa	bb	aa	aa	aa	aa	aa	aa	aa	aa	aa	aa	aa	bb	bb	bb	aa	aa	aa	bb	aa	aa	aa	aa	aa	aa	aa	aa	aa	aa	aa	aa
Marker4071	aaxbb	aa	aa	aa	aa	bb	bb	aa	bb	aa	aa	aa	aa	aa	aa	aa	aa	aa	bb	aa	aa	aa	aa	aa	aa	aa	aa	aa	aa	aa	bb	bb	bb	aa	aa	aa	bb	aa	aa	aa	aa	aa	aa	aa	aa	aa	aa	aa	aa
Marker4074	aaxbb	aa	aa	aa	aa	bb	bb	aa	bb	aa	aa	aa	aa	aa	aa	aa	aa	aa	bb	aa	aa	aa	aa	aa	bb	aa	aa	aa	aa	aa	bb	bb	bb	aa	aa	aa	bb	aa	aa	aa	aa	aa	aa	aa	aa	aa	aa	aa	aa
Marker4082	aaxbb	aa	aa	aa	aa	bb	bb	aa	bb	aa	aa	aa	aa	aa	aa	aa	aa	aa	bb	aa	aa	aa	aa	aa	bb	aa	bb	aa	bb	aa	bb	bb	bb	aa	aa	aa	bb	aa	aa	aa	aa	aa	aa	aa	aa	aa	aa	aa	aa
Marker4085	aaxbb	aa	bb	aa	aa	bb	bb	aa	bb	aa	aa	aa	aa	aa	aa	aa	aa	aa	bb	bb	aa	aa	aa	aa	bb	aa	bb	aa	bb	aa	bb	bb	bb	aa	aa	aa	bb	aa	aa	aa	aa	aa	aa	aa	aa	aa	aa	aa	aa
Marker4069	aaxbb	aa	bb	aa	aa	bb	bb	aa	bb	aa	aa	aa	aa	aa	aa	aa	aa	aa	bb	bb	aa	aa	aa	aa	bb	aa	bb	aa	bb	aa	bb	bb	bb	aa	aa	aa	bb	aa	aa	aa	aa	aa	aa	aa	aa	aa	aa	aa	aa
Marker4068	aaxbb	aa	bb	aa	aa	bb	bb	aa	bb	aa	aa	aa	aa	aa	aa	aa	aa	aa	bb	bb	aa	aa	aa	aa	bb	aa	bb	aa	bb	aa	bb	bb	bb	aa	aa	aa	bb	aa	aa	aa	aa	aa	aa	aa	aa	aa	aa	aa	aa
Marker4032	aaxbb	aa	bb	aa	aa	bb	bb	aa	bb	aa	aa	aa	aa	aa	aa	aa	aa	aa	bb	bb	aa	aa	aa	aa	bb	aa	aa	aa	bb	aa	bb	bb	bb	aa	aa	aa	bb	aa	aa	aa	aa	aa	aa	aa	aa	aa	aa	aa	aa
Marker4070	aaxbb	aa	bb	aa	aa	bb	bb	aa	bb	aa	aa	aa	aa	aa	aa	aa	aa	aa	bb	bb	aa	aa	aa	aa	bb	aa	--	aa	bb	aa	bb	bb	bb	aa	aa	aa	bb	aa	aa	aa	aa	aa	aa	aa	aa	aa	aa	aa	aa
Marker4060	aaxbb	aa	bb	aa	aa	bb	bb	aa	bb	aa	aa	aa	aa	aa	aa	aa	aa	aa	bb	bb	aa	aa	aa	aa	bb	aa	aa	aa	bb	aa	bb	bb	bb	aa	aa	aa	bb	aa	aa	aa	aa	aa	aa	aa	aa	aa	aa	aa	aa
Marker4099	aaxbb	aa	bb	aa	aa	bb	bb	aa	bb	aa	aa	aa	aa	aa	aa	aa	aa	aa	bb	bb	aa	aa	aa	aa	bb	aa	bb	aa	bb	aa	bb	bb	bb	aa	aa	aa	bb	aa	aa	aa	aa	--	aa	aa	aa	aa	aa	aa	aa
Marker4084	aaxbb	aa	bb	aa	aa	bb	bb	aa	bb	aa	aa	aa	aa	aa	aa	aa	aa	aa	bb	bb	aa	aa	aa	aa	bb	aa	bb	aa	bb	aa	bb	bb	bb	aa	aa	aa	bb	aa	aa	aa	aa	aa	aa	aa	aa	aa	aa	aa	aa
Marker4076	aaxbb	aa	bb	aa	aa	bb	bb	aa	bb	aa	aa	aa	aa	aa	aa	aa	aa	aa	bb	bb	aa	aa	aa	aa	bb	aa	bb	aa	bb	aa	bb	bb	bb	aa	aa	aa	bb	aa	aa	aa	aa	aa	aa	aa	aa	aa	aa	aa	aa
Marker4128	aaxbb	aa	bb	aa	aa	bb	bb	aa	bb	aa	aa	aa	aa	aa	aa	aa	aa	aa	bb	bb	bb	aa	aa	aa	bb	aa	bb	aa	bb	aa	bb	bb	bb	aa	aa	aa	bb	aa	aa	aa	aa	aa	aa	aa	aa	aa	aa	aa	aa
Marker4119	aaxbb	aa	bb	aa	aa	bb	bb	aa	bb	aa	aa	aa	aa	aa	aa	aa	aa	aa	bb	bb	bb	aa	aa	aa	bb	aa	bb	aa	bb	aa	bb	bb	bb	aa	aa	aa	bb	aa	aa	aa	aa	aa	aa	aa	aa	aa	aa	aa	aa
Marker4118	aaxbb	aa	bb	aa	aa	bb	bb	aa	bb	aa	aa	aa	aa	aa	aa	aa	aa	aa	bb	bb	bb	aa	aa	aa	bb	aa	bb	aa	bb	aa	bb	bb	bb	aa	aa	aa	bb	aa	aa	aa	aa	bb	aa	aa	aa	aa	aa	aa	aa
Marker4114	aaxbb	aa	bb	aa	aa	bb	bb	aa	bb	aa	aa	aa	aa	aa	aa	aa	aa	aa	bb	bb	bb	aa	aa	aa	bb	aa	bb	aa	bb	aa	bb	bb	bb	aa	aa	aa	bb	aa	aa	aa	aa	bb	aa	aa	aa	aa	aa	aa	aa
Marker4107	aaxbb	aa	bb	aa	aa	bb	bb	aa	bb	aa	aa	aa	aa	aa	aa	aa	aa	aa	bb	bb	bb	aa	aa	aa	bb	aa	bb	aa	bb	aa	bb	bb	bb	aa	aa	aa	bb	aa	aa	aa	aa	bb	aa	aa	aa	aa	aa	aa	aa
Marker4106	aaxbb	aa	bb	aa	aa	bb	bb	aa	bb	aa	aa	aa	aa	aa	aa	aa	aa	aa	bb	bb	bb	aa	aa	aa	bb	aa	bb	aa	bb	aa	bb	bb	bb	aa	aa	aa	bb	aa	aa	aa	aa	bb	aa	aa	aa	aa	aa	aa	aa
Marker4100	aaxbb	aa	bb	aa	aa	bb	bb	aa	bb	aa	aa	aa	aa	aa	aa	aa	aa	aa	bb	bb	aa	aa	aa	aa	bb	aa	bb	aa	bb	aa	bb	bb	bb	aa	aa	aa	bb	aa	aa	aa	aa	bb	aa	aa	aa	aa	aa	aa	aa
Marker4098	aaxbb	aa	bb	aa	aa	bb	bb	aa	bb	aa	aa	aa	aa	aa	aa	aa	aa	aa	bb	bb	aa	aa	aa	aa	bb	aa	bb	aa	bb	aa	bb	bb	bb	aa	aa	aa	bb	aa	aa	aa	aa	bb	aa	aa	aa	aa	aa	aa	aa
Marker4094	aaxbb	aa	bb	aa	aa	bb	bb	aa	bb	aa	aa	aa	aa	aa	aa	aa	aa	aa	bb	bb	aa	aa	aa	aa	bb	aa	bb	aa	bb	aa	bb	bb	bb	aa	aa	aa	bb	aa	aa	aa	aa	bb	aa	aa	aa	aa	aa	aa	aa
Marker4110	aaxbb	aa	bb	aa	aa	bb	bb	aa	bb	aa	aa	aa	aa	aa	aa	aa	aa	aa	bb	bb	--	aa	aa	aa	bb	aa	bb	aa	bb	aa	bb	bb	bb	aa	aa	aa	bb	aa	aa	aa	aa	bb	aa	aa	aa	aa	aa	aa	aa
Marker4115	aaxbb	aa	bb	aa	aa	bb	bb	aa	bb	aa	aa	aa	aa	aa	aa	aa	aa	aa	bb	bb	bb	aa	aa	aa	bb	aa	bb	aa	bb	aa	bb	bb	bb	aa	aa	aa	bb	aa	aa	aa	aa	aa	aa	aa	aa	aa	aa	aa	aa
Marker4120	aaxbb	aa	bb	aa	aa	bb	bb	aa	bb	aa	aa	aa	aa	aa	aa	aa	aa	aa	bb	bb	bb	aa	aa	aa	bb	aa	bb	aa	bb	aa	bb	bb	bb	aa	aa	aa	bb	aa	aa	aa	aa	aa	aa	aa	aa	aa	aa	aa	aa
Marker4130	aaxbb	aa	bb	aa	aa	bb	bb	aa	bb	aa	aa	aa	aa	aa	aa	aa	aa	aa	bb	bb	bb	aa	aa	aa	aa	aa	bb	aa	bb	aa	bb	bb	bb	aa	aa	aa	bb	aa	aa	aa	aa	aa	aa	aa	aa	aa	aa	aa	aa
Marker4134	aaxbb	aa	bb	aa	aa	bb	bb	aa	bb	aa	aa	aa	aa	aa	aa	aa	aa	aa	bb	bb	bb	aa	aa	aa	aa	aa	bb	aa	bb	aa	bb	bb	bb	aa	aa	aa	bb	aa	aa	aa	aa	aa	aa	aa	aa	aa	aa	aa	aa
Marker4142	aaxbb	aa	bb	aa	aa	bb	bb	aa	bb	aa	aa	aa	aa	aa	aa	aa	aa	aa	bb	bb	bb	aa	aa	aa	aa	aa	bb	aa	bb	aa	bb	bb	bb	aa	aa	aa	bb	aa	aa	aa	aa	aa	aa	aa	aa	aa	aa	aa	aa
Marker4150	aaxbb	aa	bb	aa	aa	bb	bb	aa	bb	aa	aa	aa	aa	aa	aa	aa	aa	aa	bb	bb	bb	aa	aa	aa	bb	aa	bb	aa	bb	aa	bb	bb	bb	aa	aa	aa	bb	aa	aa	aa	aa	aa	aa	aa	aa	aa	aa	aa	aa
Marker4149	aaxbb	aa	bb	aa	aa	bb	bb	aa	bb	aa	aa	aa	aa	aa	aa	aa	aa	aa	bb	bb	bb	aa	aa	aa	bb	aa	bb	aa	bb	aa	bb	bb	bb	aa	aa	aa	bb	aa	aa	aa	aa	aa	aa	aa	aa	aa	aa	aa	aa
Marker4146	aaxbb	aa	bb	aa	aa	bb	bb	aa	bb	aa	aa	aa	aa	aa	aa	aa	aa	aa	bb	bb	bb	aa	aa	aa	bb	aa	bb	aa	bb	aa	bb	bb	bb	aa	aa	aa	bb	aa	aa	aa	aa	aa	aa	aa	aa	aa	aa	aa	aa
Marker4145	aaxbb	aa	bb	aa	aa	bb	bb	aa	bb	aa	aa	aa	aa	aa	aa	aa	aa	aa	bb	bb	bb	aa	aa	aa	bb	aa	bb	aa	bb	aa	bb	bb	bb	aa	aa	aa	bb	aa	aa	aa	aa	aa	aa	aa	aa	aa	aa	aa	aa
Marker4143	aaxbb	aa	bb	aa	aa	bb	bb	aa	bb	aa	aa	aa	aa	aa	aa	aa	aa	aa	bb	bb	bb	aa	aa	aa	bb	aa	bb	aa	bb	aa	bb	bb	bb	aa	aa	aa	bb	aa	aa	aa	aa	aa	aa	aa	aa	aa	aa	aa	aa
Marker4166	aaxbb	aa	bb	aa	aa	bb	bb	aa	aa	aa	aa	aa	aa	aa	aa	aa	aa	aa	bb	bb	bb	aa	aa	aa	bb	aa	bb	aa	bb	aa	bb	bb	bb	aa	aa	aa	bb	aa	aa	aa	aa	aa	aa	aa	aa	aa	aa	aa	aa
Marker4159	aaxbb	aa	bb	aa	aa	bb	bb	aa	aa	aa	aa	aa	aa	aa	aa	aa	aa	aa	bb	bb	bb	aa	aa	aa	bb	aa	bb	aa	bb	aa	bb	bb	bb	aa	aa	aa	bb	aa	aa	aa	aa	aa	aa	aa	aa	aa	aa	aa	aa
Marker4156	aaxbb	aa	bb	aa	aa	bb	bb	aa	aa	aa	aa	aa	aa	aa	aa	aa	aa	aa	bb	bb	bb	aa	aa	aa	bb	aa	bb	aa	bb	aa	bb	bb	bb	aa	aa	aa	bb	aa	aa	aa	aa	aa	aa	aa	aa	aa	aa	aa	aa
Marker4153	aaxbb	aa	bb	aa	aa	bb	bb	aa	aa	aa	aa	aa	aa	aa	aa	aa	aa	aa	bb	bb	bb	aa	aa	aa	bb	aa	bb	aa	bb	aa	bb	bb	bb	aa	aa	aa	bb	aa	aa	aa	aa	aa	aa	aa	aa	aa	aa	aa	aa
Marker4184	aaxbb	aa	bb	aa	aa	bb	bb	aa	aa	aa	aa	aa	aa	aa	aa	aa	aa	aa	bb	bb	bb	aa	aa	aa	bb	aa	bb	aa	bb	aa	bb	bb	bb	aa	aa	aa	bb	aa	aa	aa	aa	aa	aa	--	aa	aa	aa	aa	aa
Marker4176	aaxbb	aa	bb	aa	aa	bb	bb	aa	aa	aa	aa	aa	aa	aa	aa	aa	aa	aa	bb	bb	bb	aa	aa	aa	bb	aa	bb	aa	bb	aa	bb	bb	bb	aa	aa	aa	bb	aa	aa	aa	aa	aa	aa	aa	aa	aa	aa	aa	aa
Marker4174	aaxbb	aa	bb	aa	aa	bb	bb	aa	aa	aa	aa	aa	aa	aa	aa	aa	aa	aa	bb	bb	bb	aa	aa	aa	bb	aa	bb	aa	bb	aa	bb	bb	bb	aa	aa	aa	bb	aa	aa	aa	aa	aa	aa	aa	aa	aa	aa	aa	aa
Marker4173	aaxbb	aa	bb	aa	aa	bb	bb	aa	aa	aa	aa	aa	aa	aa	aa	aa	aa	aa	bb	bb	bb	aa	aa	aa	bb	aa	bb	aa	bb	aa	bb	bb	bb	aa	aa	aa	bb	aa	aa	aa	aa	aa	aa	aa	aa	aa	aa	aa	aa
Marker4168	aaxbb	aa	bb	aa	aa	bb	bb	aa	aa	aa	aa	aa	aa	aa	aa	aa	aa	aa	bb	bb	bb	aa	aa	aa	bb	aa	bb	aa	bb	aa	bb	bb	bb	aa	aa	aa	bb	aa	aa	aa	aa	aa	aa	aa	aa	aa	aa	aa	aa
Marker4155	aaxbb	aa	bb	aa	aa	bb	bb	aa	aa	aa	aa	aa	aa	aa	aa	aa	aa	aa	bb	bb	bb	aa	aa	aa	bb	aa	bb	aa	bb	aa	bb	bb	bb	aa	aa	aa	bb	aa	aa	aa	aa	aa	aa	aa	aa	aa	aa	aa	aa
Marker4181	aaxbb	aa	bb	aa	aa	bb	bb	aa	aa	aa	aa	aa	aa	aa	aa	aa	aa	aa	bb	bb	bb	aa	aa	aa	bb	aa	bb	aa	bb	aa	bb	bb	bb	aa	aa	aa	bb	aa	aa	aa	aa	aa	aa	bb	aa	aa	aa	aa	aa
Marker4179	aaxbb	aa	bb	aa	aa	bb	bb	aa	aa	aa	aa	aa	aa	aa	aa	aa	aa	aa	bb	bb	bb	aa	aa	aa	bb	aa	bb	aa	bb	aa	bb	bb	bb	aa	aa	aa	bb	aa	aa	aa	aa	aa	aa	bb	aa	aa	aa	aa	aa
Marker4186	aaxbb	aa	bb	aa	aa	bb	bb	aa	aa	aa	aa	aa	aa	aa	aa	aa	aa	aa	bb	--	--	aa	aa	aa	bb	aa	--	aa	bb	aa	--	bb	--	aa	aa	aa	--	aa	aa	aa	aa	aa	aa	bb	aa	aa	aa	aa	aa
Marker4187	aaxbb	aa	bb	aa	aa	bb	bb	aa	aa	aa	aa	aa	aa	aa	aa	aa	aa	aa	bb	bb	bb	aa	aa	aa	bb	aa	aa	aa	bb	aa	aa	bb	aa	aa	aa	aa	aa	aa	aa	aa	aa	aa	aa	bb	aa	aa	aa	aa	aa
Marker4205	aaxbb	aa	bb	aa	aa	bb	bb	aa	aa	aa	aa	aa	aa	aa	aa	aa	aa	aa	bb	aa	aa	aa	aa	aa	bb	aa	aa	aa	bb	aa	aa	bb	aa	aa	aa	aa	aa	aa	aa	aa	aa	aa	aa	bb	aa	aa	aa	aa	aa
Marker4198	aaxbb	aa	bb	aa	aa	bb	bb	aa	aa	aa	aa	aa	aa	aa	aa	aa	aa	aa	bb	aa	aa	aa	aa	aa	bb	aa	aa	aa	bb	aa	aa	bb	aa	aa	aa	aa	aa	aa	aa	aa	aa	aa	aa	bb	aa	aa	aa	aa	aa
Marker4195	aaxbb	aa	bb	aa	aa	bb	bb	aa	aa	aa	aa	aa	aa	aa	aa	aa	aa	aa	bb	aa	aa	aa	aa	aa	bb	aa	aa	aa	bb	aa	aa	bb	aa	aa	aa	aa	aa	aa	aa	aa	aa	aa	aa	bb	aa	aa	aa	aa	aa
Marker4188	aaxbb	aa	bb	aa	aa	bb	bb	aa	aa	aa	aa	aa	aa	aa	aa	aa	aa	aa	bb	aa	aa	aa	aa	aa	bb	aa	aa	aa	bb	aa	aa	bb	aa	aa	aa	aa	aa	aa	aa	aa	aa	aa	aa	bb	aa	aa	aa	aa	aa
Marker4203	aaxbb	aa	bb	aa	aa	bb	bb	aa	aa	aa	aa	aa	aa	aa	aa	aa	aa	aa	bb	aa	aa	aa	aa	aa	bb	aa	aa	aa	bb	aa	aa	bb	aa	aa	aa	aa	aa	aa	aa	aa	aa	aa	aa	bb	aa	aa	aa	aa	aa
Marker4202	aaxbb	aa	bb	aa	aa	bb	bb	aa	aa	aa	aa	aa	aa	aa	aa	aa	aa	aa	bb	aa	aa	aa	aa	aa	bb	aa	aa	aa	bb	aa	aa	bb	aa	aa	aa	aa	aa	aa	aa	aa	aa	aa	aa	bb	aa	aa	aa	aa	aa
Marker4196	aaxbb	aa	bb	aa	aa	bb	bb	aa	aa	aa	aa	aa	aa	aa	aa	aa	aa	aa	bb	aa	aa	aa	aa	aa	bb	aa	aa	aa	bb	aa	aa	bb	aa	aa	aa	aa	aa	aa	aa	aa	aa	aa	aa	bb	aa	aa	aa	aa	aa
Marker4193	aaxbb	aa	bb	aa	aa	bb	bb	aa	aa	aa	aa	aa	aa	aa	aa	aa	aa	aa	bb	aa	aa	aa	aa	aa	bb	aa	aa	aa	bb	aa	aa	bb	aa	aa	aa	aa	aa	aa	aa	aa	aa	aa	aa	bb	aa	aa	aa	aa	aa
Marker4231	aaxbb	aa	bb	aa	aa	bb	bb	aa	aa	aa	aa	aa	aa	aa	aa	aa	aa	aa	bb	aa	aa	aa	aa	aa	bb	aa	aa	aa	bb	aa	aa	bb	aa	aa	aa	aa	aa	aa	aa	aa	aa	aa	aa	bb	aa	aa	aa	aa	aa
Marker4226	aaxbb	aa	bb	aa	aa	bb	bb	aa	aa	aa	aa	aa	aa	aa	aa	aa	aa	aa	bb	aa	aa	aa	aa	aa	bb	aa	aa	aa	bb	aa	aa	bb	aa	aa	aa	aa	aa	aa	aa	aa	aa	aa	aa	ab	aa	aa	aa	aa	aa
Marker4225	aaxbb	aa	bb	aa	aa	bb	bb	aa	aa	aa	aa	aa	aa	aa	aa	aa	aa	aa	bb	aa	aa	aa	aa	aa	bb	aa	aa	aa	bb	aa	aa	bb	aa	aa	aa	aa	aa	aa	aa	aa	aa	aa	aa	ab	aa	aa	aa	aa	aa
Marker4209	aaxbb	aa	bb	aa	aa	bb	bb	aa	aa	aa	aa	aa	aa	aa	aa	aa	aa	aa	bb	aa	aa	aa	aa	aa	bb	aa	aa	aa	bb	aa	aa	bb	aa	aa	aa	aa	aa	aa	aa	aa	aa	aa	aa	bb	aa	aa	aa	aa	aa
Marker4216	aaxbb	aa	bb	aa	aa	bb	bb	aa	aa	aa	aa	aa	aa	aa	aa	aa	aa	aa	bb	aa	aa	aa	aa	aa	bb	aa	aa	aa	bb	aa	aa	bb	aa	aa	aa	aa	aa	aa	aa	aa	aa	aa	aa	bb	aa	aa	aa	aa	aa
Marker4215	aaxbb	aa	bb	aa	aa	bb	bb	aa	aa	aa	aa	aa	aa	aa	aa	aa	aa	aa	bb	aa	aa	aa	aa	aa	bb	aa	aa	aa	bb	aa	aa	bb	aa	aa	aa	aa	aa	aa	aa	aa	aa	aa	aa	bb	aa	aa	aa	aa	aa
Marker4214	aaxbb	aa	bb	aa	aa	bb	bb	aa	aa	aa	aa	aa	aa	aa	aa	aa	aa	aa	bb	aa	aa	aa	aa	aa	bb	aa	aa	aa	bb	aa	aa	bb	aa	aa	aa	aa	aa	aa	aa	aa	aa	aa	aa	bb	aa	aa	aa	aa	aa
Marker4191	aaxbb	aa	bb	aa	aa	bb	bb	aa	aa	aa	aa	aa	aa	aa	aa	aa	aa	aa	bb	aa	aa	aa	aa	aa	bb	aa	aa	aa	bb	aa	aa	bb	aa	aa	aa	aa	aa	aa	aa	aa	aa	aa	aa	bb	aa	aa	aa	aa	aa
Marker4236	aaxbb	aa	aa	aa	aa	aa	bb	aa	aa	aa	aa	aa	aa	aa	aa	aa	aa	aa	aa	aa	aa	aa	aa	aa	bb	aa	aa	aa	bb	aa	aa	aa	aa	aa	aa	aa	aa	aa	aa	aa	aa	aa	aa	bb	aa	aa	aa	aa	aa
Marker4616	aaxbb	aa	bb	aa	bb	aa	bb	ab	aa	bb	aa	aa	aa	bb	bb	bb	aa	aa	aa	bb	aa	bb	aa	bb	aa	bb	aa	aa	aa	aa	bb	aa	bb	aa	bb	bb	bb	bb	bb	aa	bb	aa	aa	bb	aa	bb	bb	aa	bb
Marker4618	aaxbb	aa	bb	aa	bb	aa	bb	ab	aa	bb	aa	aa	aa	bb	bb	bb	aa	aa	aa	aa	aa	bb	aa	bb	aa	bb	aa	aa	aa	aa	bb	aa	bb	aa	bb	bb	bb	bb	bb	aa	bb	aa	aa	bb	aa	bb	bb	aa	bb
Marker4624	aaxbb	aa	bb	aa	bb	aa	bb	ab	aa	bb	aa	aa	aa	bb	bb	bb	aa	aa	aa	aa	aa	bb	aa	bb	aa	bb	aa	aa	aa	aa	bb	aa	bb	aa	bb	bb	bb	bb	bb	aa	bb	aa	aa	bb	aa	bb	bb	aa	bb
Marker4622	aaxbb	aa	bb	aa	bb	aa	bb	ab	aa	bb	aa	aa	aa	bb	--	bb	aa	aa	aa	aa	aa	bb	aa	bb	aa	bb	aa	aa	aa	aa	bb	aa	bb	aa	bb	bb	bb	bb	bb	aa	bb	aa	aa	bb	aa	bb	bb	aa	bb
Marker4664	aaxbb	aa	bb	aa	bb	aa	bb	ab	aa	bb	aa	aa	aa	bb	aa	bb	aa	aa	aa	bb	aa	bb	aa	bb	aa	bb	aa	aa	aa	aa	bb	aa	bb	aa	bb	bb	bb	bb	bb	aa	bb	aa	aa	bb	aa	bb	bb	aa	bb
Marker4703	aaxbb	aa	aa	aa	bb	aa	bb	ab	aa	bb	aa	bb	aa	bb	aa	bb	aa	aa	aa	bb	bb	bb	aa	bb	aa	bb	aa	aa	aa	aa	bb	aa	bb	aa	bb	bb	bb	bb	bb	aa	bb	aa	aa	bb	aa	bb	bb	aa	aa
Marker4701	aaxbb	aa	aa	aa	bb	aa	bb	aa	aa	bb	aa	bb	aa	bb	aa	bb	aa	aa	aa	bb	bb	bb	aa	bb	aa	bb	aa	aa	aa	aa	bb	aa	bb	aa	bb	bb	bb	bb	bb	aa	bb	aa	aa	bb	aa	bb	bb	aa	aa
Marker4700	aaxbb	aa	aa	aa	bb	aa	bb	ab	aa	bb	aa	bb	aa	bb	aa	bb	aa	aa	aa	bb	bb	bb	aa	bb	aa	bb	aa	aa	aa	aa	bb	aa	bb	aa	bb	bb	bb	bb	bb	aa	bb	aa	aa	bb	aa	bb	bb	aa	aa
Marker4678	aaxbb	aa	aa	aa	bb	aa	bb	ab	aa	bb	aa	bb	aa	aa	aa	bb	aa	aa	aa	bb	aa	bb	aa	aa	aa	bb	aa	aa	aa	aa	bb	aa	bb	aa	bb	bb	bb	bb	aa	aa	bb	aa	aa	bb	aa	bb	bb	aa	aa
Marker4679	aaxbb	aa	aa	aa	aa	aa	bb	ab	aa	aa	aa	aa	aa	aa	aa	bb	aa	aa	aa	bb	aa	aa	aa	aa	aa	bb	aa	aa	aa	aa	bb	aa	bb	aa	aa	aa	bb	aa	aa	aa	aa	aa	aa	bb	aa	aa	aa	aa	aa
Marker4705	aaxbb	aa	aa	aa	aa	aa	bb	aa	aa	aa	aa	aa	aa	aa	aa	bb	aa	aa	aa	bb	bb	aa	aa	aa	aa	bb	aa	aa	aa	aa	bb	aa	bb	aa	aa	aa	bb	aa	aa	aa	aa	aa	aa	bb	aa	--	--	aa	aa
Marker4711	aaxbb	aa	aa	aa	aa	aa	bb	aa	aa	aa	aa	aa	aa	aa	aa	bb	aa	aa	aa	bb	bb	aa	aa	aa	aa	bb	aa	aa	aa	aa	bb	aa	bb	aa	aa	aa	bb	aa	aa	aa	aa	aa	aa	bb	aa	aa	aa	aa	aa
Marker4707	aaxbb	aa	aa	aa	aa	aa	bb	aa	aa	aa	aa	aa	aa	aa	aa	bb	aa	aa	aa	bb	bb	aa	aa	aa	aa	bb	aa	aa	aa	aa	bb	aa	bb	aa	aa	aa	bb	aa	aa	aa	aa	aa	aa	bb	aa	aa	aa	aa	aa
Marker4667	aaxbb	aa	aa	aa	aa	aa	bb	ab	aa	aa	aa	aa	aa	aa	aa	bb	aa	aa	aa	--	aa	aa	aa	aa	aa	bb	aa	aa	aa	aa	bb	aa	bb	aa	aa	aa	bb	aa	aa	aa	aa	aa	aa	bb	aa	aa	aa	aa	aa
Marker4668	aaxbb	aa	aa	aa	aa	aa	bb	ab	aa	aa	aa	aa	aa	aa	aa	bb	aa	aa	aa	bb	aa	aa	aa	aa	aa	bb	aa	aa	aa	aa	bb	aa	bb	aa	aa	aa	bb	aa	aa	aa	aa	aa	aa	bb	aa	aa	aa	aa	aa
Marker4631	aaxbb	aa	bb	aa	aa	aa	bb	ab	aa	aa	aa	aa	aa	aa	aa	bb	aa	aa	aa	aa	aa	aa	aa	aa	aa	bb	aa	aa	aa	aa	bb	aa	bb	aa	aa	aa	bb	aa	aa	aa	--	aa	aa	bb	aa	aa	aa	aa	aa
Marker4656	aaxbb	aa	bb	aa	aa	aa	bb	aa	aa	aa	aa	aa	aa	aa	aa	bb	aa	aa	aa	aa	aa	aa	aa	aa	aa	bb	aa	aa	aa	aa	bb	aa	bb	aa	aa	aa	bb	aa	aa	aa	aa	aa	aa	bb	aa	aa	aa	aa	aa
Marker4625	aaxbb	aa	bb	aa	aa	aa	bb	ab	aa	aa	aa	aa	aa	aa	aa	bb	aa	aa	aa	aa	aa	aa	aa	aa	aa	bb	aa	aa	aa	aa	bb	aa	bb	aa	aa	aa	bb	aa	aa	aa	aa	aa	aa	bb	aa	aa	aa	aa	aa
Marker4626	aaxbb	aa	bb	aa	aa	aa	bb	ab	aa	aa	aa	aa	aa	aa	aa	bb	aa	aa	aa	aa	aa	aa	aa	aa	aa	bb	aa	aa	aa	aa	bb	aa	bb	aa	aa	aa	bb	aa	aa	aa	aa	aa	aa	bb	aa	aa	aa	aa	aa
Marker4627	aaxbb	aa	bb	aa	aa	aa	bb	aa	aa	aa	aa	aa	aa	aa	aa	bb	aa	aa	aa	aa	aa	aa	aa	aa	aa	bb	aa	aa	aa	aa	bb	aa	bb	aa	aa	aa	bb	aa	aa	aa	aa	aa	aa	bb	aa	aa	aa	aa	aa
Marker4619	aaxbb	aa	bb	aa	aa	aa	bb	ab	aa	aa	aa	aa	aa	aa	aa	bb	aa	aa	aa	aa	aa	aa	aa	aa	aa	bb	aa	aa	aa	aa	bb	aa	bb	aa	aa	aa	bb	aa	aa	aa	aa	aa	aa	bb	aa	aa	aa	aa	aa
Marker4621	aaxbb	aa	bb	aa	aa	aa	bb	ab	aa	aa	aa	aa	aa	aa	aa	bb	aa	aa	aa	aa	aa	aa	aa	aa	aa	bb	aa	aa	aa	aa	bb	aa	bb	aa	aa	aa	bb	aa	aa	aa	aa	aa	aa	bb	aa	aa	aa	aa	aa
Marker4658	aaxbb	aa	bb	aa	aa	aa	bb	--	aa	aa	aa	aa	aa	aa	aa	bb	aa	aa	aa	aa	aa	aa	aa	aa	aa	bb	aa	aa	aa	aa	bb	aa	bb	aa	aa	aa	bb	aa	aa	aa	aa	aa	aa	bb	aa	aa	aa	aa	aa
Marker4605	aaxbb	aa	bb	aa	aa	bb	bb	bb	aa	aa	aa	aa	aa	aa	aa	bb	aa	aa	aa	bb	aa	aa	aa	aa	aa	bb	aa	aa	aa	aa	bb	aa	bb	aa	aa	aa	bb	aa	aa	aa	aa	aa	aa	bb	aa	aa	aa	aa	aa
Marker4606	aaxbb	aa	bb	aa	aa	bb	bb	bb	aa	aa	aa	aa	aa	aa	aa	bb	aa	aa	aa	bb	aa	aa	aa	aa	aa	bb	aa	aa	aa	aa	bb	aa	bb	aa	aa	aa	bb	aa	aa	aa	aa	aa	aa	bb	aa	aa	aa	aa	aa
Marker4609	aaxbb	aa	bb	aa	aa	bb	bb	bb	aa	aa	aa	aa	aa	aa	aa	bb	aa	aa	aa	bb	aa	aa	aa	aa	aa	bb	aa	aa	aa	aa	bb	aa	bb	aa	aa	aa	bb	aa	aa	aa	aa	aa	aa	bb	aa	aa	aa	aa	aa
Marker4612	aaxbb	aa	bb	aa	aa	bb	bb	bb	aa	aa	aa	aa	aa	aa	aa	bb	aa	aa	aa	bb	aa	aa	aa	aa	aa	bb	aa	aa	aa	aa	bb	aa	bb	aa	aa	aa	bb	aa	aa	aa	aa	aa	aa	bb	aa	aa	aa	aa	aa
Marker4577	aaxbb	aa	bb	aa	aa	bb	bb	bb	aa	aa	aa	aa	aa	aa	aa	bb	aa	aa	aa	bb	aa	aa	aa	aa	aa	bb	aa	aa	aa	aa	bb	aa	bb	aa	aa	aa	bb	aa	aa	aa	aa	aa	aa	bb	aa	aa	aa	aa	aa
Marker4584	aaxbb	aa	bb	aa	aa	bb	bb	bb	aa	aa	aa	aa	aa	aa	aa	bb	aa	aa	aa	bb	aa	aa	aa	aa	aa	bb	aa	aa	aa	aa	bb	aa	bb	aa	aa	aa	bb	aa	aa	aa	aa	aa	aa	bb	aa	aa	aa	aa	aa
Marker4585	aaxbb	aa	bb	aa	aa	bb	bb	bb	aa	aa	aa	aa	aa	aa	aa	bb	aa	aa	aa	bb	aa	aa	aa	aa	aa	bb	aa	aa	aa	aa	bb	aa	bb	aa	aa	aa	bb	aa	aa	aa	aa	aa	aa	bb	aa	aa	aa	aa	aa
Marker4586	aaxbb	aa	bb	aa	aa	bb	bb	bb	aa	aa	aa	aa	aa	aa	aa	bb	aa	aa	aa	bb	aa	aa	aa	aa	aa	bb	aa	aa	aa	aa	bb	aa	bb	aa	aa	aa	bb	aa	aa	aa	aa	aa	aa	bb	aa	aa	aa	aa	aa
Marker4588	aaxbb	aa	bb	aa	aa	bb	bb	bb	aa	aa	aa	aa	aa	aa	aa	bb	aa	aa	aa	bb	aa	aa	aa	aa	aa	bb	aa	aa	aa	aa	bb	aa	bb	aa	aa	aa	bb	aa	aa	aa	aa	aa	aa	bb	aa	aa	aa	aa	aa
Marker4589	aaxbb	aa	bb	aa	aa	bb	bb	bb	aa	aa	aa	aa	aa	aa	aa	bb	aa	aa	aa	bb	aa	aa	aa	aa	aa	bb	aa	aa	aa	aa	bb	aa	bb	aa	aa	aa	bb	aa	aa	aa	aa	aa	aa	bb	aa	aa	aa	aa	aa
Marker4590	aaxbb	aa	bb	aa	aa	bb	bb	bb	aa	aa	aa	aa	aa	aa	aa	bb	aa	aa	aa	bb	aa	aa	aa	aa	aa	bb	aa	aa	aa	aa	bb	aa	bb	aa	aa	aa	bb	aa	aa	aa	aa	aa	aa	bb	aa	aa	aa	aa	aa
Marker4591	aaxbb	aa	bb	aa	aa	bb	bb	bb	aa	aa	aa	aa	aa	aa	aa	bb	aa	aa	aa	bb	aa	aa	aa	aa	aa	bb	aa	aa	aa	aa	bb	aa	bb	aa	aa	aa	bb	aa	aa	aa	aa	aa	aa	bb	aa	aa	aa	aa	aa
Marker4594	aaxbb	aa	bb	aa	aa	bb	bb	bb	aa	aa	aa	aa	aa	aa	aa	bb	aa	aa	aa	bb	aa	aa	aa	aa	aa	bb	aa	aa	aa	aa	bb	aa	bb	aa	aa	aa	bb	aa	aa	aa	aa	aa	aa	bb	aa	aa	aa	aa	aa
Marker4597	aaxbb	aa	bb	aa	aa	bb	bb	bb	aa	aa	aa	aa	aa	aa	aa	bb	aa	aa	aa	bb	aa	aa	aa	aa	aa	bb	aa	aa	aa	aa	bb	aa	bb	aa	aa	aa	bb	aa	aa	aa	aa	aa	aa	bb	aa	aa	aa	aa	aa
Marker4598	aaxbb	aa	bb	aa	aa	bb	bb	bb	aa	aa	aa	aa	aa	aa	aa	bb	aa	aa	aa	bb	aa	aa	aa	aa	aa	bb	aa	aa	aa	aa	bb	aa	bb	aa	aa	aa	bb	aa	aa	aa	aa	aa	aa	bb	aa	aa	aa	aa	aa
Marker4600	aaxbb	aa	bb	aa	aa	bb	bb	bb	aa	aa	aa	aa	aa	aa	aa	bb	aa	aa	aa	bb	aa	aa	aa	aa	aa	bb	aa	aa	aa	aa	bb	aa	bb	aa	aa	aa	bb	aa	aa	aa	aa	aa	aa	bb	aa	aa	aa	aa	aa
Marker4603	aaxbb	aa	bb	aa	aa	bb	bb	bb	aa	aa	aa	aa	aa	aa	aa	bb	aa	aa	aa	bb	aa	aa	aa	aa	aa	bb	aa	aa	aa	aa	bb	aa	bb	aa	aa	aa	bb	aa	aa	aa	aa	aa	aa	bb	aa	aa	aa	aa	aa
Marker4607	aaxbb	aa	bb	aa	aa	bb	bb	bb	aa	aa	aa	aa	aa	aa	aa	bb	aa	aa	aa	bb	aa	aa	aa	aa	aa	bb	aa	aa	aa	aa	bb	aa	bb	aa	aa	aa	bb	aa	aa	aa	aa	aa	aa	bb	aa	aa	aa	aa	aa
Marker4573	aaxbb	aa	bb	aa	aa	bb	bb	bb	aa	aa	aa	aa	aa	aa	aa	bb	aa	aa	aa	bb	aa	aa	aa	aa	aa	bb	bb	aa	aa	aa	bb	aa	bb	aa	aa	aa	bb	aa	aa	aa	aa	aa	aa	--	aa	aa	aa	aa	aa
Marker4567	aaxbb	aa	bb	aa	aa	bb	bb	bb	aa	aa	aa	aa	aa	aa	aa	bb	aa	aa	aa	bb	aa	aa	aa	aa	aa	bb	bb	aa	aa	aa	bb	aa	bb	aa	aa	aa	bb	aa	aa	aa	aa	aa	aa	bb	aa	aa	aa	aa	aa
Marker4563	aaxbb	aa	bb	aa	aa	bb	bb	bb	aa	aa	aa	aa	aa	aa	aa	bb	aa	aa	aa	bb	aa	aa	aa	aa	aa	bb	bb	aa	aa	aa	bb	aa	bb	aa	aa	aa	bb	aa	aa	aa	aa	aa	aa	ab	aa	aa	aa	aa	aa
Marker4562	aaxbb	aa	bb	aa	aa	bb	bb	bb	aa	aa	aa	aa	aa	aa	aa	bb	aa	aa	aa	bb	aa	aa	aa	aa	aa	bb	bb	aa	aa	aa	bb	aa	bb	aa	aa	aa	bb	aa	aa	aa	aa	aa	aa	ab	aa	aa	aa	aa	aa
Marker4550	aaxbb	aa	bb	aa	aa	bb	bb	bb	aa	aa	aa	aa	aa	aa	aa	bb	aa	aa	aa	bb	aa	aa	aa	aa	aa	bb	bb	aa	aa	aa	bb	bb	bb	aa	aa	aa	bb	aa	aa	aa	aa	aa	aa	bb	aa	aa	aa	aa	aa
Marker4530	aaxbb	aa	bb	aa	aa	bb	bb	bb	aa	aa	aa	aa	aa	aa	aa	bb	aa	aa	aa	bb	aa	aa	aa	aa	aa	bb	bb	aa	aa	aa	bb	bb	bb	aa	aa	aa	bb	aa	aa	aa	aa	aa	aa	bb	aa	aa	aa	aa	aa
Marker4535	aaxbb	aa	bb	aa	aa	bb	bb	bb	aa	aa	aa	aa	aa	aa	aa	bb	aa	aa	aa	bb	aa	aa	aa	aa	aa	bb	bb	aa	aa	aa	bb	bb	bb	aa	aa	aa	bb	aa	aa	aa	aa	aa	aa	bb	aa	aa	aa	aa	aa
Marker4538	aaxbb	aa	bb	aa	aa	bb	bb	bb	aa	aa	aa	aa	aa	aa	aa	bb	aa	aa	aa	bb	aa	aa	aa	aa	aa	bb	bb	aa	aa	aa	bb	bb	bb	aa	aa	aa	bb	aa	aa	aa	aa	aa	aa	bb	aa	aa	aa	aa	aa
Marker4546	aaxbb	aa	bb	aa	aa	bb	bb	bb	aa	aa	aa	aa	aa	aa	aa	bb	aa	aa	aa	bb	aa	aa	aa	aa	aa	bb	bb	aa	aa	aa	bb	bb	bb	aa	aa	aa	bb	aa	aa	aa	aa	aa	aa	bb	aa	aa	aa	aa	aa
Marker4531	aaxbb	aa	bb	aa	aa	aa	bb	bb	aa	aa	aa	aa	aa	aa	aa	bb	aa	aa	aa	bb	aa	aa	aa	aa	aa	bb	bb	aa	aa	aa	bb	bb	bb	aa	aa	aa	bb	aa	aa	aa	aa	aa	aa	bb	aa	aa	aa	aa	aa
Marker4534	aaxbb	aa	bb	aa	aa	bb	bb	bb	aa	aa	aa	aa	aa	aa	aa	bb	aa	aa	aa	bb	aa	aa	aa	aa	aa	bb	bb	aa	aa	aa	bb	bb	bb	aa	aa	aa	bb	aa	aa	aa	aa	aa	aa	bb	aa	aa	aa	aa	aa
Marker4537	aaxbb	aa	bb	aa	aa	bb	bb	bb	aa	aa	aa	aa	aa	aa	aa	bb	aa	aa	aa	bb	aa	aa	aa	aa	aa	bb	bb	aa	aa	aa	bb	bb	bb	aa	aa	aa	bb	aa	aa	aa	aa	aa	aa	bb	aa	aa	aa	aa	aa
Marker4542	aaxbb	aa	bb	aa	aa	bb	bb	bb	aa	aa	aa	aa	aa	aa	aa	bb	aa	aa	aa	bb	aa	aa	aa	aa	aa	bb	bb	aa	aa	aa	bb	bb	bb	aa	aa	aa	bb	aa	aa	aa	aa	aa	aa	ab	aa	aa	aa	aa	aa
Marker4545	aaxbb	aa	bb	aa	aa	bb	bb	bb	aa	aa	aa	aa	aa	aa	aa	bb	aa	aa	aa	bb	aa	aa	aa	aa	aa	bb	bb	aa	aa	aa	bb	bb	bb	aa	aa	aa	bb	aa	aa	aa	aa	aa	aa	ab	aa	aa	aa	aa	aa
Marker4543	aaxbb	aa	bb	aa	aa	bb	bb	bb	aa	aa	aa	aa	aa	aa	aa	bb	aa	aa	aa	bb	aa	aa	aa	aa	aa	bb	bb	aa	aa	aa	bb	bb	bb	aa	aa	aa	bb	aa	aa	aa	aa	aa	aa	bb	aa	aa	aa	aa	aa
Marker4528	aaxbb	aa	bb	aa	aa	bb	bb	bb	aa	aa	aa	aa	aa	aa	aa	bb	aa	aa	aa	bb	aa	aa	aa	aa	aa	bb	bb	aa	aa	aa	bb	bb	bb	aa	aa	aa	bb	aa	aa	aa	aa	aa	aa	--	aa	aa	aa	aa	aa
Marker4526	aaxbb	aa	bb	aa	aa	aa	bb	bb	aa	aa	aa	aa	aa	aa	aa	bb	aa	aa	aa	bb	aa	aa	aa	aa	aa	bb	bb	aa	aa	aa	bb	bb	bb	aa	aa	aa	aa	aa	aa	aa	aa	aa	aa	bb	aa	aa	aa	aa	aa
Marker4521	aaxbb	aa	bb	aa	aa	aa	bb	bb	aa	aa	aa	aa	aa	aa	aa	bb	aa	aa	aa	bb	aa	aa	aa	aa	aa	bb	bb	aa	aa	aa	bb	bb	bb	aa	aa	aa	aa	aa	aa	aa	aa	aa	aa	bb	aa	aa	aa	aa	aa
Marker4522	aaxbb	aa	bb	aa	aa	aa	bb	bb	aa	aa	aa	aa	aa	aa	aa	bb	aa	aa	aa	bb	aa	aa	aa	aa	aa	bb	bb	aa	aa	aa	bb	bb	bb	aa	aa	aa	aa	aa	aa	aa	aa	aa	aa	bb	aa	aa	aa	aa	aa
Marker4525	aaxbb	aa	bb	aa	aa	aa	bb	bb	aa	aa	aa	aa	aa	aa	aa	bb	aa	aa	aa	bb	aa	aa	aa	aa	aa	bb	bb	aa	aa	aa	bb	bb	bb	aa	aa	aa	aa	aa	aa	aa	aa	aa	aa	bb	aa	aa	aa	aa	aa
Marker4508	aaxbb	aa	bb	aa	aa	aa	bb	bb	aa	aa	aa	aa	aa	aa	aa	bb	aa	aa	aa	bb	aa	aa	aa	aa	aa	bb	bb	aa	aa	aa	bb	bb	bb	aa	aa	aa	aa	aa	aa	aa	aa	aa	aa	bb	aa	aa	aa	aa	aa
Marker4509	aaxbb	aa	bb	aa	aa	aa	bb	bb	aa	aa	aa	aa	aa	aa	aa	bb	aa	aa	aa	bb	aa	aa	aa	aa	aa	bb	bb	aa	aa	aa	bb	bb	bb	aa	aa	aa	aa	aa	aa	aa	aa	aa	aa	bb	aa	aa	aa	aa	aa
Marker4514	aaxbb	aa	bb	aa	aa	aa	bb	bb	aa	aa	aa	aa	aa	aa	aa	bb	aa	aa	aa	bb	aa	aa	aa	aa	aa	bb	bb	aa	aa	aa	bb	bb	bb	aa	aa	aa	aa	aa	aa	aa	aa	aa	aa	bb	aa	aa	aa	aa	aa
Marker4500	aaxbb	aa	bb	aa	aa	aa	bb	bb	aa	aa	aa	aa	aa	aa	aa	bb	aa	aa	aa	bb	aa	aa	aa	aa	aa	bb	bb	aa	aa	aa	bb	bb	bb	aa	aa	aa	aa	aa	aa	aa	aa	aa	aa	bb	aa	aa	aa	aa	aa
Marker4491	aaxbb	aa	bb	aa	aa	aa	bb	bb	aa	aa	aa	aa	aa	aa	aa	bb	aa	aa	aa	bb	aa	aa	aa	aa	aa	bb	bb	aa	aa	aa	bb	bb	bb	aa	aa	aa	aa	aa	aa	aa	aa	aa	aa	bb	aa	aa	aa	aa	aa
Marker4479	aaxbb	aa	bb	aa	aa	aa	bb	bb	aa	aa	aa	aa	aa	aa	aa	bb	aa	aa	aa	bb	aa	aa	aa	aa	aa	bb	bb	aa	aa	aa	bb	bb	bb	aa	aa	aa	aa	aa	aa	aa	aa	aa	aa	bb	aa	aa	aa	aa	aa
Marker4485	aaxbb	aa	bb	aa	aa	aa	bb	bb	aa	aa	aa	aa	aa	aa	aa	bb	aa	aa	aa	bb	aa	aa	aa	aa	aa	bb	bb	aa	aa	aa	bb	bb	bb	aa	aa	aa	aa	aa	aa	aa	aa	aa	aa	bb	aa	aa	aa	aa	aa
Marker4486	aaxbb	aa	bb	aa	aa	aa	bb	bb	aa	aa	aa	aa	aa	aa	aa	bb	aa	aa	aa	bb	aa	aa	aa	aa	aa	bb	bb	aa	aa	aa	bb	bb	bb	aa	aa	aa	aa	aa	aa	aa	aa	aa	aa	bb	aa	aa	aa	aa	aa
Marker4488	aaxbb	aa	bb	aa	aa	aa	bb	bb	aa	aa	aa	aa	aa	aa	aa	bb	aa	aa	aa	bb	aa	aa	aa	aa	aa	bb	bb	aa	aa	aa	bb	bb	bb	aa	aa	aa	aa	aa	aa	aa	aa	aa	aa	bb	aa	aa	aa	aa	aa
Marker4497	aaxbb	aa	bb	aa	aa	aa	bb	bb	aa	aa	aa	aa	aa	aa	aa	bb	aa	aa	aa	bb	aa	aa	aa	aa	aa	bb	bb	aa	aa	aa	bb	bb	bb	aa	aa	aa	aa	aa	aa	aa	aa	aa	aa	bb	aa	aa	aa	aa	aa
Marker4499	aaxbb	aa	bb	aa	aa	aa	bb	bb	aa	aa	aa	aa	aa	aa	aa	bb	aa	aa	aa	bb	aa	aa	aa	aa	aa	bb	bb	aa	aa	aa	bb	bb	bb	aa	aa	aa	aa	aa	aa	aa	aa	aa	aa	bb	aa	aa	aa	aa	aa
Marker4502	aaxbb	aa	bb	aa	aa	aa	bb	bb	aa	aa	aa	aa	aa	aa	aa	bb	aa	aa	aa	bb	aa	aa	aa	aa	aa	bb	bb	aa	aa	aa	bb	bb	bb	aa	aa	aa	aa	aa	aa	aa	aa	aa	aa	bb	aa	aa	aa	aa	aa
Marker4461	aaxbb	aa	bb	aa	aa	aa	bb	bb	aa	aa	aa	aa	aa	aa	aa	bb	aa	aa	aa	bb	aa	aa	aa	aa	aa	bb	bb	aa	aa	aa	bb	bb	bb	aa	aa	aa	aa	aa	aa	aa	aa	aa	aa	--	aa	aa	aa	aa	aa
Marker4462	aaxbb	aa	bb	aa	aa	aa	bb	bb	aa	aa	aa	aa	aa	aa	aa	bb	aa	aa	aa	bb	aa	aa	aa	aa	aa	bb	bb	aa	aa	aa	bb	bb	bb	aa	aa	aa	aa	aa	aa	aa	aa	aa	aa	bb	aa	aa	aa	aa	aa
Marker4465	aaxbb	aa	bb	aa	aa	aa	bb	bb	aa	aa	aa	aa	aa	aa	aa	bb	aa	aa	aa	bb	aa	aa	aa	aa	aa	bb	bb	aa	aa	aa	bb	bb	bb	aa	aa	aa	aa	aa	aa	aa	aa	aa	aa	--	aa	aa	aa	aa	aa
Marker4466	aaxbb	aa	bb	aa	aa	aa	bb	bb	aa	aa	aa	aa	aa	aa	aa	bb	aa	aa	aa	bb	aa	aa	aa	aa	aa	bb	bb	aa	aa	aa	bb	bb	bb	aa	aa	aa	aa	aa	aa	aa	aa	aa	aa	--	aa	aa	aa	aa	aa
Marker4468	aaxbb	aa	bb	aa	aa	aa	bb	bb	aa	aa	aa	aa	aa	aa	aa	bb	aa	aa	aa	bb	aa	aa	aa	aa	aa	bb	bb	aa	aa	aa	bb	bb	bb	aa	aa	aa	aa	aa	aa	aa	aa	aa	aa	--	aa	aa	aa	aa	aa
Marker4471	aaxbb	aa	bb	aa	aa	aa	bb	bb	aa	aa	aa	aa	aa	aa	aa	bb	aa	aa	aa	bb	aa	aa	aa	aa	aa	bb	bb	aa	aa	aa	bb	bb	bb	aa	aa	aa	aa	aa	aa	aa	aa	aa	aa	bb	aa	aa	aa	aa	aa
Marker4472	aaxbb	aa	bb	aa	aa	aa	bb	bb	aa	aa	aa	aa	aa	aa	aa	bb	aa	aa	aa	bb	aa	aa	aa	aa	aa	bb	bb	aa	aa	aa	bb	bb	bb	aa	aa	aa	aa	aa	aa	aa	aa	aa	aa	bb	aa	aa	aa	aa	aa
Marker4473	aaxbb	aa	bb	aa	aa	aa	bb	bb	aa	aa	aa	aa	aa	aa	aa	bb	aa	aa	aa	bb	aa	aa	aa	aa	aa	bb	bb	aa	aa	aa	bb	bb	bb	aa	aa	aa	aa	aa	aa	aa	aa	aa	aa	bb	aa	aa	aa	aa	aa
Marker4474	aaxbb	aa	bb	aa	aa	aa	bb	bb	aa	aa	aa	aa	aa	aa	aa	bb	aa	aa	aa	bb	aa	aa	aa	aa	aa	bb	bb	aa	aa	aa	bb	bb	bb	aa	aa	aa	aa	aa	aa	aa	aa	aa	aa	bb	aa	aa	aa	aa	aa
Marker4477	aaxbb	aa	bb	aa	aa	aa	bb	bb	aa	aa	aa	aa	aa	aa	aa	bb	aa	aa	aa	bb	aa	aa	aa	aa	aa	bb	bb	aa	aa	aa	bb	bb	bb	aa	aa	aa	aa	aa	aa	aa	aa	aa	aa	bb	aa	aa	aa	aa	aa
Marker4495	aaxbb	aa	bb	aa	aa	aa	bb	bb	aa	aa	aa	aa	aa	aa	aa	bb	aa	aa	aa	bb	aa	aa	aa	aa	aa	bb	bb	aa	aa	aa	bb	bb	bb	aa	aa	aa	aa	aa	aa	aa	aa	aa	aa	bb	aa	aa	aa	aa	aa
Marker4454	aaxbb	aa	bb	aa	aa	aa	bb	bb	aa	aa	aa	aa	aa	aa	aa	bb	aa	aa	aa	bb	aa	aa	aa	aa	aa	bb	bb	aa	aa	aa	bb	bb	bb	aa	aa	aa	aa	aa	aa	aa	aa	aa	aa	bb	aa	aa	aa	aa	aa
Marker4452	aaxbb	aa	bb	aa	aa	aa	bb	bb	bb	aa	aa	aa	aa	aa	aa	bb	aa	aa	aa	bb	aa	aa	aa	aa	aa	bb	bb	aa	aa	aa	bb	bb	bb	aa	aa	aa	aa	aa	aa	aa	aa	aa	aa	bb	aa	aa	aa	aa	aa
Marker4440	aaxbb	aa	bb	aa	aa	aa	bb	aa	bb	aa	aa	aa	aa	aa	aa	bb	aa	aa	aa	bb	aa	aa	aa	aa	aa	bb	bb	aa	aa	aa	bb	bb	bb	aa	aa	aa	aa	aa	aa	aa	aa	aa	aa	bb	aa	aa	aa	aa	aa
Marker4444	aaxbb	aa	bb	aa	aa	aa	bb	aa	bb	aa	aa	aa	aa	aa	aa	bb	aa	aa	aa	bb	aa	aa	aa	aa	aa	bb	bb	aa	aa	aa	bb	bb	bb	aa	aa	aa	aa	aa	aa	aa	aa	aa	aa	bb	aa	aa	aa	aa	aa
Marker4445	aaxbb	aa	bb	aa	aa	aa	bb	aa	bb	aa	aa	aa	aa	aa	aa	bb	aa	aa	aa	bb	aa	aa	aa	aa	aa	bb	bb	aa	aa	aa	bb	bb	bb	aa	aa	aa	aa	aa	aa	aa	aa	aa	aa	bb	aa	aa	aa	aa	aa
Marker4446	aaxbb	aa	bb	aa	aa	aa	bb	aa	bb	aa	aa	aa	aa	aa	aa	bb	aa	aa	aa	bb	aa	aa	aa	aa	aa	bb	bb	aa	aa	aa	bb	bb	bb	aa	aa	aa	aa	aa	aa	aa	aa	aa	aa	bb	aa	aa	aa	aa	aa
Marker4450	aaxbb	aa	bb	aa	aa	aa	bb	aa	bb	aa	aa	aa	aa	aa	aa	bb	aa	aa	aa	bb	aa	aa	aa	aa	aa	bb	bb	aa	aa	aa	bb	bb	bb	aa	aa	aa	aa	aa	aa	aa	aa	aa	aa	bb	aa	aa	aa	aa	aa
Marker4438	aaxbb	aa	bb	aa	aa	aa	bb	aa	bb	aa	aa	aa	aa	aa	aa	bb	aa	aa	aa	bb	aa	aa	aa	aa	aa	bb	bb	aa	aa	aa	bb	bb	bb	aa	aa	aa	aa	aa	aa	aa	aa	aa	aa	bb	aa	aa	aa	aa	aa
Marker4429	aaxbb	aa	bb	aa	aa	aa	bb	aa	bb	aa	aa	aa	aa	aa	aa	bb	aa	aa	aa	bb	aa	aa	aa	aa	aa	aa	bb	aa	aa	aa	bb	bb	bb	aa	aa	aa	aa	aa	aa	aa	aa	aa	aa	bb	aa	aa	aa	aa	aa
Marker4430	aaxbb	aa	bb	aa	aa	aa	bb	aa	bb	aa	aa	aa	aa	aa	aa	bb	aa	aa	aa	bb	aa	aa	aa	aa	aa	aa	bb	aa	aa	aa	bb	bb	bb	aa	aa	aa	aa	aa	aa	aa	aa	aa	aa	bb	aa	aa	aa	aa	aa
Marker4434	aaxbb	aa	bb	aa	aa	aa	bb	aa	bb	aa	aa	aa	aa	aa	aa	bb	aa	aa	aa	bb	aa	aa	aa	aa	aa	aa	bb	aa	aa	aa	bb	bb	bb	aa	aa	aa	aa	aa	aa	aa	aa	aa	aa	bb	aa	aa	aa	aa	aa
Marker4436	aaxbb	aa	bb	aa	aa	aa	bb	aa	bb	aa	aa	aa	aa	aa	aa	bb	aa	aa	aa	bb	aa	aa	aa	aa	aa	aa	bb	aa	aa	aa	bb	bb	bb	aa	aa	aa	aa	aa	aa	aa	aa	aa	aa	bb	aa	aa	aa	aa	aa
Marker4354	aaxbb	aa	bb	aa	aa	aa	bb	aa	bb	aa	aa	aa	aa	aa	aa	bb	aa	aa	aa	bb	aa	aa	aa	aa	aa	aa	bb	aa	aa	aa	bb	bb	bb	aa	aa	aa	aa	aa	aa	aa	aa	aa	aa	bb	aa	aa	aa	aa	aa
Marker4359	aaxbb	aa	bb	aa	aa	aa	bb	aa	bb	aa	aa	aa	aa	aa	aa	bb	aa	aa	aa	bb	aa	aa	aa	aa	aa	aa	bb	aa	aa	aa	bb	bb	bb	aa	aa	aa	aa	aa	aa	aa	aa	aa	aa	bb	aa	aa	aa	aa	aa
Marker4414	aaxbb	aa	bb	aa	aa	aa	bb	aa	bb	aa	aa	aa	aa	aa	aa	--	aa	aa	aa	bb	aa	aa	aa	aa	aa	aa	bb	aa	aa	aa	bb	bb	bb	aa	aa	aa	aa	aa	aa	aa	aa	aa	aa	bb	aa	aa	aa	aa	aa
Marker4416	aaxbb	aa	bb	aa	aa	aa	bb	aa	bb	aa	aa	aa	aa	aa	aa	bb	aa	aa	aa	bb	aa	aa	aa	aa	aa	aa	bb	aa	aa	aa	bb	bb	bb	aa	aa	aa	aa	aa	aa	aa	aa	aa	aa	bb	aa	aa	aa	aa	aa
Marker4421	aaxbb	aa	bb	aa	aa	aa	bb	aa	bb	aa	aa	aa	aa	aa	aa	--	aa	aa	aa	bb	aa	aa	aa	aa	aa	aa	bb	aa	aa	aa	bb	bb	bb	aa	aa	aa	aa	aa	aa	aa	aa	aa	aa	bb	aa	aa	aa	aa	aa
Marker4422	aaxbb	aa	bb	aa	aa	aa	bb	aa	bb	aa	aa	aa	aa	aa	aa	--	aa	aa	aa	bb	aa	aa	aa	aa	aa	aa	bb	aa	aa	aa	bb	bb	bb	aa	aa	aa	aa	aa	aa	aa	aa	aa	aa	bb	aa	aa	aa	aa	aa
Marker4362	aaxbb	aa	bb	aa	aa	aa	bb	aa	bb	aa	aa	aa	aa	aa	aa	bb	aa	aa	aa	bb	aa	aa	aa	aa	aa	aa	bb	aa	aa	aa	bb	bb	bb	aa	aa	aa	aa	aa	aa	aa	aa	aa	aa	bb	aa	aa	aa	aa	aa
Marker4367	aaxbb	aa	bb	aa	aa	aa	bb	aa	bb	aa	aa	aa	aa	aa	aa	bb	aa	aa	aa	bb	aa	aa	aa	aa	aa	aa	bb	aa	aa	aa	bb	bb	bb	aa	aa	aa	aa	aa	aa	aa	aa	aa	aa	bb	aa	aa	aa	aa	aa
Marker4369	aaxbb	aa	bb	aa	aa	aa	bb	aa	bb	aa	aa	aa	aa	aa	aa	--	aa	aa	aa	bb	aa	aa	aa	aa	aa	aa	bb	aa	aa	aa	bb	bb	bb	aa	aa	aa	aa	aa	aa	aa	aa	aa	aa	bb	aa	aa	aa	aa	aa
Marker4370	aaxbb	aa	bb	aa	aa	aa	bb	aa	bb	aa	aa	aa	aa	aa	aa	bb	aa	aa	aa	bb	aa	aa	aa	aa	aa	aa	bb	aa	aa	aa	bb	bb	bb	aa	aa	aa	aa	aa	aa	aa	aa	aa	aa	bb	aa	aa	aa	aa	aa
Marker4374	aaxbb	aa	bb	aa	aa	aa	bb	aa	bb	aa	aa	aa	aa	aa	aa	bb	aa	aa	aa	bb	aa	aa	aa	aa	aa	aa	bb	aa	aa	aa	bb	bb	bb	aa	aa	aa	aa	aa	aa	aa	aa	aa	aa	bb	aa	aa	aa	aa	aa
Marker4348	aaxbb	aa	bb	aa	aa	aa	bb	aa	bb	aa	aa	aa	aa	aa	aa	bb	aa	aa	aa	bb	aa	aa	aa	aa	aa	aa	bb	aa	aa	aa	bb	bb	bb	aa	aa	aa	aa	aa	aa	aa	aa	aa	aa	bb	aa	aa	aa	aa	aa
Marker4351	aaxbb	aa	bb	aa	aa	aa	bb	aa	bb	aa	aa	aa	aa	aa	aa	bb	aa	aa	aa	bb	aa	aa	aa	aa	aa	aa	bb	aa	aa	aa	bb	bb	bb	aa	aa	aa	aa	aa	aa	aa	aa	aa	aa	bb	aa	aa	aa	aa	aa
Marker4386	aaxbb	aa	bb	aa	aa	aa	bb	aa	bb	aa	aa	aa	aa	aa	aa	bb	aa	aa	aa	bb	aa	aa	aa	aa	aa	aa	bb	aa	aa	aa	bb	bb	bb	aa	aa	aa	aa	aa	aa	aa	aa	aa	aa	bb	aa	aa	aa	aa	aa
Marker4394	aaxbb	aa	bb	aa	aa	aa	bb	aa	bb	aa	aa	aa	aa	aa	aa	bb	aa	aa	aa	bb	aa	aa	aa	aa	aa	aa	bb	aa	aa	aa	bb	bb	bb	aa	aa	aa	aa	aa	aa	aa	aa	aa	aa	bb	aa	aa	aa	aa	aa
Marker4397	aaxbb	aa	bb	aa	aa	aa	bb	aa	bb	aa	aa	aa	aa	aa	aa	bb	aa	aa	aa	bb	aa	aa	aa	aa	aa	aa	bb	aa	aa	aa	bb	bb	bb	aa	aa	aa	aa	aa	aa	aa	aa	aa	aa	bb	aa	aa	aa	aa	aa
Marker4398	aaxbb	aa	bb	aa	aa	aa	bb	aa	bb	aa	aa	aa	aa	aa	aa	bb	aa	aa	aa	bb	aa	aa	aa	aa	aa	aa	bb	aa	aa	aa	bb	bb	bb	aa	aa	aa	aa	aa	aa	aa	aa	aa	aa	bb	aa	aa	aa	aa	aa
Marker4402	aaxbb	aa	bb	aa	aa	aa	bb	aa	bb	aa	aa	aa	aa	aa	aa	bb	aa	aa	aa	bb	aa	aa	aa	aa	aa	aa	bb	aa	aa	aa	bb	bb	bb	aa	aa	aa	aa	aa	aa	aa	aa	aa	aa	bb	aa	aa	aa	aa	aa
Marker4404	aaxbb	aa	bb	aa	aa	aa	bb	aa	bb	aa	aa	aa	aa	aa	aa	bb	aa	aa	aa	bb	aa	aa	aa	aa	aa	aa	bb	aa	aa	aa	bb	bb	bb	aa	aa	aa	aa	aa	aa	aa	aa	aa	aa	bb	aa	aa	aa	aa	aa
Marker4375	aaxbb	aa	bb	aa	aa	aa	bb	aa	bb	aa	aa	aa	aa	aa	aa	bb	aa	aa	aa	bb	aa	aa	aa	aa	aa	aa	bb	aa	aa	aa	bb	bb	bb	aa	aa	aa	aa	aa	aa	aa	aa	aa	aa	bb	aa	aa	aa	aa	aa
Marker4343	aaxbb	aa	bb	aa	aa	aa	bb	aa	aa	aa	aa	aa	aa	aa	aa	bb	aa	aa	aa	bb	aa	aa	aa	aa	aa	aa	bb	aa	aa	aa	bb	bb	bb	aa	aa	aa	aa	aa	aa	aa	aa	aa	aa	bb	aa	aa	aa	aa	aa
Marker4344	aaxbb	aa	bb	aa	aa	aa	bb	aa	aa	aa	aa	aa	aa	aa	aa	bb	aa	aa	aa	bb	aa	aa	aa	aa	aa	aa	bb	aa	aa	aa	bb	bb	bb	aa	aa	aa	aa	aa	aa	aa	aa	aa	aa	bb	aa	aa	aa	aa	aa
Marker4341	aaxbb	aa	bb	aa	aa	aa	bb	aa	aa	aa	aa	aa	aa	aa	aa	bb	aa	aa	aa	bb	aa	aa	aa	aa	aa	aa	aa	aa	aa	aa	bb	bb	bb	aa	aa	aa	aa	aa	aa	aa	aa	aa	aa	bb	aa	aa	aa	aa	aa
Marker4342	aaxbb	aa	bb	aa	aa	aa	bb	aa	aa	aa	aa	aa	aa	aa	aa	bb	aa	aa	aa	bb	aa	aa	aa	aa	aa	aa	aa	aa	aa	aa	bb	bb	bb	aa	aa	aa	aa	aa	aa	aa	aa	aa	aa	bb	aa	aa	aa	aa	aa
Marker4350	aaxbb	aa	bb	aa	aa	aa	bb	aa	aa	aa	aa	aa	aa	aa	aa	bb	aa	aa	aa	bb	aa	aa	aa	aa	aa	aa	--	aa	aa	aa	bb	bb	bb	aa	aa	aa	aa	aa	aa	aa	aa	aa	aa	bb	aa	aa	aa	aa	aa
Marker4333	aaxbb	aa	bb	aa	aa	aa	bb	aa	aa	aa	aa	aa	aa	aa	aa	bb	aa	aa	aa	bb	aa	aa	aa	aa	aa	aa	aa	aa	aa	aa	bb	bb	bb	aa	aa	aa	aa	aa	aa	aa	aa	aa	aa	bb	aa	aa	aa	aa	aa
Marker4334	aaxbb	aa	bb	aa	aa	aa	bb	aa	aa	aa	aa	aa	aa	aa	aa	bb	aa	aa	aa	bb	aa	aa	aa	aa	aa	aa	aa	aa	aa	aa	bb	bb	bb	aa	aa	aa	aa	aa	aa	aa	aa	aa	aa	bb	aa	aa	aa	aa	aa
Marker4335	aaxbb	aa	bb	aa	aa	aa	bb	aa	aa	aa	aa	aa	aa	aa	aa	bb	aa	aa	aa	bb	aa	aa	aa	aa	aa	aa	--	aa	aa	aa	bb	bb	bb	aa	aa	aa	aa	aa	aa	aa	aa	aa	aa	bb	aa	aa	aa	aa	aa
Marker4336	aaxbb	aa	bb	aa	aa	aa	bb	aa	aa	aa	aa	aa	aa	aa	aa	bb	aa	aa	aa	bb	aa	aa	aa	aa	aa	aa	aa	aa	aa	aa	bb	bb	bb	aa	aa	aa	aa	aa	aa	aa	aa	aa	aa	bb	aa	aa	aa	aa	aa
Marker4315	aaxbb	aa	bb	aa	aa	aa	bb	aa	aa	aa	aa	aa	aa	aa	aa	bb	aa	aa	aa	bb	bb	aa	aa	aa	aa	aa	aa	aa	aa	aa	bb	bb	bb	aa	aa	aa	aa	aa	aa	aa	aa	aa	aa	bb	aa	aa	aa	aa	aa
Marker4316	aaxbb	aa	bb	aa	aa	aa	bb	aa	aa	aa	aa	aa	aa	aa	aa	bb	aa	aa	aa	bb	bb	aa	aa	aa	aa	aa	aa	aa	aa	aa	bb	bb	bb	aa	aa	aa	aa	aa	aa	aa	aa	aa	aa	bb	aa	aa	aa	aa	aa
Marker4321	aaxbb	aa	bb	aa	aa	aa	bb	aa	aa	aa	aa	aa	aa	aa	aa	bb	aa	aa	aa	bb	bb	aa	aa	aa	aa	aa	aa	aa	aa	aa	bb	bb	bb	aa	aa	aa	aa	aa	aa	aa	aa	aa	aa	bb	aa	aa	aa	aa	aa
Marker4318	aaxbb	aa	bb	aa	aa	aa	bb	aa	aa	aa	aa	aa	aa	aa	aa	bb	aa	aa	aa	bb	bb	aa	aa	aa	aa	aa	aa	aa	aa	aa	bb	bb	bb	aa	aa	aa	aa	aa	aa	aa	aa	aa	aa	bb	aa	aa	aa	aa	aa
Marker4319	aaxbb	aa	bb	aa	aa	aa	bb	aa	aa	aa	aa	aa	aa	aa	aa	bb	aa	aa	aa	bb	aa	aa	aa	aa	aa	aa	aa	aa	aa	aa	bb	bb	bb	aa	aa	aa	aa	aa	aa	aa	aa	aa	aa	bb	aa	aa	aa	aa	aa
Marker4296	aaxbb	aa	bb	aa	aa	aa	bb	aa	aa	aa	aa	aa	aa	aa	aa	bb	aa	aa	aa	bb	bb	aa	aa	aa	aa	aa	aa	aa	aa	aa	bb	bb	bb	aa	aa	aa	aa	aa	aa	aa	aa	aa	aa	bb	aa	aa	aa	aa	aa
Marker4299	aaxbb	aa	bb	aa	aa	aa	bb	aa	aa	aa	aa	aa	aa	aa	aa	bb	aa	aa	aa	bb	bb	aa	aa	aa	aa	aa	aa	aa	aa	aa	bb	bb	bb	aa	aa	aa	aa	aa	aa	aa	aa	aa	aa	bb	aa	aa	aa	aa	aa
Marker4300	aaxbb	aa	bb	aa	aa	aa	bb	aa	aa	aa	aa	aa	aa	aa	aa	bb	aa	aa	aa	bb	bb	aa	aa	aa	aa	aa	aa	aa	aa	aa	bb	bb	bb	aa	aa	aa	aa	aa	aa	aa	aa	aa	aa	bb	aa	aa	aa	aa	aa
Marker4302	aaxbb	aa	bb	aa	aa	aa	bb	aa	aa	aa	aa	aa	aa	aa	aa	bb	aa	aa	aa	bb	bb	aa	aa	aa	aa	aa	aa	aa	aa	aa	bb	bb	bb	aa	aa	aa	aa	aa	aa	aa	aa	aa	aa	bb	aa	aa	aa	aa	aa
Marker4305	aaxbb	aa	bb	aa	aa	aa	bb	aa	aa	aa	aa	aa	aa	aa	aa	bb	aa	aa	aa	bb	bb	aa	aa	aa	aa	aa	aa	aa	aa	aa	bb	bb	bb	aa	aa	aa	aa	aa	aa	aa	aa	aa	aa	bb	aa	aa	aa	aa	aa
Marker4309	aaxbb	aa	bb	aa	aa	aa	bb	aa	aa	aa	aa	aa	aa	aa	aa	bb	aa	aa	aa	bb	bb	aa	aa	aa	aa	aa	aa	aa	aa	aa	bb	bb	bb	aa	aa	aa	aa	aa	aa	aa	aa	aa	aa	bb	aa	aa	aa	aa	aa
Marker4311	aaxbb	aa	bb	aa	aa	aa	bb	aa	aa	aa	aa	aa	aa	aa	aa	bb	aa	aa	aa	bb	bb	aa	aa	aa	aa	aa	aa	aa	aa	aa	bb	bb	bb	aa	aa	aa	aa	aa	aa	aa	aa	aa	aa	bb	aa	aa	aa	aa	aa
Marker4291	aaxbb	aa	bb	aa	aa	aa	bb	bb	aa	aa	aa	aa	aa	aa	aa	bb	aa	aa	aa	bb	bb	aa	aa	aa	aa	aa	aa	aa	aa	aa	bb	bb	bb	aa	aa	aa	aa	aa	aa	aa	aa	aa	aa	bb	aa	aa	aa	aa	aa
Marker4293	aaxbb	aa	bb	aa	aa	aa	--	bb	aa	aa	aa	aa	aa	aa	aa	--	aa	aa	aa	bb	bb	aa	aa	aa	aa	aa	aa	aa	aa	aa	bb	bb	bb	aa	aa	aa	aa	aa	aa	aa	aa	aa	aa	bb	aa	aa	aa	aa	aa
Marker4287	aaxbb	aa	bb	aa	aa	aa	bb	bb	aa	aa	aa	aa	aa	aa	aa	bb	aa	aa	aa	bb	bb	aa	aa	aa	aa	aa	aa	aa	aa	aa	bb	bb	bb	aa	aa	aa	aa	aa	aa	aa	aa	aa	aa	bb	aa	aa	aa	aa	aa
Marker4285	aaxbb	aa	bb	aa	aa	aa	bb	bb	aa	aa	aa	aa	aa	aa	aa	bb	aa	aa	aa	bb	bb	aa	aa	aa	aa	aa	aa	aa	aa	aa	bb	bb	bb	aa	aa	aa	aa	aa	aa	aa	aa	aa	aa	bb	aa	aa	aa	aa	aa
Marker4274	aaxbb	aa	bb	aa	aa	aa	bb	bb	aa	aa	aa	aa	aa	aa	aa	aa	aa	aa	aa	bb	bb	aa	aa	aa	aa	aa	aa	aa	aa	aa	bb	bb	bb	aa	aa	aa	aa	aa	aa	aa	aa	--	aa	bb	aa	aa	--	aa	aa
Marker4265	aaxbb	aa	bb	aa	aa	aa	ab	bb	aa	aa	aa	aa	aa	aa	aa	aa	aa	aa	aa	bb	bb	aa	aa	aa	aa	aa	aa	aa	aa	aa	bb	bb	bb	aa	aa	aa	aa	aa	aa	aa	aa	aa	aa	bb	aa	aa	aa	aa	aa
Marker4260	aaxbb	aa	bb	aa	aa	aa	ab	bb	aa	aa	aa	aa	aa	aa	aa	aa	aa	aa	bb	bb	bb	aa	aa	aa	aa	aa	aa	aa	bb	aa	aa	bb	bb	aa	aa	aa	aa	aa	aa	aa	aa	aa	aa	bb	aa	aa	aa	aa	aa
Marker4259	aaxbb	aa	bb	aa	aa	aa	ab	bb	aa	aa	aa	aa	aa	aa	aa	--	aa	aa	bb	bb	bb	aa	aa	aa	aa	aa	aa	aa	bb	aa	aa	bb	aa	aa	aa	aa	aa	aa	aa	aa	aa	bb	aa	bb	aa	aa	--	aa	aa
Marker4251	aaxbb	aa	bb	aa	aa	aa	aa	bb	aa	aa	aa	aa	aa	aa	aa	bb	aa	aa	bb	bb	bb	aa	aa	aa	aa	aa	--	aa	bb	aa	aa	bb	aa	aa	--	aa	aa	aa	aa	--	aa	aa	aa	bb	aa	aa	aa	aa	aa
Marker4240	aaxbb	aa	bb	aa	aa	aa	aa	bb	aa	aa	aa	aa	aa	aa	aa	bb	aa	bb	bb	bb	bb	aa	bb	aa	aa	aa	bb	aa	bb	bb	aa	bb	aa	aa	bb	aa	aa	aa	bb	aa	aa	bb	aa	bb	aa	bb	bb	aa	aa
Marker4243	aaxbb	aa	bb	aa	aa	aa	aa	bb	aa	aa	bb	aa	aa	aa	aa	bb	aa	bb	bb	bb	bb	aa	aa	aa	aa	aa	bb	aa	bb	bb	aa	bb	bb	aa	bb	bb	aa	aa	bb	aa	aa	bb	aa	bb	aa	bb	bb	aa	aa
Marker4263	aaxbb	aa	bb	aa	aa	aa	ab	bb	aa	aa	bb	aa	aa	aa	bb	aa	aa	aa	aa	bb	bb	aa	bb	aa	aa	aa	aa	aa	aa	bb	bb	bb	bb	aa	bb	bb	aa	bb	bb	aa	bb	aa	aa	bb	aa	bb	bb	aa	aa
Marker4275	aaxbb	bb	bb	aa	aa	aa	bb	bb	aa	aa	bb	aa	bb	bb	bb	bb	bb	bb	aa	bb	bb	aa	bb	aa	aa	aa	bb	aa	aa	bb	bb	bb	bb	aa	bb	bb	bb	bb	bb	bb	bb	bb	bb	bb	aa	bb	bb	aa	aa
Marker4267	aaxbb	bb	bb	aa	aa	aa	--	bb	aa	aa	--	aa	bb	bb	bb	aa	bb	bb	aa	bb	bb	aa	bb	aa	aa	aa	bb	aa	aa	bb	--	bb	bb	aa	--	bb	bb	bb	bb	bb	bb	bb	bb	bb	aa	bb	bb	aa	aa
AHGS0035	aaxbb	bb	bb	aa	aa	aa	aa	bb	aa	aa	bb	aa	bb	bb	bb	bb	bb	bb	bb	bb	bb	aa	bb	aa	aa	aa	bb	aa	aa	bb	bb	bb	bb	aa	bb	bb	bb	bb	bb	bb	bb	aa	bb	bb	aa	bb	bb	aa	aa
AHGS1954	aaxbb	bb	bb	aa	aa	aa	aa	bb	aa	aa	bb	aa	bb	bb	bb	aa	bb	bb	bb	bb	bb	aa	bb	aa	aa	aa	aa	aa	bb	bb	aa	bb	aa	aa	bb	bb	bb	bb	bb	bb	bb	bb	bb	bb	aa	bb	bb	aa	aa
Marker4896	aaxbb	aa	aa	aa	aa	aa	bb	bb	aa	aa	aa	bb	aa	aa	bb	aa	aa	aa	aa	aa	bb	aa	aa	aa	aa	aa	aa	aa	bb	aa	aa	aa	aa	aa	aa	aa	bb	aa	aa	aa	aa	aa	aa	aa	aa	aa	aa	aa	aa
Marker4897	aaxbb	aa	aa	aa	aa	aa	bb	bb	aa	aa	aa	aa	aa	aa	bb	aa	aa	aa	aa	aa	bb	aa	aa	aa	aa	bb	aa	aa	bb	aa	aa	bb	bb	aa	aa	aa	bb	aa	ab	aa	aa	aa	aa	aa	aa	aa	aa	aa	aa
Marker4899	aaxbb	aa	aa	aa	--	aa	--	--	aa	--	aa	--	aa	--	--	aa	aa	aa	aa	aa	bb	aa	aa	aa	aa	bb	aa	aa	bb	aa	aa	bb	bb	aa	aa	aa	bb	--	--	aa	aa	aa	aa	aa	aa	aa	aa	aa	aa
Marker4901	aaxbb	aa	aa	aa	aa	aa	bb	bb	aa	bb	aa	aa	aa	bb	bb	aa	aa	aa	aa	aa	bb	aa	aa	aa	aa	bb	aa	aa	bb	aa	aa	bb	bb	aa	aa	aa	bb	bb	ab	aa	bb	aa	aa	aa	aa	aa	bb	aa	aa
Marker4910	aaxbb	aa	aa	aa	aa	aa	bb	bb	aa	bb	aa	aa	aa	bb	bb	aa	aa	aa	aa	aa	bb	aa	aa	aa	aa	bb	aa	aa	bb	aa	bb	bb	bb	aa	aa	aa	bb	bb	ab	aa	bb	aa	aa	aa	aa	aa	bb	aa	aa
Marker4912	aaxbb	aa	aa	aa	aa	aa	aa	bb	aa	bb	aa	aa	aa	bb	bb	aa	aa	aa	aa	aa	bb	aa	aa	aa	aa	bb	aa	aa	bb	aa	bb	bb	bb	aa	aa	aa	bb	bb	ab	aa	aa	aa	aa	aa	aa	aa	bb	aa	aa
Marker4924	aaxbb	aa	aa	aa	aa	--	aa	bb	aa	aa	aa	aa	aa	aa	--	aa	aa	--	aa	aa	bb	aa	aa	aa	aa	bb	aa	aa	bb	--	bb	bb	bb	aa	aa	aa	bb	bb	--	aa	aa	aa	aa	aa	aa	aa	bb	aa	aa
Marker4928	aaxbb	aa	aa	aa	aa	aa	aa	--	--	aa	aa	aa	aa	aa	aa	aa	aa	aa	aa	aa	bb	aa	aa	aa	aa	bb	aa	aa	bb	aa	--	bb	bb	aa	aa	aa	bb	--	aa	aa	aa	aa	aa	aa	aa	aa	aa	aa	aa
Marker4932	aaxbb	aa	aa	aa	aa	--	aa	bb	aa	--	aa	aa	aa	aa	--	aa	aa	--	aa	--	bb	aa	aa	aa	aa	bb	aa	aa	bb	aa	bb	bb	bb	aa	aa	aa	bb	aa	aa	aa	aa	aa	aa	aa	aa	aa	aa	aa	aa
Marker4925	aaxbb	aa	--	aa	aa	aa	aa	bb	aa	aa	aa	aa	aa	aa	aa	aa	aa	aa	aa	aa	bb	aa	aa	aa	aa	bb	aa	aa	bb	aa	bb	bb	bb	aa	aa	aa	bb	aa	aa	aa	aa	aa	aa	aa	aa	aa	aa	aa	aa
Marker4930	aaxbb	aa	aa	aa	aa	aa	aa	bb	aa	aa	aa	aa	aa	aa	aa	aa	aa	aa	aa	aa	bb	aa	aa	aa	aa	bb	aa	aa	bb	aa	bb	bb	bb	aa	aa	aa	bb	aa	aa	aa	aa	aa	aa	aa	aa	aa	aa	aa	aa
Marker4933	aaxbb	aa	aa	aa	aa	bb	aa	--	aa	aa	aa	aa	aa	aa	aa	aa	aa	aa	aa	bb	bb	aa	aa	aa	aa	bb	aa	aa	bb	--	aa	bb	bb	aa	aa	aa	bb	aa	aa	aa	aa	aa	aa	aa	aa	aa	--	aa	aa
Marker4854	aaxbb	aa	bb	aa	aa	bb	aa	bb	bb	aa	aa	aa	aa	aa	aa	aa	aa	aa	aa	bb	bb	aa	aa	aa	aa	bb	aa	aa	bb	aa	aa	aa	bb	aa	aa	aa	bb	aa	aa	aa	aa	aa	aa	aa	aa	aa	aa	aa	aa
Marker4859	aaxbb	aa	bb	aa	aa	bb	aa	bb	bb	aa	aa	aa	aa	aa	aa	aa	aa	aa	aa	bb	bb	aa	aa	aa	aa	bb	aa	aa	bb	aa	aa	aa	bb	aa	aa	aa	bb	aa	aa	aa	aa	aa	aa	aa	aa	aa	aa	aa	aa
Marker4863	aaxbb	aa	bb	aa	aa	bb	aa	bb	bb	aa	aa	aa	aa	aa	aa	aa	aa	aa	aa	bb	bb	aa	aa	aa	aa	bb	aa	aa	bb	aa	aa	aa	bb	aa	aa	aa	bb	aa	aa	aa	aa	aa	aa	aa	aa	aa	aa	aa	aa
Marker4856	aaxbb	aa	bb	aa	aa	bb	aa	bb	bb	aa	aa	aa	aa	aa	aa	aa	aa	--	aa	bb	bb	--	--	aa	aa	bb	aa	aa	bb	aa	aa	aa	bb	aa	--	aa	bb	aa	aa	aa	aa	aa	aa	aa	aa	aa	aa	aa	aa
Marker4862	aaxbb	aa	bb	aa	aa	bb	aa	bb	bb	aa	aa	aa	aa	aa	aa	aa	aa	aa	aa	bb	bb	aa	aa	aa	aa	bb	aa	aa	bb	aa	aa	aa	bb	aa	--	aa	bb	aa	aa	aa	aa	aa	aa	aa	aa	aa	--	aa	aa
Marker4875	aaxbb	aa	bb	aa	aa	bb	aa	bb	bb	aa	aa	aa	aa	aa	aa	aa	aa	bb	aa	bb	bb	bb	bb	aa	aa	bb	aa	aa	bb	bb	aa	aa	bb	aa	bb	aa	bb	bb	aa	aa	aa	aa	aa	aa	aa	bb	bb	aa	aa
Marker4876	aaxbb	aa	bb	aa	aa	bb	aa	bb	bb	aa	aa	aa	aa	aa	aa	aa	aa	bb	aa	bb	bb	bb	bb	aa	aa	bb	aa	aa	bb	bb	aa	aa	bb	aa	bb	aa	bb	bb	aa	aa	aa	aa	aa	aa	aa	bb	bb	aa	aa
Marker4877	aaxbb	aa	bb	aa	aa	bb	aa	bb	bb	aa	aa	aa	aa	aa	aa	aa	aa	bb	aa	bb	bb	bb	bb	aa	aa	bb	aa	aa	bb	bb	aa	aa	bb	aa	bb	aa	bb	bb	aa	aa	aa	aa	aa	aa	aa	bb	bb	aa	aa
Marker4799	aaxbb	aa	bb	aa	aa	bb	aa	bb	bb	aa	aa	aa	aa	aa	bb	bb	aa	bb	aa	bb	bb	bb	bb	--	aa	bb	aa	aa	bb	bb	aa	aa	bb	aa	bb	aa	bb	bb	aa	aa	aa	aa	aa	aa	aa	bb	bb	aa	bb
Marker4800	aaxbb	aa	bb	aa	aa	bb	aa	bb	aa	aa	aa	aa	aa	aa	bb	bb	aa	bb	aa	bb	aa	bb	bb	--	aa	bb	aa	aa	bb	bb	aa	aa	bb	aa	bb	aa	bb	bb	aa	aa	aa	aa	aa	aa	aa	bb	bb	aa	bb
Marker4802	aaxbb	aa	bb	aa	aa	bb	aa	bb	aa	aa	aa	aa	aa	aa	bb	bb	aa	bb	aa	bb	aa	bb	bb	bb	aa	aa	aa	aa	bb	bb	aa	aa	bb	aa	bb	aa	bb	bb	aa	aa	aa	aa	aa	aa	aa	bb	bb	aa	bb
Marker4801	aaxbb	aa	bb	aa	aa	bb	aa	bb	bb	aa	aa	aa	aa	aa	bb	bb	aa	bb	aa	ab	aa	bb	bb	bb	aa	bb	aa	aa	bb	bb	aa	aa	bb	aa	bb	aa	bb	bb	aa	aa	aa	aa	aa	aa	aa	bb	bb	aa	bb
Marker4806	aaxbb	aa	bb	aa	aa	bb	aa	bb	bb	aa	aa	aa	aa	aa	bb	bb	aa	bb	aa	ab	aa	bb	bb	bb	aa	bb	aa	aa	bb	bb	aa	aa	bb	aa	bb	aa	bb	ab	aa	aa	aa	aa	aa	aa	aa	bb	bb	aa	bb
Marker4798	aaxbb	aa	bb	aa	aa	bb	aa	bb	bb	aa	aa	aa	aa	aa	bb	bb	aa	bb	aa	ab	aa	bb	bb	bb	aa	bb	aa	aa	bb	bb	aa	aa	bb	aa	bb	aa	bb	ab	aa	aa	aa	aa	aa	aa	aa	bb	bb	aa	bb
Marker4788	aaxbb	aa	bb	aa	aa	bb	aa	bb	aa	--	aa	aa	aa	aa	bb	bb	aa	bb	aa	--	aa	bb	bb	bb	aa	aa	aa	aa	bb	bb	aa	aa	bb	aa	bb	aa	bb	ab	aa	aa	aa	aa	aa	aa	aa	bb	bb	aa	bb
Marker4789	aaxbb	aa	bb	aa	aa	bb	aa	bb	aa	bb	aa	aa	aa	aa	bb	bb	aa	bb	aa	--	aa	bb	bb	bb	aa	--	aa	aa	bb	bb	aa	aa	bb	aa	bb	aa	bb	--	aa	aa	aa	aa	aa	aa	aa	bb	bb	aa	bb
Marker4781	aaxbb	aa	bb	aa	aa	bb	aa	bb	bb	bb	aa	aa	aa	aa	bb	bb	aa	bb	aa	ab	aa	bb	bb	bb	aa	bb	aa	aa	bb	bb	aa	aa	bb	aa	bb	aa	bb	aa	aa	aa	aa	aa	aa	aa	aa	bb	bb	aa	bb
Marker4778	aaxbb	aa	bb	aa	aa	bb	aa	bb	aa	bb	aa	aa	aa	aa	bb	bb	aa	bb	aa	ab	aa	bb	bb	bb	aa	aa	aa	aa	bb	bb	aa	aa	bb	aa	bb	aa	bb	ab	aa	aa	aa	aa	aa	aa	aa	bb	bb	aa	bb
Marker4779	aaxbb	aa	bb	aa	aa	bb	aa	bb	aa	bb	aa	aa	aa	aa	bb	bb	aa	bb	aa	ab	aa	bb	bb	bb	aa	aa	aa	aa	bb	bb	aa	aa	bb	aa	bb	aa	bb	ab	aa	aa	aa	aa	aa	aa	aa	bb	bb	aa	bb
Marker4782	aaxbb	aa	bb	aa	aa	bb	aa	bb	aa	bb	aa	aa	aa	aa	bb	bb	aa	bb	aa	ab	aa	bb	bb	bb	aa	aa	aa	aa	bb	bb	aa	aa	bb	aa	bb	aa	bb	ab	aa	aa	aa	aa	aa	aa	aa	bb	bb	aa	bb
Marker4786	aaxbb	aa	bb	aa	aa	bb	aa	bb	aa	bb	aa	aa	aa	aa	bb	bb	aa	bb	aa	ab	aa	bb	bb	bb	aa	aa	aa	aa	bb	bb	aa	aa	bb	aa	bb	aa	bb	ab	aa	aa	aa	aa	aa	aa	aa	bb	bb	aa	bb
AGGS1495	aaxbb	aa	bb	aa	aa	bb	aa	bb	aa	bb	aa	aa	aa	aa	bb	bb	aa	bb	aa	aa	aa	bb	bb	bb	aa	aa	aa	aa	bb	bb	aa	aa	bb	aa	bb	aa	bb	aa	aa	aa	aa	aa	aa	aa	aa	bb	aa	aa	bb
Marker4770	aaxbb	aa	bb	aa	bb	bb	aa	bb	aa	bb	aa	aa	aa	aa	bb	bb	aa	bb	aa	ab	aa	bb	aa	bb	aa	aa	aa	aa	bb	bb	aa	aa	bb	aa	bb	aa	bb	ab	aa	aa	aa	aa	aa	aa	aa	bb	bb	aa	bb
Marker4765	aaxbb	aa	bb	aa	bb	bb	aa	bb	aa	bb	aa	aa	aa	aa	bb	bb	aa	bb	aa	ab	aa	bb	aa	bb	aa	aa	aa	aa	bb	bb	aa	aa	bb	aa	bb	aa	bb	aa	aa	bb	aa	aa	aa	aa	aa	bb	bb	aa	bb
Marker4766	aaxbb	aa	bb	aa	bb	bb	aa	bb	aa	bb	aa	aa	aa	aa	bb	bb	aa	bb	aa	ab	aa	bb	aa	bb	aa	aa	aa	aa	bb	bb	aa	aa	bb	aa	bb	aa	bb	ab	aa	bb	aa	aa	aa	aa	aa	bb	bb	aa	bb
Marker4763	aaxbb	aa	bb	aa	bb	aa	aa	bb	aa	bb	aa	aa	aa	aa	bb	bb	aa	bb	aa	ab	aa	bb	aa	bb	aa	bb	aa	aa	bb	bb	aa	aa	bb	aa	aa	aa	bb	aa	aa	bb	aa	aa	aa	aa	aa	bb	bb	aa	bb
Marker4761	aaxbb	aa	bb	aa	bb	aa	aa	bb	aa	bb	aa	bb	aa	aa	bb	--	aa	bb	aa	aa	aa	bb	aa	bb	aa	bb	aa	aa	bb	bb	aa	aa	bb	aa	aa	aa	bb	aa	aa	bb	aa	aa	aa	aa	aa	bb	aa	aa	bb
Marker4743	aaxbb	aa	bb	aa	bb	aa	aa	bb	aa	bb	aa	bb	aa	aa	bb	--	aa	bb	aa	--	aa	bb	aa	bb	aa	bb	aa	aa	bb	bb	aa	aa	bb	aa	aa	aa	bb	aa	aa	bb	aa	aa	aa	aa	aa	bb	aa	aa	bb
Marker4748	aaxbb	aa	bb	aa	bb	aa	aa	bb	aa	bb	aa	bb	aa	aa	bb	aa	aa	bb	aa	aa	aa	bb	aa	bb	aa	bb	aa	aa	bb	bb	aa	aa	bb	aa	aa	aa	bb	aa	aa	bb	aa	aa	aa	aa	aa	bb	aa	aa	bb
Marker4756	aaxbb	aa	bb	aa	bb	aa	aa	bb	aa	bb	aa	bb	aa	aa	bb	aa	aa	bb	aa	ab	aa	bb	aa	bb	aa	bb	aa	aa	bb	bb	aa	aa	bb	aa	aa	aa	bb	aa	aa	bb	aa	aa	aa	aa	aa	bb	aa	aa	bb
Marker4741	aaxbb	aa	bb	aa	bb	aa	aa	bb	aa	bb	aa	aa	aa	aa	bb	aa	aa	bb	aa	aa	aa	bb	aa	bb	aa	bb	aa	aa	bb	bb	aa	aa	bb	aa	aa	aa	bb	aa	aa	bb	aa	aa	aa	aa	aa	bb	aa	aa	bb
Marker4747	aaxbb	aa	bb	aa	bb	aa	aa	bb	aa	bb	aa	bb	aa	aa	bb	aa	aa	bb	aa	aa	aa	bb	aa	bb	aa	aa	aa	aa	bb	bb	aa	aa	bb	aa	aa	aa	bb	aa	aa	bb	aa	aa	aa	aa	aa	bb	aa	aa	bb
Marker4749	aaxbb	aa	bb	aa	bb	aa	aa	bb	aa	bb	aa	bb	aa	aa	bb	aa	aa	bb	aa	aa	aa	bb	aa	bb	aa	aa	aa	aa	bb	bb	aa	aa	bb	aa	aa	aa	bb	aa	aa	bb	aa	aa	aa	aa	aa	bb	aa	aa	bb
Marker4750	aaxbb	aa	bb	aa	bb	aa	aa	bb	aa	bb	aa	bb	aa	aa	bb	aa	aa	bb	aa	aa	aa	bb	aa	bb	aa	aa	aa	aa	bb	bb	aa	aa	bb	aa	aa	aa	bb	aa	aa	bb	aa	aa	aa	aa	aa	bb	aa	aa	bb
Marker4751	aaxbb	aa	bb	aa	bb	aa	aa	bb	aa	bb	aa	bb	aa	aa	bb	aa	aa	bb	aa	ab	aa	bb	aa	bb	aa	aa	aa	aa	bb	bb	aa	aa	bb	aa	aa	aa	bb	aa	aa	bb	aa	aa	aa	aa	aa	bb	aa	aa	bb
Marker4942	aaxbb	aa	aa	aa	aa	bb	aa	aa	bb	aa	aa	aa	aa	aa	aa	aa	aa	aa	aa	bb	bb	aa	aa	aa	bb	bb	bb	aa	aa	aa	bb	bb	bb	aa	aa	aa	bb	aa	aa	aa	aa	aa	aa	aa	aa	aa	aa	aa	aa
Marker4943	aaxbb	aa	aa	aa	aa	bb	aa	aa	bb	aa	aa	aa	aa	aa	aa	aa	aa	aa	aa	bb	bb	aa	aa	aa	bb	bb	bb	aa	aa	aa	bb	bb	bb	aa	aa	aa	bb	aa	aa	aa	aa	aa	aa	aa	aa	aa	aa	aa	aa
Marker4944	aaxbb	aa	aa	aa	aa	bb	aa	aa	bb	aa	aa	aa	aa	aa	aa	aa	aa	aa	aa	bb	bb	aa	aa	aa	bb	bb	bb	aa	aa	aa	bb	bb	bb	aa	aa	aa	bb	aa	aa	aa	aa	aa	aa	aa	aa	aa	aa	aa	aa
Marker4945	aaxbb	aa	aa	aa	aa	bb	aa	aa	bb	aa	aa	aa	aa	aa	aa	aa	aa	aa	aa	bb	bb	aa	aa	aa	bb	bb	bb	aa	aa	aa	bb	bb	bb	aa	aa	aa	bb	aa	aa	aa	aa	aa	aa	aa	aa	aa	aa	aa	aa
Marker4946	aaxbb	aa	aa	aa	aa	bb	aa	aa	bb	aa	aa	aa	aa	aa	aa	aa	aa	aa	aa	bb	bb	aa	aa	aa	bb	bb	bb	aa	aa	aa	bb	bb	bb	aa	aa	aa	bb	aa	aa	aa	aa	aa	aa	aa	aa	aa	aa	aa	aa
AGGS1317	aaxbb	aa	aa	aa	aa	bb	aa	aa	bb	aa	aa	aa	aa	aa	aa	aa	aa	aa	aa	bb	bb	aa	aa	aa	bb	bb	bb	aa	aa	aa	bb	bb	bb	aa	aa	aa	bb	aa	aa	aa	aa	aa	aa	aa	aa	aa	aa	aa	aa
Marker4950	aaxbb	aa	aa	aa	aa	bb	aa	aa	bb	aa	aa	aa	aa	aa	aa	aa	aa	aa	aa	bb	bb	aa	aa	aa	bb	bb	bb	aa	aa	aa	bb	bb	bb	aa	aa	aa	bb	aa	aa	aa	aa	aa	aa	bb	aa	aa	aa	aa	aa
Marker4936	aaxbb	aa	aa	aa	aa	bb	aa	aa	bb	aa	aa	aa	aa	aa	aa	aa	aa	aa	aa	bb	bb	aa	aa	aa	bb	bb	bb	aa	aa	aa	bb	bb	bb	aa	aa	aa	bb	aa	aa	aa	aa	aa	aa	bb	aa	aa	aa	aa	aa
Marker4941	aaxbb	aa	aa	aa	aa	bb	aa	aa	bb	aa	aa	aa	aa	aa	aa	aa	aa	aa	aa	bb	bb	aa	aa	aa	bb	bb	bb	aa	aa	aa	bb	bb	bb	aa	aa	aa	bb	aa	aa	aa	aa	aa	aa	bb	aa	aa	aa	aa	aa
Marker4951	aaxbb	aa	aa	aa	aa	bb	aa	aa	bb	aa	aa	aa	aa	aa	aa	aa	aa	aa	aa	bb	bb	aa	aa	aa	bb	bb	bb	aa	aa	aa	bb	bb	bb	aa	aa	aa	bb	aa	aa	aa	aa	aa	aa	bb	aa	aa	aa	aa	aa
Marker4972	aaxbb	aa	aa	aa	aa	bb	aa	aa	bb	aa	aa	aa	aa	aa	aa	aa	aa	aa	aa	bb	bb	aa	aa	aa	bb	bb	bb	aa	bb	aa	bb	bb	bb	aa	aa	aa	bb	aa	aa	aa	aa	aa	aa	bb	aa	aa	aa	aa	aa
Marker4980	aaxbb	aa	aa	aa	aa	bb	aa	aa	bb	aa	aa	aa	aa	aa	aa	aa	aa	aa	aa	bb	bb	aa	aa	aa	bb	bb	bb	aa	bb	aa	bb	bb	bb	aa	aa	aa	bb	aa	aa	aa	aa	aa	aa	bb	aa	aa	aa	aa	aa
Marker5567	aaxbb	aa	aa	aa	aa	aa	aa	aa	bb	aa	aa	aa	aa	aa	aa	aa	aa	aa	bb	bb	bb	aa	aa	aa	bb	bb	bb	aa	bb	aa	aa	bb	aa	aa	aa	aa	bb	aa	aa	aa	aa	aa	aa	bb	aa	aa	aa	aa	aa
Marker5569	aaxbb	aa	aa	aa	aa	aa	aa	aa	bb	aa	aa	aa	aa	aa	aa	aa	aa	aa	bb	bb	bb	aa	aa	aa	bb	bb	bb	aa	bb	aa	aa	bb	aa	aa	aa	aa	bb	aa	aa	aa	aa	aa	aa	bb	aa	aa	aa	aa	aa
Marker5573	aaxbb	aa	aa	aa	aa	aa	aa	aa	bb	aa	aa	aa	aa	aa	aa	aa	aa	aa	bb	bb	bb	aa	aa	aa	bb	bb	bb	aa	bb	aa	aa	bb	aa	aa	aa	aa	bb	aa	aa	aa	aa	aa	aa	bb	aa	aa	aa	aa	aa
Marker5574	aaxbb	aa	aa	aa	aa	aa	aa	aa	bb	aa	aa	aa	aa	aa	aa	aa	aa	aa	bb	bb	bb	aa	aa	aa	bb	bb	bb	aa	bb	aa	aa	bb	aa	aa	aa	aa	bb	aa	aa	aa	aa	aa	aa	bb	aa	aa	aa	aa	aa
Marker5575	aaxbb	aa	aa	aa	aa	aa	aa	aa	bb	aa	aa	aa	aa	aa	aa	aa	aa	aa	bb	bb	bb	aa	aa	aa	bb	bb	bb	aa	bb	aa	aa	bb	aa	aa	aa	aa	bb	aa	aa	aa	aa	aa	aa	bb	aa	aa	aa	aa	aa
Marker4990	aaxbb	aa	aa	aa	aa	aa	aa	aa	bb	aa	aa	aa	aa	aa	aa	aa	aa	aa	bb	bb	bb	aa	aa	aa	bb	bb	bb	aa	bb	aa	aa	bb	aa	aa	aa	aa	bb	aa	aa	aa	aa	aa	aa	bb	aa	aa	aa	aa	aa
Marker5548	aaxbb	aa	aa	aa	aa	aa	aa	aa	bb	aa	aa	aa	aa	aa	aa	aa	aa	aa	bb	bb	bb	aa	aa	aa	bb	bb	bb	aa	bb	aa	aa	bb	aa	aa	aa	aa	bb	aa	aa	aa	aa	aa	aa	bb	aa	aa	aa	aa	aa
Marker5551	aaxbb	aa	aa	aa	aa	aa	aa	aa	bb	aa	aa	aa	aa	aa	aa	aa	aa	aa	bb	bb	bb	aa	aa	aa	bb	bb	bb	aa	bb	aa	aa	bb	aa	aa	aa	aa	bb	aa	aa	aa	aa	aa	aa	bb	aa	aa	aa	aa	aa
Marker5557	aaxbb	aa	aa	aa	aa	aa	aa	aa	bb	aa	aa	aa	aa	aa	aa	aa	aa	aa	bb	bb	bb	aa	aa	aa	bb	bb	bb	aa	bb	aa	aa	bb	aa	aa	aa	aa	bb	aa	aa	aa	aa	aa	aa	bb	aa	aa	aa	aa	aa
Marker5558	aaxbb	aa	aa	aa	aa	aa	aa	aa	bb	aa	aa	aa	aa	aa	aa	aa	aa	aa	bb	bb	bb	aa	aa	aa	bb	bb	bb	aa	bb	aa	aa	bb	aa	aa	aa	aa	bb	aa	aa	aa	aa	aa	aa	bb	aa	aa	aa	aa	aa
Marker5560	aaxbb	aa	aa	aa	aa	aa	aa	aa	bb	aa	aa	aa	aa	aa	aa	aa	aa	aa	bb	bb	bb	aa	aa	aa	bb	bb	bb	aa	bb	aa	aa	bb	aa	aa	aa	aa	bb	aa	aa	aa	aa	aa	aa	bb	aa	aa	aa	aa	aa
Marker5561	aaxbb	aa	aa	aa	aa	aa	aa	aa	bb	aa	aa	aa	aa	aa	aa	aa	aa	aa	bb	bb	bb	aa	aa	aa	bb	bb	bb	aa	bb	aa	aa	bb	aa	aa	aa	aa	bb	aa	aa	aa	aa	aa	aa	bb	aa	aa	aa	aa	aa
Marker5562	aaxbb	aa	aa	aa	aa	aa	aa	aa	bb	aa	aa	aa	aa	aa	aa	aa	aa	aa	bb	bb	bb	aa	aa	aa	bb	bb	bb	aa	bb	aa	aa	bb	aa	aa	aa	aa	bb	aa	aa	aa	aa	aa	aa	bb	aa	aa	aa	aa	aa
Marker5564	aaxbb	aa	aa	aa	aa	aa	aa	aa	bb	aa	aa	aa	aa	aa	aa	aa	aa	aa	bb	bb	bb	aa	aa	aa	bb	bb	bb	aa	bb	aa	aa	bb	aa	aa	aa	aa	bb	aa	aa	aa	aa	aa	aa	bb	aa	aa	aa	aa	aa
Marker5565	aaxbb	aa	aa	aa	aa	aa	aa	aa	bb	aa	aa	aa	aa	aa	aa	aa	aa	aa	bb	bb	bb	aa	aa	aa	bb	bb	bb	aa	bb	aa	aa	bb	aa	aa	aa	aa	bb	aa	aa	aa	aa	aa	aa	bb	aa	aa	aa	aa	aa
Marker5579	aaxbb	aa	aa	aa	aa	aa	aa	aa	bb	aa	aa	aa	aa	aa	aa	aa	aa	aa	bb	bb	bb	aa	aa	aa	bb	bb	bb	aa	bb	aa	aa	bb	aa	aa	aa	aa	bb	aa	aa	aa	aa	aa	aa	bb	aa	aa	aa	aa	bb
Marker5539	aaxbb	aa	aa	aa	aa	aa	aa	aa	bb	aa	aa	aa	aa	aa	aa	aa	aa	aa	bb	bb	bb	aa	aa	aa	bb	bb	bb	aa	bb	aa	aa	bb	aa	aa	aa	aa	bb	aa	aa	aa	aa	aa	aa	bb	aa	aa	aa	aa	bb
Marker5540	aaxbb	aa	aa	aa	aa	aa	aa	aa	bb	aa	aa	aa	aa	aa	aa	aa	aa	aa	bb	bb	bb	aa	aa	aa	bb	bb	bb	aa	bb	aa	aa	bb	aa	aa	aa	aa	bb	aa	aa	aa	aa	aa	aa	bb	aa	aa	aa	aa	bb
Marker5545	aaxbb	aa	aa	aa	aa	aa	aa	aa	bb	aa	aa	aa	aa	aa	aa	aa	aa	aa	bb	bb	bb	aa	aa	aa	bb	bb	bb	aa	bb	aa	aa	bb	aa	aa	aa	aa	bb	aa	aa	aa	aa	aa	aa	bb	aa	aa	aa	aa	bb
Marker5547	aaxbb	aa	aa	aa	aa	aa	aa	aa	bb	aa	aa	aa	aa	aa	aa	aa	aa	aa	bb	bb	bb	aa	aa	aa	bb	bb	bb	aa	bb	aa	aa	bb	aa	aa	aa	aa	bb	aa	aa	aa	aa	aa	aa	bb	aa	aa	aa	aa	bb
Marker5584	aaxbb	aa	aa	aa	bb	aa	aa	aa	bb	aa	aa	aa	aa	aa	aa	aa	aa	aa	bb	bb	bb	aa	aa	aa	bb	bb	bb	aa	bb	aa	aa	bb	aa	aa	aa	aa	bb	aa	aa	aa	aa	aa	aa	bb	aa	aa	aa	aa	bb
Marker5585	aaxbb	aa	aa	aa	bb	aa	aa	aa	bb	aa	aa	aa	aa	aa	aa	aa	aa	aa	bb	bb	bb	aa	aa	aa	bb	bb	bb	aa	bb	aa	aa	bb	aa	aa	aa	aa	bb	aa	aa	aa	aa	aa	aa	bb	aa	aa	aa	aa	bb
Marker5582	aaxbb	aa	aa	aa	bb	aa	aa	aa	bb	aa	aa	aa	aa	aa	aa	aa	aa	aa	bb	bb	bb	aa	aa	aa	bb	bb	bb	aa	bb	aa	aa	bb	aa	aa	aa	aa	bb	aa	aa	aa	aa	aa	aa	bb	aa	aa	aa	aa	bb
Marker5578	aaxbb	aa	aa	aa	bb	aa	aa	aa	bb	aa	aa	aa	aa	aa	aa	aa	aa	aa	bb	bb	bb	aa	aa	aa	bb	bb	bb	aa	bb	aa	aa	bb	aa	aa	aa	aa	bb	aa	aa	aa	aa	aa	aa	bb	aa	aa	aa	aa	bb
Marker5580	aaxbb	aa	aa	aa	bb	aa	aa	aa	bb	aa	aa	aa	aa	aa	aa	aa	aa	aa	bb	bb	bb	aa	aa	aa	bb	bb	bb	aa	bb	aa	aa	bb	aa	aa	aa	aa	bb	aa	aa	aa	aa	aa	aa	bb	aa	aa	bb	aa	bb
Marker5581	aaxbb	aa	aa	aa	bb	aa	aa	aa	bb	aa	aa	aa	aa	aa	aa	aa	aa	aa	bb	bb	bb	aa	aa	aa	bb	bb	bb	aa	bb	aa	aa	bb	aa	aa	aa	aa	bb	aa	aa	aa	aa	aa	aa	bb	aa	aa	bb	aa	bb
Marker5543	aaxbb	aa	aa	aa	bb	aa	aa	aa	bb	aa	aa	aa	aa	aa	aa	aa	bb	aa	bb	bb	bb	aa	aa	aa	bb	bb	bb	aa	bb	aa	aa	bb	aa	aa	aa	aa	bb	aa	aa	aa	aa	aa	aa	bb	aa	aa	bb	aa	bb
Marker5538	aaxbb	aa	aa	aa	bb	aa	aa	aa	bb	aa	aa	aa	aa	aa	aa	aa	bb	aa	bb	bb	bb	aa	aa	aa	bb	bb	bb	bb	bb	aa	aa	bb	aa	aa	aa	aa	bb	aa	aa	aa	aa	aa	aa	bb	aa	aa	bb	aa	bb
Marker5537	aaxbb	aa	aa	aa	bb	aa	aa	aa	bb	aa	aa	aa	aa	aa	aa	aa	bb	aa	bb	bb	bb	aa	aa	aa	bb	bb	bb	bb	bb	aa	aa	bb	aa	aa	aa	aa	bb	aa	aa	aa	aa	aa	aa	bb	aa	aa	bb	aa	bb
Marker5536	aaxbb	aa	aa	aa	bb	aa	aa	aa	bb	aa	aa	aa	aa	aa	aa	aa	bb	aa	bb	bb	bb	aa	aa	aa	bb	bb	bb	bb	bb	aa	aa	bb	aa	aa	aa	aa	bb	aa	aa	aa	aa	aa	aa	bb	aa	aa	bb	aa	bb
Marker5535	aaxbb	aa	aa	aa	bb	aa	aa	aa	bb	aa	aa	aa	aa	aa	aa	aa	bb	aa	bb	bb	bb	aa	aa	aa	bb	bb	bb	bb	bb	aa	aa	bb	aa	aa	aa	aa	bb	aa	aa	aa	aa	aa	aa	bb	aa	aa	bb	bb	bb
Marker5534	aaxbb	aa	aa	aa	bb	aa	aa	aa	bb	aa	aa	aa	aa	aa	aa	aa	bb	aa	bb	bb	bb	aa	aa	aa	bb	bb	bb	bb	bb	aa	aa	bb	aa	aa	aa	aa	bb	aa	aa	aa	aa	aa	aa	bb	aa	aa	bb	bb	bb
Marker5533	aaxbb	aa	aa	bb	bb	aa	aa	aa	bb	aa	aa	aa	aa	aa	aa	aa	bb	aa	bb	bb	bb	aa	aa	aa	bb	bb	bb	bb	bb	aa	aa	bb	aa	aa	aa	aa	bb	aa	aa	aa	aa	aa	aa	bb	aa	aa	bb	bb	bb
Marker5532	aaxbb	aa	aa	bb	bb	aa	aa	aa	bb	aa	aa	aa	aa	aa	aa	aa	bb	bb	bb	bb	bb	aa	aa	aa	bb	bb	bb	bb	bb	aa	aa	bb	aa	aa	aa	aa	bb	aa	aa	bb	aa	aa	bb	bb	aa	aa	bb	bb	bb
Marker5530	aaxbb	aa	aa	bb	bb	aa	aa	aa	bb	aa	aa	aa	aa	aa	aa	aa	bb	bb	bb	bb	bb	aa	aa	aa	bb	bb	bb	bb	bb	aa	aa	bb	aa	aa	aa	aa	bb	aa	aa	bb	bb	aa	bb	bb	aa	aa	bb	bb	bb
Marker5528	aaxbb	aa	aa	bb	bb	aa	bb	aa	bb	aa	aa	aa	aa	aa	bb	aa	bb	bb	bb	bb	bb	aa	aa	aa	bb	bb	bb	bb	bb	aa	aa	bb	aa	aa	bb	aa	bb	aa	aa	bb	bb	aa	bb	bb	aa	aa	bb	bb	bb
Marker5523	aaxbb	aa	aa	bb	bb	aa	bb	aa	bb	aa	bb	aa	aa	bb	bb	aa	bb	bb	bb	bb	bb	bb	aa	bb	bb	bb	bb	bb	bb	aa	aa	bb	aa	bb	bb	bb	bb	bb	aa	bb	bb	bb	bb	bb	aa	bb	bb	bb	bb
Marker5522	aaxbb	aa	aa	bb	bb	aa	bb	aa	bb	aa	bb	aa	aa	bb	bb	aa	bb	bb	bb	bb	bb	bb	aa	bb	bb	bb	bb	bb	bb	aa	aa	bb	aa	bb	bb	bb	bb	bb	aa	bb	bb	bb	bb	bb	bb	bb	bb	bb	bb
Marker5521	aaxbb	bb	aa	bb	bb	aa	bb	aa	bb	aa	bb	aa	bb	bb	bb	aa	bb	bb	bb	bb	bb	bb	aa	bb	bb	bb	bb	bb	bb	aa	aa	bb	aa	bb	bb	bb	bb	bb	aa	bb	bb	bb	bb	bb	bb	bb	bb	bb	bb
Marker5520	aaxbb	bb	aa	bb	bb	aa	bb	aa	bb	aa	bb	aa	bb	bb	bb	bb	bb	bb	bb	bb	bb	bb	aa	bb	bb	bb	bb	bb	bb	aa	aa	bb	aa	bb	bb	bb	bb	bb	aa	bb	bb	bb	bb	bb	bb	bb	bb	bb	bb
Marker5000	aaxbb	bb	aa	bb	bb	aa	bb	bb	bb	aa	bb	aa	bb	aa	aa	bb	bb	bb	bb	bb	bb	bb	aa	aa	bb	bb	bb	aa	bb	aa	aa	bb	aa	bb	bb	bb	bb	bb	aa	bb	bb	bb	bb	bb	aa	bb	bb	aa	aa
Marker5003	aaxbb	bb	aa	bb	bb	aa	bb	bb	bb	aa	bb	aa	bb	aa	aa	bb	bb	bb	bb	bb	bb	bb	aa	aa	bb	bb	bb	aa	bb	aa	aa	bb	aa	bb	bb	bb	bb	bb	aa	bb	bb	bb	bb	bb	aa	bb	bb	aa	aa
Marker5005	aaxbb	bb	aa	bb	bb	aa	bb	bb	bb	aa	bb	aa	bb	aa	aa	bb	bb	bb	bb	bb	bb	bb	aa	aa	bb	bb	bb	aa	bb	aa	aa	bb	aa	bb	bb	bb	bb	bb	aa	bb	bb	bb	bb	bb	aa	bb	bb	aa	aa
Marker5006	aaxbb	bb	aa	bb	bb	aa	bb	bb	bb	aa	bb	aa	bb	aa	aa	bb	bb	bb	bb	bb	bb	bb	aa	aa	bb	bb	aa	aa	bb	aa	aa	bb	aa	bb	bb	bb	bb	bb	aa	bb	bb	bb	bb	bb	aa	bb	bb	aa	aa
Marker5007	aaxbb	bb	aa	bb	bb	aa	bb	bb	bb	aa	bb	aa	bb	aa	aa	bb	bb	bb	bb	bb	bb	bb	aa	aa	bb	bb	aa	aa	bb	aa	aa	bb	aa	bb	bb	bb	bb	bb	aa	bb	bb	bb	bb	bb	aa	bb	bb	aa	aa
Marker5009	aaxbb	bb	aa	bb	bb	aa	bb	bb	bb	aa	bb	aa	bb	aa	aa	bb	bb	bb	bb	bb	bb	bb	aa	aa	bb	bb	aa	aa	bb	aa	aa	bb	aa	bb	bb	bb	bb	bb	aa	bb	bb	bb	bb	bb	aa	bb	bb	aa	aa
Marker5011	aaxbb	bb	aa	bb	bb	aa	bb	bb	bb	aa	bb	aa	bb	aa	aa	bb	bb	bb	bb	bb	bb	bb	aa	aa	bb	bb	aa	aa	bb	aa	aa	bb	aa	bb	bb	bb	bb	bb	aa	bb	bb	bb	bb	bb	aa	bb	bb	aa	aa
Marker5012	aaxbb	bb	aa	bb	bb	aa	bb	bb	bb	aa	bb	aa	bb	aa	aa	bb	bb	bb	bb	bb	bb	bb	aa	aa	bb	bb	aa	aa	bb	aa	aa	bb	aa	bb	bb	bb	bb	bb	aa	bb	bb	bb	bb	bb	aa	bb	bb	aa	aa
Marker5018	aaxbb	bb	aa	bb	bb	aa	bb	bb	bb	aa	bb	aa	bb	aa	aa	bb	bb	bb	bb	bb	bb	bb	aa	aa	bb	bb	aa	aa	bb	aa	aa	bb	aa	bb	bb	bb	aa	bb	aa	bb	bb	bb	bb	bb	aa	bb	bb	aa	aa
Marker5019	aaxbb	bb	aa	bb	bb	aa	bb	bb	bb	aa	bb	aa	bb	aa	aa	bb	bb	bb	bb	bb	bb	bb	aa	aa	bb	bb	aa	aa	bb	aa	aa	bb	aa	bb	bb	bb	aa	bb	aa	bb	bb	bb	bb	bb	aa	bb	bb	aa	aa
Marker5020	aaxbb	bb	aa	bb	bb	aa	bb	bb	bb	aa	bb	aa	bb	aa	aa	bb	bb	bb	bb	bb	bb	bb	aa	aa	bb	bb	aa	aa	bb	aa	aa	bb	aa	bb	bb	bb	aa	bb	aa	bb	bb	bb	bb	bb	aa	bb	bb	aa	aa
Marker5024	aaxbb	bb	aa	bb	bb	aa	bb	bb	bb	aa	bb	aa	bb	aa	aa	bb	bb	bb	bb	bb	bb	bb	aa	bb	bb	bb	aa	aa	bb	aa	aa	bb	aa	bb	bb	bb	aa	bb	bb	bb	bb	bb	bb	bb	aa	bb	bb	bb	bb
Marker5025	aaxbb	bb	aa	bb	bb	aa	bb	bb	bb	aa	bb	aa	bb	bb	aa	bb	bb	bb	bb	bb	bb	bb	aa	bb	bb	bb	aa	bb	bb	aa	aa	bb	aa	bb	bb	bb	aa	bb	bb	bb	bb	bb	bb	bb	aa	bb	bb	bb	bb
Marker5028	aaxbb	bb	aa	bb	bb	aa	bb	bb	bb	aa	bb	aa	bb	bb	aa	bb	bb	bb	bb	bb	bb	bb	aa	bb	bb	bb	aa	bb	bb	aa	aa	bb	aa	bb	bb	bb	aa	bb	bb	bb	bb	bb	bb	bb	aa	bb	bb	bb	bb
Marker5026	aaxbb	bb	aa	bb	bb	aa	bb	bb	bb	aa	bb	aa	bb	bb	bb	bb	bb	bb	bb	bb	bb	bb	aa	bb	bb	bb	aa	bb	bb	aa	aa	bb	aa	bb	bb	bb	aa	bb	bb	bb	bb	bb	bb	bb	bb	bb	bb	bb	bb
Marker5029	aaxbb	bb	aa	bb	bb	aa	bb	bb	bb	aa	bb	aa	bb	bb	bb	bb	bb	bb	bb	bb	bb	bb	aa	bb	bb	bb	aa	bb	bb	aa	aa	bb	aa	bb	bb	bb	aa	bb	bb	bb	bb	bb	bb	bb	bb	bb	bb	bb	bb
Marker5031	aaxbb	bb	aa	bb	bb	aa	bb	bb	bb	aa	bb	aa	bb	bb	bb	bb	bb	bb	bb	bb	bb	bb	aa	bb	bb	bb	aa	bb	bb	aa	aa	bb	aa	bb	bb	bb	aa	bb	bb	bb	bb	bb	bb	bb	bb	bb	bb	bb	bb
Marker5032	aaxbb	bb	aa	bb	bb	aa	bb	bb	bb	aa	bb	aa	bb	bb	bb	bb	bb	bb	bb	bb	bb	bb	aa	bb	bb	bb	aa	bb	bb	aa	aa	bb	aa	bb	bb	bb	aa	bb	bb	bb	bb	bb	bb	bb	bb	bb	bb	bb	bb
Marker5036	aaxbb	bb	aa	bb	bb	aa	bb	bb	bb	aa	bb	aa	bb	bb	bb	bb	bb	bb	bb	bb	bb	bb	aa	bb	bb	bb	aa	bb	bb	aa	aa	bb	aa	bb	bb	bb	aa	bb	bb	bb	bb	bb	bb	bb	bb	bb	bb	bb	bb
GM2009	aaxbb	bb	aa	bb	bb	aa	bb	bb	bb	aa	bb	aa	bb	bb	bb	bb	bb	bb	bb	bb	bb	bb	aa	bb	bb	bb	aa	bb	bb	aa	aa	bb	aa	bb	bb	bb	aa	bb	bb	bb	bb	bb	bb	bb	bb	bb	bb	bb	bb
Marker5039	aaxbb	bb	aa	bb	bb	aa	bb	bb	bb	aa	bb	aa	bb	bb	bb	bb	bb	bb	bb	bb	bb	bb	aa	bb	bb	bb	aa	bb	bb	aa	aa	bb	aa	bb	bb	bb	aa	bb	bb	bb	bb	bb	bb	bb	bb	bb	bb	bb	bb
Marker5041	aaxbb	bb	aa	bb	bb	aa	bb	bb	bb	aa	bb	aa	bb	bb	bb	bb	bb	bb	bb	bb	bb	bb	aa	bb	bb	bb	aa	bb	bb	aa	aa	bb	aa	bb	bb	bb	aa	bb	bb	bb	bb	bb	bb	bb	bb	bb	bb	bb	bb
Marker5044	aaxbb	bb	aa	bb	bb	aa	bb	bb	bb	aa	bb	aa	bb	bb	bb	bb	bb	bb	bb	bb	bb	bb	aa	bb	bb	bb	aa	bb	bb	aa	aa	bb	aa	bb	bb	bb	aa	bb	bb	bb	bb	bb	bb	bb	bb	bb	bb	bb	bb
Marker5045	aaxbb	bb	aa	bb	bb	aa	bb	bb	bb	aa	bb	aa	bb	bb	bb	bb	bb	bb	bb	bb	bb	bb	aa	bb	bb	bb	aa	bb	bb	aa	aa	bb	aa	bb	bb	bb	aa	bb	bb	bb	bb	bb	bb	bb	bb	bb	bb	bb	bb
Marker5050	aaxbb	bb	aa	bb	bb	aa	bb	bb	bb	aa	bb	aa	bb	bb	bb	bb	bb	bb	bb	bb	bb	bb	aa	bb	bb	bb	aa	bb	bb	aa	aa	bb	aa	bb	bb	bb	aa	bb	bb	bb	bb	bb	bb	bb	bb	bb	bb	bb	bb
Marker5051	aaxbb	bb	aa	bb	bb	aa	bb	bb	bb	aa	bb	aa	bb	bb	bb	bb	bb	bb	bb	bb	bb	bb	aa	bb	bb	bb	aa	bb	bb	aa	aa	bb	aa	bb	bb	bb	aa	bb	bb	bb	bb	bb	bb	bb	bb	bb	bb	bb	bb
Marker5053	aaxbb	bb	aa	bb	bb	aa	bb	bb	bb	aa	bb	aa	bb	bb	bb	bb	bb	bb	bb	bb	bb	bb	aa	bb	bb	bb	aa	bb	bb	aa	aa	bb	aa	bb	bb	bb	aa	bb	bb	bb	bb	bb	bb	bb	bb	bb	bb	bb	bb
Marker5057	aaxbb	bb	aa	bb	bb	aa	bb	bb	bb	aa	bb	aa	bb	bb	bb	bb	bb	bb	bb	bb	bb	bb	aa	bb	bb	bb	aa	bb	bb	aa	aa	bb	aa	bb	bb	bb	aa	bb	bb	bb	bb	bb	bb	bb	bb	bb	bb	bb	bb
Marker5058	aaxbb	bb	aa	bb	bb	aa	bb	bb	bb	aa	bb	aa	bb	bb	bb	bb	bb	bb	bb	bb	bb	bb	aa	bb	bb	bb	aa	bb	bb	aa	aa	bb	aa	bb	bb	bb	aa	bb	bb	bb	bb	bb	bb	bb	bb	bb	bb	bb	bb
Marker5060	aaxbb	bb	aa	bb	bb	aa	bb	aa	bb	aa	bb	aa	bb	bb	bb	bb	bb	bb	bb	bb	bb	bb	aa	bb	bb	bb	aa	bb	bb	aa	aa	bb	aa	bb	bb	bb	aa	bb	bb	bb	bb	bb	bb	bb	bb	bb	bb	bb	bb
Marker5063	aaxbb	bb	aa	bb	bb	aa	bb	aa	bb	aa	bb	aa	bb	bb	bb	bb	bb	bb	bb	bb	bb	bb	aa	bb	bb	bb	aa	bb	bb	aa	aa	bb	aa	bb	bb	bb	aa	bb	bb	bb	bb	bb	bb	bb	bb	bb	bb	bb	bb
Marker5064	aaxbb	bb	aa	bb	bb	aa	bb	aa	bb	aa	bb	aa	bb	bb	bb	bb	bb	bb	bb	bb	bb	bb	aa	bb	bb	bb	aa	bb	bb	aa	aa	bb	aa	bb	bb	bb	ab	bb	bb	bb	bb	bb	bb	bb	bb	bb	bb	bb	bb
Marker5067	aaxbb	bb	aa	bb	bb	aa	bb	aa	bb	aa	bb	aa	bb	bb	bb	bb	bb	bb	bb	bb	bb	bb	aa	bb	bb	bb	aa	bb	bb	aa	aa	bb	aa	bb	bb	bb	ab	bb	bb	bb	bb	bb	bb	bb	bb	bb	bb	bb	bb
Marker5070	aaxbb	bb	aa	bb	bb	aa	bb	aa	bb	aa	bb	aa	bb	bb	bb	bb	bb	bb	bb	bb	bb	bb	aa	bb	bb	bb	aa	bb	bb	aa	aa	bb	aa	bb	bb	bb	ab	bb	bb	bb	bb	bb	bb	bb	bb	bb	bb	bb	bb
Marker5071	aaxbb	bb	aa	bb	bb	aa	bb	aa	bb	aa	bb	aa	bb	bb	bb	bb	bb	bb	bb	bb	bb	bb	aa	bb	bb	bb	aa	bb	bb	aa	aa	bb	aa	bb	bb	bb	ab	bb	bb	bb	bb	bb	bb	bb	bb	bb	bb	bb	bb
Marker5072	aaxbb	bb	aa	bb	bb	aa	bb	aa	bb	aa	bb	aa	bb	bb	bb	bb	bb	bb	bb	bb	bb	bb	aa	bb	bb	bb	aa	bb	bb	aa	aa	bb	aa	bb	bb	bb	ab	bb	bb	bb	bb	bb	bb	bb	bb	bb	bb	bb	bb
Marker5074	aaxbb	bb	aa	bb	bb	aa	bb	aa	bb	aa	bb	aa	bb	bb	bb	bb	bb	bb	bb	bb	bb	bb	aa	bb	bb	bb	aa	bb	bb	aa	aa	bb	aa	bb	bb	bb	ab	bb	bb	bb	bb	bb	bb	bb	bb	bb	bb	bb	bb
Marker5079	aaxbb	bb	aa	bb	bb	aa	bb	aa	bb	aa	bb	aa	bb	bb	bb	bb	bb	bb	bb	bb	bb	bb	aa	bb	bb	bb	aa	bb	bb	aa	aa	bb	aa	bb	bb	bb	ab	bb	bb	bb	bb	bb	bb	bb	bb	bb	bb	bb	bb
Marker5082	aaxbb	bb	aa	bb	bb	aa	bb	aa	bb	aa	bb	aa	bb	bb	bb	bb	bb	bb	bb	bb	bb	bb	aa	bb	bb	bb	aa	bb	bb	aa	aa	bb	aa	bb	bb	bb	ab	bb	bb	bb	bb	bb	bb	bb	bb	bb	bb	bb	bb
Marker5085	aaxbb	bb	aa	bb	bb	aa	bb	aa	bb	aa	bb	aa	bb	bb	bb	bb	bb	bb	bb	bb	bb	bb	aa	bb	bb	bb	aa	bb	bb	aa	aa	bb	aa	bb	bb	bb	ab	bb	bb	bb	bb	bb	bb	bb	bb	bb	bb	bb	bb
Marker5086	aaxbb	bb	aa	bb	bb	aa	bb	aa	bb	aa	bb	aa	bb	bb	bb	bb	bb	bb	bb	bb	bb	bb	aa	bb	bb	bb	aa	bb	bb	aa	aa	bb	aa	bb	bb	bb	ab	bb	bb	bb	bb	bb	bb	bb	bb	bb	bb	bb	bb
Marker5087	aaxbb	bb	aa	bb	bb	aa	bb	aa	bb	aa	bb	aa	bb	bb	bb	bb	bb	bb	bb	bb	bb	bb	aa	bb	bb	bb	aa	bb	bb	aa	aa	bb	aa	bb	bb	bb	ab	bb	bb	bb	bb	bb	bb	bb	bb	bb	bb	bb	bb
Marker5089	aaxbb	bb	aa	bb	bb	aa	bb	aa	bb	aa	bb	aa	bb	bb	bb	bb	bb	bb	bb	bb	bb	bb	aa	bb	bb	bb	aa	bb	bb	aa	aa	bb	aa	bb	bb	bb	ab	bb	bb	bb	bb	bb	bb	bb	bb	bb	bb	bb	bb
Marker5090	aaxbb	bb	aa	bb	bb	aa	bb	aa	bb	aa	bb	aa	bb	bb	bb	bb	bb	bb	bb	bb	bb	bb	aa	bb	bb	bb	aa	bb	bb	aa	aa	bb	aa	bb	bb	bb	ab	bb	bb	bb	bb	bb	bb	bb	bb	bb	bb	bb	bb
Marker5092	aaxbb	bb	aa	bb	bb	aa	bb	aa	bb	aa	bb	aa	bb	bb	bb	bb	bb	bb	bb	bb	bb	bb	aa	bb	bb	bb	aa	bb	bb	aa	aa	bb	aa	bb	bb	bb	ab	bb	bb	bb	bb	bb	bb	bb	bb	bb	bb	bb	bb
Marker5095	aaxbb	bb	aa	bb	bb	aa	bb	aa	bb	aa	bb	aa	bb	bb	bb	bb	bb	bb	bb	bb	bb	bb	aa	bb	bb	bb	aa	bb	bb	aa	aa	bb	aa	bb	bb	bb	ab	bb	bb	bb	bb	bb	bb	bb	bb	bb	bb	bb	bb
Marker5096	aaxbb	bb	aa	bb	bb	aa	bb	aa	bb	aa	bb	aa	bb	bb	bb	bb	bb	bb	bb	bb	bb	bb	aa	bb	bb	bb	aa	bb	bb	aa	aa	bb	aa	bb	bb	bb	ab	bb	bb	bb	bb	bb	bb	bb	bb	bb	bb	bb	bb
Marker5098	aaxbb	bb	aa	bb	bb	aa	bb	aa	bb	aa	bb	aa	bb	bb	bb	bb	bb	bb	bb	bb	bb	bb	aa	bb	bb	bb	aa	bb	bb	aa	aa	bb	aa	bb	bb	bb	ab	bb	bb	bb	bb	bb	bb	bb	bb	bb	bb	bb	bb
Marker5102	aaxbb	bb	aa	bb	bb	aa	bb	aa	bb	aa	bb	aa	bb	bb	bb	bb	bb	bb	bb	bb	bb	bb	aa	bb	bb	bb	aa	bb	bb	aa	aa	bb	aa	bb	bb	bb	ab	bb	bb	bb	bb	bb	bb	bb	bb	bb	bb	bb	bb
Marker5104	aaxbb	bb	aa	bb	bb	aa	bb	aa	bb	aa	bb	aa	bb	bb	bb	bb	bb	bb	bb	bb	bb	bb	aa	bb	bb	bb	aa	bb	bb	aa	aa	bb	aa	bb	bb	bb	ab	bb	bb	bb	bb	bb	bb	bb	bb	bb	bb	bb	bb
Marker5105	aaxbb	bb	aa	bb	bb	aa	bb	aa	bb	aa	bb	aa	bb	bb	bb	bb	bb	bb	bb	bb	bb	bb	aa	bb	bb	bb	aa	bb	bb	aa	aa	bb	aa	bb	bb	bb	ab	bb	bb	bb	bb	bb	bb	bb	bb	bb	bb	bb	bb
Marker5107	aaxbb	bb	aa	bb	bb	aa	bb	aa	bb	aa	bb	aa	bb	bb	bb	bb	bb	bb	bb	bb	bb	bb	aa	bb	bb	bb	aa	bb	bb	aa	aa	bb	aa	bb	bb	bb	ab	bb	bb	bb	bb	bb	bb	bb	bb	bb	bb	bb	bb
Marker5110	aaxbb	bb	aa	bb	bb	aa	bb	aa	bb	aa	bb	aa	bb	bb	bb	bb	bb	bb	bb	bb	bb	bb	aa	bb	bb	bb	aa	bb	bb	aa	aa	bb	aa	bb	bb	bb	ab	bb	bb	bb	bb	bb	bb	bb	bb	bb	bb	bb	bb
Marker5112	aaxbb	bb	aa	bb	bb	aa	bb	aa	bb	aa	bb	aa	bb	bb	bb	bb	bb	bb	bb	bb	bb	bb	aa	bb	bb	bb	aa	bb	bb	aa	aa	bb	aa	bb	bb	bb	ab	bb	bb	bb	bb	bb	bb	bb	bb	bb	bb	bb	bb
Marker5113	aaxbb	bb	aa	bb	bb	aa	bb	aa	bb	aa	bb	aa	bb	bb	bb	bb	bb	bb	bb	bb	bb	bb	aa	bb	bb	bb	aa	bb	bb	aa	aa	bb	aa	bb	bb	bb	ab	bb	bb	bb	bb	bb	bb	bb	bb	bb	bb	bb	bb
Marker5114	aaxbb	bb	aa	bb	bb	aa	bb	aa	bb	aa	bb	aa	bb	bb	bb	bb	bb	bb	bb	bb	bb	bb	aa	bb	bb	bb	aa	bb	bb	aa	aa	bb	aa	bb	bb	bb	ab	bb	bb	bb	bb	bb	bb	bb	bb	bb	bb	bb	bb
Marker5118	aaxbb	bb	aa	bb	bb	aa	bb	aa	bb	aa	bb	aa	bb	bb	bb	bb	bb	bb	bb	bb	bb	bb	aa	bb	bb	bb	aa	bb	bb	aa	aa	bb	aa	bb	bb	bb	ab	bb	bb	bb	bb	bb	bb	bb	bb	bb	bb	bb	bb
Marker5121	aaxbb	bb	aa	bb	bb	aa	bb	aa	bb	aa	bb	aa	bb	bb	bb	bb	bb	bb	bb	bb	bb	bb	aa	bb	bb	bb	aa	bb	bb	aa	aa	bb	aa	bb	bb	bb	ab	bb	bb	bb	bb	bb	bb	bb	bb	bb	bb	bb	bb
Marker5122	aaxbb	bb	aa	bb	bb	aa	bb	aa	bb	aa	bb	aa	bb	bb	bb	bb	bb	bb	bb	bb	bb	bb	aa	bb	bb	bb	aa	bb	bb	aa	aa	bb	aa	bb	bb	bb	ab	bb	bb	bb	bb	bb	bb	bb	bb	bb	bb	bb	bb
Marker5124	aaxbb	bb	aa	bb	bb	aa	bb	aa	bb	aa	bb	aa	bb	bb	bb	bb	bb	bb	bb	bb	bb	bb	aa	bb	bb	bb	aa	bb	bb	aa	aa	bb	aa	bb	bb	bb	ab	bb	bb	bb	bb	bb	bb	bb	bb	bb	bb	bb	bb
Marker5125	aaxbb	bb	aa	bb	bb	aa	bb	aa	bb	aa	bb	aa	bb	bb	bb	bb	bb	bb	bb	bb	bb	bb	aa	bb	bb	bb	aa	bb	bb	aa	aa	bb	aa	bb	bb	bb	ab	bb	bb	bb	bb	bb	bb	bb	bb	bb	bb	bb	bb
Marker5126	aaxbb	bb	aa	bb	bb	aa	bb	aa	bb	aa	bb	aa	bb	bb	bb	bb	bb	bb	bb	bb	bb	bb	aa	bb	bb	bb	aa	bb	bb	aa	aa	bb	aa	bb	bb	bb	ab	bb	bb	bb	bb	bb	bb	bb	bb	bb	bb	bb	bb
Marker5128	aaxbb	bb	aa	bb	bb	aa	bb	aa	bb	aa	bb	aa	bb	bb	bb	bb	bb	bb	bb	bb	bb	bb	aa	bb	bb	bb	aa	bb	bb	aa	aa	bb	aa	bb	bb	bb	ab	bb	bb	bb	bb	bb	bb	bb	bb	bb	bb	bb	bb
Marker5130	aaxbb	bb	aa	bb	bb	aa	bb	aa	bb	aa	bb	aa	bb	bb	bb	bb	bb	bb	bb	bb	bb	bb	aa	bb	bb	bb	aa	bb	bb	aa	aa	bb	aa	bb	bb	bb	ab	bb	bb	bb	bb	bb	bb	bb	bb	bb	bb	bb	bb
Marker5131	aaxbb	bb	aa	bb	bb	aa	bb	aa	bb	aa	bb	aa	bb	bb	bb	bb	bb	bb	bb	bb	bb	bb	aa	bb	bb	bb	aa	bb	bb	aa	aa	bb	aa	bb	bb	bb	ab	bb	bb	bb	bb	bb	bb	bb	bb	bb	bb	bb	bb
Marker5132	aaxbb	bb	aa	bb	bb	aa	bb	aa	bb	aa	bb	aa	bb	bb	bb	bb	bb	bb	bb	bb	bb	bb	aa	bb	bb	bb	aa	bb	bb	aa	aa	bb	aa	bb	bb	bb	ab	bb	bb	bb	bb	bb	bb	bb	bb	bb	bb	bb	bb
Marker5133	aaxbb	bb	aa	bb	bb	aa	bb	aa	bb	aa	bb	aa	bb	bb	bb	bb	bb	bb	bb	bb	bb	bb	aa	bb	bb	bb	aa	bb	bb	aa	aa	bb	aa	bb	bb	bb	ab	bb	bb	bb	bb	bb	bb	bb	bb	bb	bb	bb	bb
Marker5136	aaxbb	bb	aa	bb	bb	aa	bb	aa	bb	aa	bb	aa	bb	bb	bb	bb	bb	bb	bb	bb	bb	bb	aa	bb	bb	bb	aa	bb	bb	aa	aa	bb	aa	bb	bb	bb	ab	bb	bb	bb	bb	bb	bb	bb	bb	bb	bb	bb	bb
Marker5137	aaxbb	bb	aa	bb	bb	aa	bb	aa	bb	aa	bb	aa	bb	bb	bb	bb	bb	bb	bb	bb	bb	bb	aa	bb	bb	bb	aa	bb	bb	aa	aa	bb	aa	bb	bb	bb	ab	bb	bb	bb	bb	bb	bb	bb	bb	bb	bb	bb	bb
Marker5138	aaxbb	bb	aa	bb	bb	aa	bb	aa	bb	aa	bb	aa	bb	bb	bb	bb	bb	bb	bb	bb	bb	bb	aa	bb	bb	bb	aa	bb	bb	aa	aa	bb	aa	bb	bb	bb	ab	bb	bb	bb	bb	bb	bb	bb	bb	bb	bb	bb	bb
Marker5140	aaxbb	bb	aa	bb	bb	aa	bb	aa	bb	aa	bb	aa	bb	bb	bb	bb	bb	bb	bb	bb	bb	bb	aa	bb	bb	bb	aa	bb	bb	aa	aa	bb	aa	bb	bb	bb	ab	bb	bb	bb	bb	bb	bb	bb	bb	bb	bb	bb	bb
Marker5141	aaxbb	bb	aa	bb	bb	aa	bb	aa	bb	aa	bb	aa	bb	bb	bb	bb	bb	bb	bb	bb	bb	bb	aa	bb	bb	bb	aa	bb	bb	aa	aa	bb	aa	bb	bb	bb	ab	bb	bb	bb	bb	bb	bb	bb	bb	bb	bb	bb	bb
Marker5145	aaxbb	bb	aa	bb	bb	aa	bb	aa	bb	aa	bb	aa	bb	bb	bb	bb	bb	bb	bb	bb	bb	bb	aa	bb	bb	bb	aa	bb	bb	aa	aa	bb	aa	bb	bb	bb	ab	bb	bb	bb	bb	bb	bb	bb	bb	bb	bb	bb	bb
Marker5146	aaxbb	bb	aa	bb	bb	aa	bb	aa	bb	aa	bb	aa	bb	bb	bb	bb	bb	bb	bb	bb	bb	bb	aa	bb	bb	bb	aa	bb	bb	aa	aa	bb	aa	bb	bb	bb	ab	bb	bb	bb	bb	bb	bb	bb	bb	bb	bb	bb	bb
Marker5147	aaxbb	bb	aa	bb	bb	aa	bb	aa	bb	aa	bb	aa	bb	bb	bb	bb	bb	bb	bb	bb	bb	bb	aa	bb	bb	bb	aa	bb	bb	aa	aa	bb	aa	bb	bb	bb	ab	bb	bb	bb	bb	bb	bb	bb	bb	bb	bb	bb	bb
Marker5148	aaxbb	bb	aa	bb	bb	aa	bb	aa	bb	aa	bb	aa	bb	bb	bb	bb	bb	bb	bb	bb	bb	bb	aa	bb	bb	bb	aa	bb	bb	aa	aa	bb	aa	bb	bb	bb	ab	bb	bb	bb	bb	bb	bb	bb	bb	bb	bb	bb	bb
Marker5159	aaxbb	bb	aa	bb	bb	aa	bb	aa	bb	aa	bb	aa	bb	bb	bb	bb	bb	bb	bb	bb	bb	bb	aa	bb	bb	bb	aa	bb	bb	aa	aa	bb	aa	bb	bb	bb	ab	bb	bb	bb	bb	bb	bb	bb	bb	bb	bb	bb	bb
Marker5160	aaxbb	bb	aa	bb	bb	aa	bb	aa	bb	aa	bb	aa	bb	bb	bb	bb	bb	bb	bb	bb	bb	bb	aa	bb	bb	bb	aa	bb	bb	aa	aa	bb	aa	bb	bb	bb	ab	bb	bb	bb	bb	bb	bb	bb	bb	bb	bb	bb	bb
Marker5161	aaxbb	bb	aa	bb	bb	aa	bb	aa	bb	aa	bb	aa	bb	bb	bb	bb	bb	bb	bb	bb	bb	bb	aa	bb	bb	bb	aa	bb	bb	aa	aa	bb	aa	bb	bb	bb	ab	bb	bb	bb	bb	bb	bb	bb	bb	bb	bb	bb	bb
Marker5163	aaxbb	bb	aa	bb	bb	aa	bb	aa	bb	aa	bb	aa	bb	bb	bb	bb	bb	bb	bb	bb	bb	bb	aa	bb	bb	bb	aa	bb	bb	aa	aa	bb	aa	bb	bb	bb	ab	bb	bb	bb	bb	bb	bb	bb	bb	bb	bb	bb	bb
Marker5164	aaxbb	bb	aa	bb	bb	aa	bb	aa	bb	aa	bb	aa	bb	bb	bb	bb	bb	bb	bb	bb	bb	bb	aa	bb	bb	bb	aa	bb	bb	aa	aa	bb	aa	bb	bb	bb	ab	bb	bb	bb	bb	bb	bb	bb	bb	bb	bb	bb	bb
Marker5168	aaxbb	bb	aa	bb	bb	aa	bb	aa	bb	aa	bb	aa	bb	bb	bb	bb	bb	bb	bb	bb	bb	bb	aa	bb	bb	bb	aa	bb	bb	aa	aa	bb	aa	bb	bb	bb	ab	bb	bb	bb	bb	bb	bb	bb	bb	bb	bb	bb	bb
Marker5170	aaxbb	bb	aa	bb	bb	aa	bb	aa	bb	aa	bb	aa	bb	bb	bb	bb	bb	bb	bb	bb	bb	bb	aa	bb	bb	bb	aa	bb	bb	aa	aa	bb	aa	bb	bb	bb	ab	bb	bb	bb	bb	bb	bb	bb	bb	bb	bb	bb	bb
Marker5172	aaxbb	bb	aa	bb	bb	aa	bb	aa	bb	aa	bb	aa	bb	bb	bb	bb	bb	bb	bb	bb	bb	bb	aa	bb	bb	bb	bb	bb	bb	aa	aa	bb	aa	bb	bb	bb	ab	bb	bb	bb	bb	bb	bb	bb	bb	bb	bb	bb	bb
Marker5175	aaxbb	bb	aa	bb	bb	aa	bb	aa	bb	aa	bb	aa	bb	bb	bb	bb	bb	bb	bb	bb	bb	bb	aa	bb	bb	bb	bb	bb	bb	aa	aa	bb	aa	bb	bb	bb	ab	bb	bb	bb	bb	bb	bb	bb	bb	bb	bb	bb	bb
Marker5176	aaxbb	bb	aa	bb	bb	aa	bb	aa	bb	aa	bb	aa	bb	bb	bb	bb	bb	bb	bb	bb	bb	bb	aa	bb	bb	bb	bb	bb	bb	aa	aa	bb	aa	bb	bb	bb	ab	bb	bb	bb	bb	bb	bb	bb	bb	bb	bb	bb	bb
Marker5182	aaxbb	bb	aa	bb	bb	aa	bb	aa	bb	aa	bb	aa	bb	bb	bb	bb	bb	bb	bb	bb	bb	bb	aa	bb	bb	bb	bb	bb	bb	aa	aa	bb	aa	bb	bb	bb	ab	bb	bb	bb	bb	bb	bb	bb	bb	bb	bb	bb	bb
Marker5184	aaxbb	bb	aa	bb	bb	aa	bb	aa	bb	aa	bb	aa	bb	bb	bb	bb	bb	bb	bb	bb	bb	bb	aa	bb	bb	bb	bb	bb	bb	aa	aa	bb	aa	bb	bb	bb	ab	bb	bb	bb	bb	bb	bb	bb	bb	bb	bb	bb	bb
Marker5189	aaxbb	bb	aa	bb	bb	aa	bb	aa	bb	aa	bb	aa	bb	bb	bb	bb	bb	bb	bb	bb	bb	bb	aa	bb	bb	bb	bb	bb	bb	aa	aa	bb	aa	bb	bb	bb	ab	bb	bb	bb	bb	bb	bb	bb	bb	bb	bb	bb	bb
Marker5190	aaxbb	bb	aa	bb	bb	aa	bb	aa	bb	aa	bb	aa	bb	bb	bb	bb	bb	bb	bb	bb	bb	bb	aa	bb	bb	bb	bb	bb	bb	aa	aa	bb	aa	bb	bb	bb	ab	bb	bb	bb	bb	bb	bb	bb	bb	bb	bb	bb	bb
Marker5192	aaxbb	bb	aa	bb	bb	aa	bb	aa	bb	aa	bb	aa	bb	bb	bb	bb	bb	bb	bb	bb	bb	bb	aa	bb	bb	bb	bb	bb	bb	aa	aa	bb	aa	bb	bb	bb	ab	bb	bb	bb	bb	bb	bb	bb	bb	bb	bb	bb	bb
Marker5198	aaxbb	bb	aa	bb	bb	aa	bb	aa	bb	aa	bb	aa	bb	bb	bb	bb	bb	bb	bb	bb	bb	bb	aa	bb	bb	bb	bb	bb	bb	aa	aa	bb	aa	bb	bb	bb	ab	bb	bb	bb	bb	bb	bb	bb	bb	bb	bb	bb	bb
Marker5199	aaxbb	bb	aa	bb	bb	aa	bb	aa	bb	aa	bb	aa	bb	bb	bb	bb	bb	bb	bb	bb	bb	bb	aa	bb	bb	bb	bb	bb	bb	aa	aa	bb	aa	bb	bb	bb	ab	bb	bb	bb	bb	bb	bb	bb	bb	bb	bb	bb	bb
Marker5200	aaxbb	bb	aa	bb	bb	aa	bb	aa	bb	aa	bb	aa	bb	bb	bb	bb	bb	bb	bb	bb	bb	bb	aa	bb	bb	bb	bb	bb	bb	aa	aa	bb	aa	bb	bb	bb	ab	bb	bb	bb	bb	bb	bb	bb	bb	bb	bb	bb	bb
Marker5205	aaxbb	bb	aa	bb	bb	aa	bb	aa	bb	aa	bb	aa	bb	bb	bb	bb	bb	bb	bb	bb	bb	bb	aa	bb	bb	bb	bb	bb	bb	aa	aa	bb	aa	bb	bb	bb	ab	bb	bb	bb	bb	bb	bb	bb	bb	bb	bb	bb	bb
Marker5206	aaxbb	bb	aa	bb	bb	aa	bb	aa	bb	aa	bb	aa	bb	bb	bb	bb	bb	bb	bb	bb	bb	bb	aa	bb	bb	bb	bb	bb	bb	aa	aa	bb	aa	bb	bb	bb	ab	bb	bb	bb	bb	bb	bb	bb	bb	bb	bb	bb	bb
Marker5208	aaxbb	bb	aa	bb	bb	aa	bb	aa	bb	aa	bb	aa	bb	bb	bb	bb	bb	bb	bb	bb	bb	bb	aa	bb	bb	bb	bb	bb	bb	aa	aa	bb	aa	bb	bb	bb	ab	bb	bb	bb	bb	bb	bb	bb	bb	bb	bb	bb	bb
Marker5210	aaxbb	bb	aa	bb	bb	aa	bb	aa	bb	aa	bb	aa	bb	bb	bb	bb	bb	bb	bb	bb	bb	bb	aa	bb	bb	bb	bb	bb	bb	aa	aa	bb	aa	bb	bb	bb	ab	bb	bb	bb	bb	bb	bb	bb	bb	bb	bb	bb	bb
Marker5211	aaxbb	bb	aa	bb	bb	aa	bb	aa	bb	aa	bb	aa	bb	bb	bb	bb	bb	bb	bb	bb	bb	bb	aa	bb	bb	bb	bb	bb	bb	aa	aa	bb	aa	bb	bb	bb	ab	bb	bb	bb	bb	bb	bb	bb	bb	bb	bb	bb	bb
Marker5213	aaxbb	bb	aa	bb	bb	aa	bb	aa	bb	aa	bb	aa	bb	bb	bb	bb	bb	bb	bb	bb	bb	bb	aa	bb	bb	bb	bb	bb	bb	aa	aa	bb	aa	bb	bb	bb	ab	bb	bb	bb	bb	bb	bb	bb	bb	bb	bb	bb	bb
Marker5215	aaxbb	bb	aa	bb	bb	aa	bb	aa	bb	aa	bb	aa	bb	bb	bb	bb	bb	bb	bb	bb	bb	bb	aa	bb	bb	bb	bb	bb	bb	aa	aa	bb	aa	bb	bb	bb	ab	bb	bb	bb	bb	bb	bb	bb	bb	bb	bb	bb	bb
Marker5217	aaxbb	bb	aa	bb	bb	aa	bb	aa	bb	aa	bb	aa	bb	bb	bb	bb	bb	bb	bb	bb	bb	bb	aa	bb	bb	bb	bb	bb	bb	aa	aa	bb	aa	bb	bb	bb	ab	bb	bb	bb	bb	bb	bb	bb	bb	bb	bb	bb	bb
Marker5218	aaxbb	bb	aa	bb	bb	aa	bb	aa	bb	aa	bb	aa	bb	bb	bb	bb	bb	bb	bb	bb	bb	bb	aa	bb	bb	bb	bb	bb	bb	aa	aa	bb	aa	bb	bb	bb	ab	bb	bb	bb	bb	bb	bb	bb	bb	bb	bb	bb	bb
Marker5219	aaxbb	bb	aa	bb	bb	aa	bb	aa	bb	aa	bb	aa	bb	bb	bb	bb	bb	bb	bb	bb	bb	bb	aa	bb	bb	bb	bb	bb	bb	aa	aa	bb	aa	bb	bb	bb	ab	bb	bb	bb	bb	bb	bb	bb	bb	bb	bb	bb	bb
Marker5220	aaxbb	bb	aa	bb	bb	aa	bb	aa	bb	aa	bb	aa	bb	bb	bb	bb	bb	bb	bb	bb	bb	bb	aa	bb	bb	bb	bb	bb	bb	aa	aa	bb	aa	bb	bb	bb	ab	bb	bb	bb	bb	bb	bb	bb	bb	bb	bb	bb	bb
Marker5223	aaxbb	bb	aa	bb	bb	aa	bb	aa	bb	aa	bb	aa	bb	bb	bb	bb	bb	bb	bb	bb	bb	bb	aa	bb	bb	bb	bb	bb	bb	aa	aa	bb	aa	bb	bb	bb	ab	bb	bb	bb	bb	bb	bb	bb	bb	bb	bb	bb	bb
Marker5224	aaxbb	bb	aa	bb	bb	aa	bb	aa	bb	aa	bb	aa	bb	bb	bb	bb	bb	bb	bb	bb	bb	bb	aa	bb	bb	bb	bb	bb	bb	aa	aa	bb	aa	bb	bb	bb	ab	bb	bb	bb	bb	bb	bb	bb	bb	bb	bb	bb	bb
Marker5235	aaxbb	bb	aa	bb	bb	aa	bb	aa	bb	aa	bb	aa	bb	bb	bb	bb	bb	bb	bb	bb	bb	bb	aa	bb	bb	bb	bb	bb	bb	aa	aa	bb	aa	bb	bb	bb	ab	bb	bb	bb	bb	bb	bb	bb	bb	bb	bb	bb	bb
Marker5237	aaxbb	bb	aa	bb	bb	aa	bb	aa	bb	aa	bb	aa	bb	bb	bb	bb	bb	bb	bb	bb	bb	bb	aa	bb	bb	bb	bb	bb	bb	aa	aa	bb	aa	bb	bb	bb	ab	bb	bb	bb	bb	bb	bb	bb	bb	bb	bb	bb	bb
Marker5238	aaxbb	bb	aa	bb	bb	aa	bb	aa	bb	aa	bb	aa	bb	bb	bb	bb	bb	bb	bb	bb	bb	bb	aa	bb	bb	bb	bb	bb	bb	aa	aa	bb	aa	bb	bb	bb	ab	bb	bb	bb	bb	bb	bb	bb	bb	bb	bb	bb	bb
Marker5242	aaxbb	bb	aa	bb	bb	aa	bb	aa	bb	aa	bb	aa	bb	bb	bb	bb	bb	bb	bb	bb	bb	bb	aa	bb	bb	bb	bb	bb	bb	aa	aa	bb	aa	bb	bb	bb	ab	bb	bb	bb	bb	bb	bb	bb	bb	bb	bb	bb	bb
Marker5244	aaxbb	bb	aa	bb	bb	aa	bb	aa	bb	aa	bb	aa	bb	bb	bb	bb	bb	bb	bb	bb	bb	bb	aa	bb	bb	bb	bb	bb	bb	aa	aa	bb	aa	bb	bb	bb	ab	bb	bb	bb	bb	bb	bb	bb	bb	bb	bb	bb	bb
Marker5245	aaxbb	bb	aa	bb	bb	aa	bb	aa	bb	aa	bb	aa	bb	bb	bb	bb	bb	bb	bb	bb	bb	bb	aa	bb	bb	bb	bb	bb	bb	aa	aa	bb	aa	bb	bb	bb	ab	bb	bb	bb	bb	bb	bb	bb	bb	bb	bb	bb	bb
Marker5247	aaxbb	bb	aa	bb	bb	aa	bb	aa	bb	aa	bb	aa	bb	bb	bb	bb	bb	bb	bb	bb	bb	bb	aa	bb	bb	bb	bb	bb	bb	aa	aa	bb	aa	bb	bb	bb	ab	bb	bb	bb	bb	bb	bb	bb	bb	bb	bb	bb	bb
Marker5248	aaxbb	bb	aa	bb	bb	aa	bb	aa	bb	aa	bb	aa	bb	bb	bb	bb	bb	bb	bb	bb	bb	bb	aa	bb	bb	bb	bb	bb	bb	aa	aa	bb	aa	bb	bb	bb	ab	bb	bb	bb	bb	bb	bb	bb	bb	bb	bb	bb	bb
Marker5265	aaxbb	bb	aa	bb	bb	aa	bb	aa	bb	aa	bb	aa	bb	bb	bb	bb	bb	bb	bb	bb	bb	bb	aa	bb	bb	bb	bb	bb	bb	aa	aa	bb	aa	bb	bb	bb	ab	bb	bb	bb	bb	bb	bb	bb	bb	bb	bb	bb	bb
Marker5267	aaxbb	bb	aa	bb	bb	aa	bb	aa	bb	aa	bb	aa	bb	bb	bb	bb	bb	bb	bb	bb	bb	bb	aa	bb	bb	bb	bb	bb	bb	aa	aa	bb	aa	bb	bb	bb	ab	bb	bb	bb	bb	bb	bb	bb	bb	bb	bb	bb	bb
Marker5269	aaxbb	bb	aa	bb	bb	aa	bb	aa	bb	aa	bb	aa	bb	bb	bb	bb	bb	bb	bb	bb	bb	bb	aa	bb	bb	bb	bb	bb	bb	aa	aa	bb	aa	bb	bb	bb	ab	bb	bb	bb	bb	bb	bb	bb	bb	bb	bb	bb	bb
Marker5273	aaxbb	bb	aa	bb	bb	aa	bb	aa	bb	aa	bb	aa	bb	bb	bb	bb	bb	bb	bb	bb	bb	bb	aa	bb	bb	bb	bb	bb	bb	aa	aa	bb	aa	bb	bb	bb	ab	bb	bb	bb	bb	bb	bb	bb	bb	bb	bb	bb	bb
Marker5274	aaxbb	bb	aa	bb	bb	aa	bb	aa	bb	aa	bb	aa	bb	bb	bb	bb	bb	bb	bb	bb	bb	bb	aa	bb	bb	bb	bb	bb	bb	aa	aa	bb	aa	bb	bb	bb	ab	bb	bb	bb	bb	bb	bb	bb	bb	bb	bb	bb	bb
Marker5279	aaxbb	bb	aa	bb	bb	aa	bb	aa	bb	aa	bb	aa	bb	bb	bb	bb	bb	bb	bb	bb	bb	bb	aa	bb	bb	bb	bb	bb	bb	aa	aa	bb	aa	bb	bb	bb	ab	bb	bb	bb	bb	bb	bb	bb	bb	bb	bb	bb	bb
Marker5280	aaxbb	bb	aa	bb	bb	aa	bb	aa	bb	aa	bb	aa	bb	bb	bb	bb	bb	bb	bb	bb	bb	bb	aa	bb	bb	bb	bb	bb	bb	aa	aa	bb	aa	bb	bb	bb	ab	bb	bb	bb	bb	bb	bb	bb	bb	bb	bb	bb	bb
Marker5282	aaxbb	bb	aa	bb	bb	aa	bb	aa	bb	aa	bb	aa	bb	bb	bb	bb	bb	bb	bb	bb	bb	bb	aa	bb	bb	bb	bb	bb	bb	aa	aa	bb	aa	bb	bb	bb	ab	bb	bb	bb	bb	bb	bb	bb	bb	bb	bb	bb	bb
Marker5290	aaxbb	bb	aa	bb	bb	aa	bb	aa	bb	aa	bb	aa	bb	bb	bb	bb	bb	bb	bb	bb	bb	bb	aa	bb	bb	bb	bb	bb	bb	aa	aa	bb	aa	bb	bb	bb	ab	bb	bb	bb	bb	bb	bb	bb	bb	bb	bb	bb	bb
Marker5292	aaxbb	bb	aa	bb	bb	aa	bb	aa	bb	aa	bb	aa	bb	bb	bb	bb	bb	bb	bb	bb	bb	bb	aa	bb	bb	bb	bb	bb	bb	aa	aa	bb	aa	bb	bb	bb	aa	bb	bb	bb	bb	bb	bb	bb	bb	bb	bb	bb	bb
Marker5293	aaxbb	bb	aa	bb	bb	aa	bb	aa	bb	aa	bb	aa	bb	bb	bb	bb	bb	bb	bb	bb	bb	bb	aa	bb	bb	bb	bb	bb	bb	aa	aa	bb	aa	bb	bb	bb	aa	bb	bb	bb	bb	bb	bb	bb	bb	bb	bb	bb	bb
Marker5294	aaxbb	bb	aa	bb	bb	aa	bb	aa	bb	aa	bb	aa	bb	bb	bb	bb	bb	bb	bb	bb	bb	bb	aa	bb	bb	bb	bb	bb	bb	aa	aa	bb	aa	bb	bb	bb	aa	bb	bb	bb	bb	bb	bb	bb	bb	bb	bb	bb	bb
Marker5297	aaxbb	bb	aa	bb	bb	aa	bb	aa	bb	aa	bb	aa	bb	bb	bb	bb	bb	bb	bb	bb	bb	bb	aa	bb	bb	bb	bb	bb	bb	aa	aa	bb	aa	bb	bb	bb	aa	bb	bb	bb	bb	bb	bb	bb	bb	bb	bb	bb	bb
Marker5298	aaxbb	bb	aa	bb	bb	aa	bb	aa	bb	aa	bb	aa	bb	bb	bb	bb	bb	bb	bb	bb	bb	bb	aa	bb	bb	bb	bb	bb	bb	aa	aa	bb	aa	bb	bb	bb	aa	bb	bb	bb	bb	bb	bb	bb	bb	bb	bb	bb	bb
Marker5299	aaxbb	bb	aa	bb	bb	aa	bb	aa	bb	aa	bb	aa	bb	bb	bb	bb	bb	bb	bb	bb	bb	bb	aa	bb	bb	bb	bb	bb	bb	aa	aa	bb	aa	bb	bb	bb	aa	bb	bb	bb	bb	bb	bb	bb	bb	bb	bb	bb	bb
Marker5300	aaxbb	bb	aa	bb	bb	aa	bb	aa	bb	aa	bb	aa	bb	bb	bb	bb	bb	bb	bb	bb	bb	bb	aa	bb	bb	bb	bb	bb	bb	aa	aa	bb	aa	bb	bb	bb	aa	bb	bb	bb	bb	bb	bb	bb	bb	bb	bb	bb	bb
Marker5306	aaxbb	bb	aa	bb	bb	aa	bb	aa	bb	aa	bb	aa	bb	bb	bb	bb	bb	bb	bb	bb	bb	bb	aa	bb	bb	bb	bb	bb	bb	aa	aa	bb	aa	bb	bb	bb	aa	bb	bb	bb	bb	bb	bb	bb	bb	bb	bb	bb	bb
Marker5307	aaxbb	bb	aa	bb	bb	aa	bb	aa	bb	aa	bb	aa	bb	bb	bb	bb	bb	bb	bb	bb	bb	bb	aa	bb	bb	bb	bb	bb	bb	aa	aa	bb	aa	bb	bb	bb	aa	bb	bb	bb	bb	bb	bb	bb	bb	bb	bb	bb	bb
Marker5308	aaxbb	bb	aa	bb	bb	aa	bb	aa	bb	aa	bb	aa	bb	bb	bb	bb	bb	bb	bb	bb	bb	bb	aa	bb	bb	bb	bb	bb	bb	aa	aa	bb	aa	bb	bb	bb	aa	bb	bb	bb	bb	bb	bb	bb	bb	bb	bb	bb	bb
Marker5311	aaxbb	bb	aa	bb	bb	aa	bb	aa	bb	aa	bb	aa	bb	bb	bb	bb	bb	bb	bb	bb	bb	bb	aa	bb	bb	bb	bb	bb	bb	aa	aa	bb	aa	bb	bb	bb	aa	bb	bb	bb	bb	bb	bb	bb	bb	bb	bb	bb	bb
Marker5318	aaxbb	bb	aa	bb	bb	aa	bb	aa	bb	aa	bb	aa	bb	bb	bb	bb	bb	bb	bb	bb	bb	bb	aa	bb	bb	bb	bb	bb	bb	aa	aa	bb	aa	bb	bb	bb	aa	bb	bb	bb	bb	bb	bb	bb	bb	bb	bb	bb	bb
Marker5319	aaxbb	bb	aa	bb	bb	aa	bb	aa	bb	aa	bb	aa	bb	bb	bb	bb	bb	bb	bb	bb	bb	bb	aa	bb	bb	bb	bb	bb	bb	aa	aa	bb	aa	bb	bb	bb	aa	bb	bb	bb	bb	bb	bb	bb	bb	bb	bb	bb	bb
Marker5324	aaxbb	bb	aa	bb	bb	aa	bb	aa	bb	aa	bb	aa	bb	bb	bb	bb	bb	bb	bb	bb	bb	bb	aa	bb	bb	bb	bb	bb	bb	aa	aa	bb	aa	bb	bb	bb	aa	bb	bb	bb	bb	bb	bb	bb	bb	bb	bb	bb	bb
Marker5326	aaxbb	bb	aa	bb	bb	aa	bb	aa	bb	aa	bb	aa	bb	bb	bb	bb	bb	bb	bb	bb	bb	bb	aa	bb	bb	bb	bb	bb	bb	aa	aa	bb	aa	bb	bb	bb	aa	bb	bb	bb	bb	bb	bb	bb	bb	bb	bb	bb	bb
Marker5329	aaxbb	bb	aa	bb	bb	aa	bb	aa	bb	aa	bb	aa	bb	bb	bb	bb	bb	bb	bb	bb	bb	bb	aa	bb	bb	bb	bb	bb	bb	aa	aa	bb	aa	bb	bb	bb	aa	bb	bb	bb	bb	bb	bb	bb	bb	bb	bb	bb	bb
Marker5332	aaxbb	bb	aa	bb	bb	aa	bb	aa	bb	aa	bb	aa	bb	bb	bb	bb	bb	bb	bb	bb	bb	bb	aa	bb	bb	bb	bb	bb	bb	aa	aa	bb	aa	bb	bb	bb	aa	bb	bb	bb	bb	bb	bb	bb	bb	bb	bb	bb	bb
Marker5335	aaxbb	bb	aa	bb	bb	aa	bb	aa	bb	aa	bb	aa	bb	bb	bb	bb	bb	bb	bb	bb	bb	bb	aa	bb	bb	bb	bb	bb	bb	aa	aa	bb	aa	bb	bb	bb	aa	bb	bb	bb	bb	bb	bb	bb	bb	bb	bb	bb	bb
Marker5338	aaxbb	bb	aa	bb	bb	aa	bb	aa	bb	aa	bb	aa	bb	bb	bb	bb	bb	bb	bb	bb	bb	bb	aa	bb	bb	bb	bb	bb	bb	aa	aa	bb	aa	bb	bb	bb	aa	bb	bb	bb	bb	bb	bb	bb	bb	bb	bb	bb	bb
Marker5339	aaxbb	bb	aa	bb	bb	aa	bb	aa	bb	aa	bb	aa	bb	bb	bb	bb	bb	bb	bb	bb	bb	bb	aa	bb	bb	bb	bb	bb	bb	aa	aa	bb	aa	bb	bb	bb	aa	bb	bb	bb	bb	bb	bb	bb	bb	bb	bb	bb	bb
Marker5340	aaxbb	bb	aa	bb	bb	aa	bb	aa	bb	aa	bb	aa	bb	bb	bb	bb	bb	bb	bb	bb	bb	bb	aa	bb	bb	bb	bb	bb	bb	aa	aa	bb	aa	bb	bb	bb	aa	bb	bb	bb	bb	bb	bb	bb	bb	bb	bb	bb	bb
Marker5342	aaxbb	bb	aa	bb	bb	aa	bb	aa	bb	aa	bb	aa	bb	bb	bb	bb	bb	bb	bb	bb	bb	bb	aa	bb	bb	bb	bb	bb	bb	aa	aa	bb	aa	bb	bb	bb	aa	bb	bb	bb	bb	bb	bb	bb	bb	bb	bb	bb	bb
Marker5354	aaxbb	bb	aa	bb	bb	aa	bb	aa	bb	aa	bb	aa	bb	bb	bb	bb	bb	bb	bb	bb	bb	bb	aa	bb	bb	bb	bb	bb	bb	aa	aa	bb	aa	bb	bb	bb	aa	bb	bb	bb	bb	bb	bb	bb	bb	bb	bb	bb	bb
Marker5355	aaxbb	bb	aa	bb	bb	aa	bb	aa	bb	aa	bb	aa	bb	bb	bb	bb	bb	bb	bb	bb	bb	bb	aa	bb	bb	bb	bb	bb	bb	aa	aa	bb	aa	bb	bb	bb	aa	bb	bb	bb	bb	bb	bb	bb	bb	bb	bb	bb	bb
Marker5357	aaxbb	bb	aa	bb	bb	aa	bb	aa	bb	aa	bb	aa	bb	bb	bb	bb	bb	bb	bb	bb	bb	bb	aa	bb	bb	bb	bb	bb	bb	aa	aa	bb	aa	bb	bb	bb	aa	bb	bb	bb	bb	bb	bb	bb	bb	bb	bb	bb	bb
Marker5359	aaxbb	bb	aa	bb	bb	aa	bb	aa	bb	aa	bb	aa	bb	bb	bb	bb	bb	bb	bb	bb	bb	bb	aa	bb	bb	bb	bb	bb	bb	aa	aa	bb	aa	bb	bb	bb	aa	bb	bb	bb	bb	bb	bb	bb	bb	bb	bb	bb	bb
Marker5360	aaxbb	bb	aa	bb	bb	aa	bb	aa	bb	aa	bb	aa	bb	bb	bb	bb	bb	bb	bb	bb	bb	bb	aa	bb	bb	bb	bb	bb	bb	aa	aa	bb	aa	bb	bb	bb	aa	bb	bb	bb	bb	bb	bb	bb	bb	bb	bb	bb	bb
Marker5364	aaxbb	bb	aa	bb	bb	aa	bb	aa	bb	aa	bb	aa	bb	bb	bb	bb	bb	bb	bb	bb	bb	bb	aa	bb	bb	bb	bb	bb	bb	aa	aa	bb	aa	bb	bb	bb	aa	bb	bb	bb	bb	bb	bb	bb	bb	bb	bb	bb	bb
Marker5365	aaxbb	bb	aa	bb	bb	aa	bb	aa	bb	aa	bb	aa	bb	bb	bb	bb	bb	bb	bb	bb	bb	bb	aa	bb	bb	bb	bb	bb	bb	aa	aa	bb	aa	bb	bb	bb	aa	bb	bb	bb	bb	bb	bb	bb	bb	bb	bb	bb	bb
Marker5367	aaxbb	bb	aa	bb	bb	aa	bb	aa	bb	aa	bb	aa	bb	bb	bb	bb	bb	bb	bb	bb	bb	bb	aa	bb	bb	bb	bb	bb	bb	aa	aa	bb	aa	bb	bb	bb	bb	bb	bb	bb	bb	bb	bb	bb	bb	bb	bb	bb	bb
Marker5371	aaxbb	bb	aa	bb	bb	aa	bb	aa	bb	aa	bb	aa	bb	bb	bb	bb	bb	bb	bb	bb	bb	bb	aa	bb	bb	bb	bb	bb	bb	aa	aa	bb	aa	bb	bb	bb	bb	bb	bb	bb	bb	bb	bb	bb	bb	bb	bb	bb	bb
Marker5374	aaxbb	bb	aa	bb	bb	aa	bb	aa	bb	aa	bb	aa	bb	bb	bb	bb	bb	bb	bb	bb	bb	bb	aa	bb	bb	bb	bb	bb	bb	aa	aa	bb	aa	bb	bb	bb	bb	bb	bb	bb	bb	bb	bb	bb	bb	bb	bb	bb	bb
Marker5375	aaxbb	bb	aa	bb	bb	aa	bb	aa	bb	aa	bb	aa	bb	bb	bb	bb	bb	bb	bb	bb	bb	bb	aa	bb	bb	bb	bb	bb	bb	aa	aa	bb	aa	bb	bb	bb	--	bb	bb	bb	bb	bb	bb	bb	bb	bb	bb	bb	bb
Marker5378	aaxbb	bb	aa	bb	bb	aa	bb	aa	bb	aa	bb	aa	bb	bb	bb	bb	bb	bb	bb	bb	bb	bb	aa	bb	bb	bb	bb	bb	bb	aa	aa	bb	aa	bb	bb	bb	bb	bb	bb	bb	bb	bb	bb	bb	bb	bb	bb	bb	bb
Marker5379	aaxbb	bb	aa	bb	bb	aa	bb	aa	bb	aa	bb	aa	bb	bb	bb	bb	bb	bb	bb	bb	bb	bb	aa	bb	bb	bb	bb	bb	bb	aa	aa	bb	aa	bb	bb	bb	bb	bb	bb	bb	bb	bb	bb	bb	bb	bb	bb	bb	bb
Marker5380	aaxbb	bb	aa	bb	bb	aa	bb	aa	bb	aa	bb	aa	bb	bb	bb	bb	bb	bb	bb	bb	bb	bb	aa	bb	bb	bb	bb	bb	bb	aa	aa	bb	aa	bb	bb	bb	bb	bb	bb	bb	bb	bb	bb	bb	bb	bb	bb	bb	bb
Marker5382	aaxbb	bb	aa	bb	bb	aa	bb	aa	bb	aa	bb	aa	bb	bb	bb	bb	bb	bb	bb	bb	bb	bb	aa	bb	bb	bb	bb	bb	bb	aa	aa	bb	aa	bb	bb	bb	bb	bb	bb	bb	bb	bb	bb	bb	bb	bb	bb	bb	bb
Marker5390	aaxbb	bb	aa	bb	bb	aa	bb	aa	bb	aa	bb	aa	bb	bb	bb	bb	bb	bb	bb	bb	bb	bb	aa	bb	bb	bb	bb	bb	bb	aa	aa	bb	aa	bb	bb	bb	bb	bb	bb	bb	bb	bb	bb	bb	bb	bb	bb	bb	bb
Marker5394	aaxbb	bb	aa	bb	bb	aa	bb	aa	bb	aa	bb	aa	bb	bb	bb	bb	bb	bb	bb	bb	bb	bb	aa	bb	bb	bb	bb	bb	bb	aa	aa	bb	aa	bb	bb	bb	bb	bb	bb	bb	bb	bb	bb	bb	bb	bb	bb	bb	bb
Marker5396	aaxbb	bb	aa	bb	bb	aa	bb	aa	bb	aa	bb	aa	bb	bb	bb	bb	bb	bb	bb	bb	bb	bb	aa	bb	bb	bb	bb	bb	bb	aa	aa	bb	aa	bb	bb	bb	bb	bb	bb	bb	bb	bb	bb	bb	bb	bb	bb	bb	bb
Marker5399	aaxbb	bb	aa	bb	bb	aa	bb	aa	bb	aa	bb	aa	bb	bb	bb	bb	bb	bb	bb	bb	bb	bb	aa	bb	bb	bb	bb	bb	bb	aa	aa	bb	aa	bb	bb	bb	bb	bb	bb	bb	bb	bb	bb	bb	bb	bb	bb	bb	bb
Marker5400	aaxbb	bb	aa	bb	bb	aa	bb	aa	bb	aa	bb	aa	bb	bb	bb	bb	bb	bb	bb	bb	bb	bb	aa	bb	bb	bb	bb	bb	bb	aa	aa	bb	aa	bb	bb	bb	bb	bb	bb	bb	bb	bb	bb	bb	bb	bb	bb	bb	bb
Marker5411	aaxbb	bb	aa	bb	bb	aa	bb	aa	bb	aa	bb	aa	bb	bb	bb	bb	bb	bb	bb	bb	bb	bb	aa	bb	bb	bb	bb	bb	bb	aa	aa	bb	aa	bb	bb	bb	bb	bb	bb	bb	bb	bb	bb	bb	bb	bb	bb	bb	bb
Marker5412	aaxbb	bb	aa	bb	bb	aa	bb	aa	bb	aa	bb	aa	bb	bb	bb	bb	bb	bb	bb	bb	bb	bb	aa	bb	bb	bb	bb	bb	bb	aa	aa	bb	aa	bb	bb	bb	bb	bb	bb	bb	bb	bb	bb	bb	bb	bb	bb	bb	bb
Marker5417	aaxbb	bb	aa	bb	bb	aa	bb	aa	bb	aa	bb	aa	bb	bb	bb	bb	bb	bb	bb	bb	bb	bb	aa	bb	bb	bb	bb	bb	bb	aa	aa	bb	aa	bb	bb	bb	bb	bb	bb	bb	bb	bb	bb	bb	bb	bb	bb	bb	bb
Marker5418	aaxbb	bb	aa	bb	bb	aa	bb	aa	bb	aa	bb	aa	bb	bb	bb	bb	bb	bb	bb	bb	bb	bb	aa	bb	bb	bb	bb	bb	bb	aa	aa	bb	aa	bb	bb	bb	bb	bb	bb	bb	bb	bb	bb	bb	bb	bb	bb	bb	bb
Marker5419	aaxbb	bb	aa	bb	bb	aa	bb	aa	bb	aa	bb	aa	bb	bb	bb	bb	bb	bb	bb	bb	bb	bb	aa	bb	bb	bb	bb	bb	bb	aa	aa	bb	aa	bb	bb	bb	bb	bb	bb	bb	bb	bb	bb	bb	bb	bb	bb	bb	bb
Marker5423	aaxbb	bb	aa	bb	bb	aa	bb	aa	bb	aa	bb	aa	bb	bb	bb	bb	bb	bb	bb	bb	bb	bb	aa	bb	bb	bb	bb	bb	bb	aa	aa	bb	aa	bb	bb	bb	bb	bb	bb	bb	bb	bb	bb	bb	bb	bb	bb	bb	bb
Marker5426	aaxbb	bb	aa	bb	bb	aa	bb	aa	bb	aa	bb	aa	bb	bb	bb	bb	bb	bb	bb	bb	bb	bb	aa	bb	bb	bb	bb	bb	bb	aa	aa	bb	aa	bb	bb	bb	bb	bb	bb	bb	bb	bb	bb	bb	bb	bb	bb	bb	bb
Marker5432	aaxbb	bb	aa	bb	bb	aa	bb	aa	bb	aa	bb	aa	bb	bb	bb	bb	bb	bb	bb	bb	bb	bb	aa	bb	bb	bb	bb	bb	bb	aa	aa	bb	aa	bb	bb	bb	bb	bb	bb	bb	bb	bb	bb	bb	bb	bb	bb	bb	bb
Marker5434	aaxbb	bb	aa	bb	bb	aa	bb	aa	bb	aa	bb	aa	bb	bb	bb	bb	bb	bb	bb	bb	bb	bb	aa	bb	bb	bb	bb	bb	bb	aa	aa	bb	aa	bb	bb	bb	bb	bb	bb	bb	bb	bb	bb	bb	bb	bb	bb	bb	bb
Marker5435	aaxbb	bb	aa	bb	bb	aa	bb	aa	bb	aa	bb	aa	bb	bb	bb	bb	bb	bb	bb	bb	bb	bb	aa	bb	bb	bb	bb	bb	bb	aa	aa	bb	aa	bb	bb	bb	bb	bb	bb	bb	bb	bb	bb	bb	bb	bb	bb	bb	bb
Marker5439	aaxbb	bb	aa	bb	bb	aa	bb	aa	bb	aa	bb	aa	bb	bb	bb	bb	bb	bb	bb	bb	bb	bb	aa	bb	bb	bb	bb	bb	bb	aa	aa	bb	aa	bb	bb	bb	bb	bb	bb	bb	bb	bb	bb	bb	bb	bb	bb	bb	bb
Marker5440	aaxbb	bb	aa	bb	bb	aa	bb	aa	bb	aa	bb	aa	bb	bb	bb	bb	bb	bb	bb	bb	bb	bb	aa	bb	bb	bb	bb	bb	bb	aa	aa	bb	aa	bb	bb	bb	bb	bb	bb	bb	bb	bb	bb	bb	bb	bb	bb	bb	bb
Marker5442	aaxbb	bb	aa	bb	bb	aa	bb	aa	bb	aa	bb	aa	bb	bb	bb	bb	bb	bb	bb	bb	bb	bb	aa	bb	bb	bb	bb	bb	bb	aa	aa	bb	aa	bb	bb	bb	bb	bb	bb	bb	bb	bb	bb	bb	bb	bb	bb	bb	bb
Marker5443	aaxbb	bb	aa	bb	bb	aa	bb	aa	bb	aa	bb	aa	bb	bb	bb	bb	bb	bb	bb	bb	bb	bb	aa	bb	bb	bb	bb	bb	bb	aa	aa	bb	aa	bb	bb	bb	bb	bb	bb	bb	bb	bb	bb	bb	bb	bb	bb	bb	bb
Marker5444	aaxbb	bb	aa	bb	bb	aa	bb	aa	bb	aa	bb	aa	bb	bb	bb	bb	bb	bb	bb	bb	bb	bb	aa	bb	bb	bb	bb	bb	bb	aa	aa	bb	aa	bb	bb	bb	bb	bb	bb	bb	bb	bb	bb	bb	bb	bb	bb	bb	bb
Marker5445	aaxbb	bb	aa	bb	bb	aa	bb	aa	bb	aa	bb	aa	bb	bb	bb	bb	bb	bb	bb	bb	bb	bb	aa	bb	bb	bb	bb	bb	bb	aa	aa	bb	aa	bb	bb	bb	bb	bb	bb	bb	bb	bb	bb	bb	bb	bb	bb	bb	bb
Marker5448	aaxbb	bb	aa	bb	bb	aa	bb	aa	bb	aa	bb	aa	bb	bb	bb	bb	bb	bb	bb	bb	bb	bb	aa	bb	bb	bb	bb	bb	bb	aa	aa	bb	aa	bb	bb	bb	bb	bb	bb	bb	bb	bb	bb	bb	bb	bb	bb	bb	bb
Marker5449	aaxbb	bb	aa	bb	bb	aa	bb	aa	bb	aa	bb	aa	bb	bb	bb	bb	bb	bb	bb	bb	bb	bb	aa	bb	bb	bb	bb	bb	bb	aa	aa	bb	aa	bb	bb	bb	bb	bb	bb	bb	bb	bb	bb	bb	bb	bb	bb	bb	bb
Marker5451	aaxbb	bb	aa	bb	bb	aa	bb	aa	bb	aa	bb	aa	bb	bb	bb	bb	bb	bb	bb	bb	bb	bb	aa	bb	bb	bb	bb	bb	bb	aa	aa	bb	aa	bb	bb	bb	bb	bb	bb	bb	bb	bb	bb	bb	bb	bb	bb	bb	bb
Marker5452	aaxbb	bb	aa	bb	bb	aa	bb	aa	bb	aa	bb	aa	bb	bb	bb	bb	bb	bb	bb	bb	bb	bb	aa	bb	bb	bb	bb	bb	bb	aa	aa	bb	aa	bb	bb	bb	bb	bb	bb	bb	bb	bb	bb	bb	bb	bb	bb	bb	bb
Marker5453	aaxbb	bb	aa	bb	bb	aa	bb	aa	bb	aa	bb	aa	bb	bb	bb	bb	bb	bb	bb	bb	bb	bb	aa	bb	bb	bb	bb	bb	bb	aa	aa	bb	aa	bb	bb	bb	bb	bb	bb	bb	bb	bb	bb	bb	bb	bb	bb	bb	bb
Marker5454	aaxbb	bb	aa	bb	bb	aa	bb	aa	bb	aa	bb	aa	bb	bb	bb	bb	bb	bb	bb	bb	bb	bb	aa	bb	bb	bb	bb	bb	bb	aa	aa	bb	aa	bb	bb	bb	bb	bb	bb	bb	bb	bb	bb	bb	bb	bb	bb	bb	bb
Marker5456	aaxbb	bb	aa	bb	bb	aa	bb	aa	bb	aa	bb	aa	bb	bb	bb	bb	bb	bb	bb	bb	bb	bb	aa	bb	bb	bb	bb	bb	bb	aa	aa	bb	aa	bb	bb	bb	bb	bb	bb	bb	bb	bb	bb	bb	bb	bb	bb	bb	bb
Marker5466	aaxbb	bb	aa	bb	bb	aa	bb	aa	bb	aa	bb	aa	bb	bb	bb	bb	bb	bb	bb	bb	bb	bb	aa	bb	bb	bb	bb	bb	bb	aa	aa	bb	aa	bb	bb	bb	bb	bb	bb	bb	bb	bb	bb	bb	bb	bb	bb	bb	bb
Marker5474	aaxbb	bb	aa	bb	bb	aa	bb	aa	bb	aa	bb	aa	bb	bb	bb	bb	bb	bb	bb	bb	bb	bb	aa	bb	bb	bb	bb	bb	bb	aa	aa	bb	aa	bb	bb	bb	bb	bb	bb	bb	bb	bb	bb	bb	bb	bb	bb	bb	bb
Marker5475	aaxbb	bb	aa	bb	bb	aa	bb	aa	bb	aa	bb	aa	bb	bb	bb	bb	bb	bb	bb	bb	bb	bb	aa	bb	bb	bb	bb	bb	bb	aa	aa	bb	aa	bb	bb	bb	bb	bb	bb	bb	bb	bb	bb	bb	bb	bb	bb	bb	bb
Marker5481	aaxbb	bb	aa	bb	bb	aa	bb	aa	bb	aa	bb	aa	bb	bb	bb	bb	bb	bb	bb	bb	bb	bb	aa	bb	bb	bb	bb	bb	bb	aa	aa	bb	aa	bb	bb	bb	bb	bb	bb	bb	bb	bb	bb	bb	bb	bb	bb	bb	bb
Marker5483	aaxbb	bb	aa	bb	bb	aa	bb	aa	bb	aa	bb	aa	bb	bb	bb	bb	bb	bb	bb	bb	bb	bb	aa	bb	bb	bb	bb	bb	bb	aa	aa	bb	aa	bb	bb	bb	bb	bb	bb	bb	bb	bb	bb	bb	bb	bb	bb	bb	bb
Marker5484	aaxbb	bb	aa	bb	bb	aa	bb	aa	bb	aa	bb	aa	bb	bb	bb	bb	bb	bb	bb	bb	bb	bb	aa	bb	bb	bb	bb	bb	bb	aa	aa	bb	aa	bb	bb	bb	bb	bb	bb	bb	bb	bb	bb	bb	bb	bb	bb	bb	bb
Marker5485	aaxbb	bb	aa	bb	bb	aa	bb	aa	bb	aa	bb	aa	bb	bb	bb	bb	bb	bb	bb	bb	bb	bb	aa	bb	bb	bb	bb	bb	bb	aa	aa	bb	aa	bb	bb	bb	bb	bb	bb	bb	bb	bb	bb	bb	bb	bb	bb	bb	bb
Marker5487	aaxbb	bb	aa	bb	bb	aa	bb	aa	bb	aa	bb	aa	bb	bb	bb	bb	bb	bb	bb	bb	bb	bb	aa	bb	bb	bb	bb	bb	bb	aa	aa	bb	aa	bb	bb	bb	bb	bb	bb	bb	bb	bb	bb	bb	bb	bb	bb	bb	bb
Marker5488	aaxbb	bb	aa	bb	bb	aa	bb	aa	bb	aa	bb	aa	bb	bb	bb	bb	bb	bb	bb	bb	bb	bb	aa	bb	bb	bb	bb	bb	bb	aa	aa	bb	aa	bb	bb	bb	bb	bb	bb	bb	bb	bb	bb	bb	bb	bb	bb	bb	bb
Marker5489	aaxbb	bb	aa	bb	bb	aa	bb	aa	bb	aa	bb	aa	bb	bb	bb	bb	bb	bb	bb	bb	bb	bb	aa	bb	bb	bb	bb	bb	bb	aa	aa	bb	aa	bb	bb	bb	bb	bb	bb	bb	bb	bb	bb	bb	bb	bb	bb	bb	bb
Marker5490	aaxbb	bb	aa	bb	bb	aa	bb	aa	bb	aa	bb	aa	bb	bb	bb	bb	bb	bb	bb	bb	bb	bb	aa	bb	bb	bb	bb	bb	bb	aa	aa	bb	aa	bb	bb	bb	bb	bb	bb	bb	bb	bb	bb	bb	bb	bb	bb	bb	bb
Marker5491	aaxbb	bb	aa	bb	bb	aa	bb	aa	bb	aa	bb	aa	bb	bb	bb	bb	bb	bb	bb	bb	bb	bb	aa	bb	bb	bb	bb	bb	bb	aa	aa	bb	aa	bb	bb	bb	bb	bb	bb	bb	bb	bb	bb	bb	bb	bb	bb	bb	bb
Marker5493	aaxbb	bb	aa	bb	bb	aa	bb	aa	bb	aa	bb	aa	bb	bb	bb	bb	bb	bb	bb	bb	bb	bb	aa	bb	bb	bb	bb	bb	bb	aa	aa	bb	aa	bb	bb	bb	bb	bb	bb	bb	bb	bb	bb	bb	bb	bb	bb	bb	bb
Marker5494	aaxbb	bb	aa	bb	bb	aa	bb	aa	bb	aa	bb	aa	bb	bb	bb	bb	bb	bb	bb	bb	bb	bb	aa	bb	bb	bb	bb	bb	bb	aa	aa	bb	aa	bb	bb	bb	bb	bb	bb	bb	bb	bb	bb	bb	bb	bb	bb	bb	bb
Marker5506	aaxbb	bb	aa	bb	bb	aa	bb	aa	bb	aa	bb	aa	bb	bb	bb	bb	bb	bb	bb	bb	bb	bb	aa	bb	bb	bb	bb	bb	bb	aa	aa	bb	aa	bb	bb	bb	bb	bb	bb	bb	bb	bb	bb	bb	bb	bb	bb	bb	bb
Marker5508	aaxbb	bb	aa	bb	bb	aa	bb	aa	bb	aa	bb	aa	bb	bb	bb	bb	bb	bb	bb	bb	bb	bb	aa	bb	bb	bb	bb	bb	bb	aa	aa	bb	aa	bb	bb	bb	bb	bb	bb	bb	bb	bb	bb	bb	bb	bb	bb	bb	bb
Marker5509	aaxbb	bb	aa	bb	bb	aa	bb	aa	bb	aa	bb	aa	bb	bb	bb	bb	bb	bb	bb	bb	bb	bb	aa	bb	bb	bb	bb	bb	bb	aa	aa	bb	aa	bb	bb	bb	bb	bb	bb	bb	bb	bb	bb	bb	bb	bb	bb	bb	bb
Marker5511	aaxbb	bb	aa	bb	bb	aa	bb	aa	bb	aa	bb	aa	bb	bb	bb	bb	bb	bb	bb	bb	bb	bb	aa	bb	bb	bb	bb	bb	bb	aa	aa	bb	aa	bb	bb	bb	bb	bb	bb	bb	bb	bb	bb	bb	bb	bb	bb	bb	bb
Marker5513	aaxbb	bb	aa	bb	bb	aa	bb	aa	bb	aa	bb	aa	bb	bb	bb	bb	bb	bb	bb	bb	bb	bb	aa	bb	bb	bb	bb	bb	bb	aa	aa	bb	aa	bb	bb	bb	bb	bb	bb	bb	bb	bb	bb	bb	bb	bb	bb	bb	bb
Marker5514	aaxbb	bb	aa	bb	bb	aa	bb	aa	bb	aa	bb	aa	bb	bb	bb	bb	bb	bb	bb	bb	bb	bb	aa	bb	bb	bb	bb	bb	bb	aa	aa	bb	aa	bb	bb	bb	bb	bb	bb	bb	bb	bb	bb	bb	bb	bb	bb	bb	bb
Marker5517	aaxbb	bb	aa	bb	bb	aa	bb	aa	bb	aa	bb	aa	bb	bb	bb	bb	bb	bb	bb	bb	bb	bb	aa	bb	bb	bb	bb	bb	bb	aa	aa	bb	aa	bb	bb	bb	bb	bb	bb	bb	bb	bb	bb	bb	bb	bb	bb	bb	bb
Marker5599	aaxbb	bb	aa	bb	bb	aa	bb	aa	bb	aa	bb	aa	bb	bb	bb	bb	bb	bb	bb	bb	bb	bb	aa	bb	bb	bb	bb	bb	bb	aa	aa	bb	aa	bb	bb	bb	bb	bb	bb	bb	bb	bb	bb	bb	bb	bb	bb	bb	bb
Marker5600	aaxbb	bb	aa	bb	bb	aa	bb	aa	bb	aa	bb	aa	bb	bb	bb	bb	bb	bb	bb	bb	bb	bb	aa	bb	bb	bb	bb	bb	bb	aa	aa	bb	aa	bb	bb	bb	bb	bb	bb	bb	bb	bb	bb	bb	bb	bb	bb	bb	bb
Marker5601	aaxbb	bb	aa	bb	bb	aa	bb	aa	bb	aa	bb	aa	bb	bb	bb	bb	bb	bb	bb	bb	bb	bb	aa	bb	bb	bb	bb	bb	bb	aa	aa	bb	aa	bb	bb	bb	bb	bb	bb	bb	bb	bb	bb	bb	bb	bb	bb	bb	bb
Marker5606	aaxbb	bb	aa	bb	bb	aa	bb	aa	bb	aa	bb	aa	bb	bb	bb	bb	bb	bb	bb	bb	bb	bb	aa	bb	bb	bb	bb	bb	bb	aa	aa	bb	aa	bb	bb	bb	bb	bb	bb	bb	bb	bb	bb	bb	bb	bb	bb	bb	bb
Marker5610	aaxbb	bb	aa	bb	bb	aa	bb	aa	bb	aa	bb	aa	bb	bb	bb	bb	bb	bb	bb	bb	bb	bb	aa	bb	bb	bb	bb	bb	bb	aa	aa	bb	aa	bb	bb	bb	bb	bb	bb	bb	bb	bb	bb	bb	bb	bb	bb	bb	bb
Marker5613	aaxbb	bb	aa	bb	bb	aa	bb	aa	bb	aa	bb	aa	bb	bb	bb	bb	bb	bb	bb	bb	bb	bb	aa	bb	bb	bb	bb	bb	bb	aa	aa	bb	aa	bb	bb	bb	bb	bb	bb	bb	bb	bb	bb	bb	bb	bb	bb	bb	bb
Marker5615	aaxbb	bb	aa	bb	bb	aa	bb	aa	bb	aa	bb	aa	bb	bb	bb	bb	bb	bb	bb	bb	bb	bb	aa	bb	bb	bb	bb	bb	bb	aa	aa	bb	aa	bb	bb	bb	bb	bb	bb	bb	bb	bb	bb	bb	bb	bb	bb	bb	bb
Marker5616	aaxbb	bb	aa	bb	bb	aa	bb	aa	bb	aa	bb	aa	bb	bb	bb	bb	bb	bb	bb	bb	bb	bb	aa	bb	bb	bb	bb	bb	bb	aa	aa	bb	aa	bb	bb	bb	bb	bb	bb	bb	bb	bb	bb	bb	bb	bb	bb	bb	bb
Marker5617	aaxbb	bb	aa	bb	bb	aa	bb	aa	bb	aa	bb	aa	bb	bb	bb	bb	bb	bb	bb	bb	bb	bb	aa	bb	bb	bb	bb	bb	bb	aa	aa	bb	aa	bb	bb	bb	bb	bb	bb	bb	bb	bb	bb	bb	bb	bb	bb	bb	bb
Marker5620	aaxbb	bb	aa	bb	bb	aa	bb	aa	bb	aa	bb	aa	bb	bb	bb	bb	bb	bb	bb	bb	bb	bb	aa	bb	bb	bb	bb	bb	bb	aa	aa	bb	aa	bb	bb	bb	bb	bb	bb	bb	bb	bb	bb	bb	bb	bb	bb	bb	bb
Marker5622	aaxbb	bb	aa	bb	bb	aa	bb	aa	bb	aa	bb	aa	bb	bb	bb	bb	bb	bb	bb	bb	bb	bb	aa	bb	bb	bb	bb	bb	bb	aa	aa	bb	aa	bb	bb	bb	bb	bb	bb	bb	bb	bb	bb	bb	bb	bb	bb	bb	bb
Marker5623	aaxbb	bb	aa	bb	bb	aa	bb	aa	bb	aa	bb	aa	bb	bb	bb	bb	bb	bb	bb	bb	bb	bb	aa	bb	bb	bb	bb	bb	bb	aa	aa	bb	aa	bb	bb	bb	bb	bb	bb	bb	bb	bb	bb	bb	bb	bb	bb	bb	bb
Marker5624	aaxbb	bb	aa	bb	bb	aa	bb	aa	bb	aa	bb	aa	bb	bb	bb	bb	bb	bb	bb	bb	bb	bb	aa	bb	bb	bb	bb	bb	bb	aa	aa	bb	aa	bb	bb	bb	bb	bb	bb	bb	bb	bb	bb	bb	bb	bb	bb	bb	bb
Marker5626	aaxbb	bb	aa	bb	bb	aa	bb	aa	bb	aa	bb	aa	bb	bb	bb	bb	bb	bb	bb	bb	bb	bb	aa	bb	bb	bb	bb	bb	bb	aa	aa	bb	aa	bb	bb	bb	bb	bb	bb	bb	bb	bb	bb	bb	bb	bb	bb	bb	bb
Marker5627	aaxbb	bb	aa	bb	bb	aa	bb	aa	bb	aa	bb	aa	bb	bb	bb	bb	bb	bb	bb	bb	bb	bb	aa	bb	bb	bb	bb	bb	bb	aa	aa	bb	aa	bb	bb	bb	bb	bb	bb	bb	bb	bb	bb	bb	bb	bb	bb	bb	bb
Marker5628	aaxbb	bb	aa	bb	bb	aa	bb	aa	bb	aa	bb	aa	bb	bb	bb	bb	bb	bb	bb	bb	bb	bb	aa	bb	bb	bb	bb	bb	bb	aa	aa	bb	aa	bb	bb	bb	bb	bb	bb	bb	bb	bb	bb	bb	bb	bb	bb	bb	bb
Marker5629	aaxbb	bb	aa	bb	bb	aa	bb	aa	bb	aa	bb	aa	bb	bb	bb	bb	bb	bb	bb	bb	bb	bb	aa	bb	bb	bb	bb	bb	bb	aa	aa	bb	aa	bb	bb	bb	bb	bb	bb	bb	bb	bb	bb	bb	bb	bb	bb	bb	bb
Marker5631	aaxbb	bb	aa	bb	bb	aa	bb	aa	bb	aa	bb	aa	bb	bb	bb	bb	bb	bb	bb	bb	bb	bb	aa	bb	bb	bb	bb	bb	bb	aa	aa	bb	aa	bb	bb	bb	bb	bb	bb	bb	bb	bb	bb	bb	bb	bb	bb	bb	bb
Marker5634	aaxbb	bb	aa	bb	bb	aa	bb	aa	bb	aa	bb	aa	bb	bb	bb	bb	bb	bb	bb	bb	bb	bb	aa	bb	bb	bb	bb	bb	bb	aa	aa	bb	aa	bb	bb	bb	bb	bb	bb	bb	bb	bb	bb	bb	bb	bb	bb	bb	bb
Marker5638	aaxbb	bb	aa	bb	bb	aa	bb	aa	bb	aa	bb	aa	bb	bb	bb	bb	bb	bb	bb	bb	bb	bb	aa	bb	bb	bb	bb	bb	bb	aa	aa	bb	aa	bb	bb	bb	bb	bb	bb	bb	bb	bb	bb	bb	bb	bb	bb	bb	bb
Marker5640	aaxbb	bb	aa	bb	bb	aa	bb	aa	bb	aa	bb	aa	bb	bb	bb	bb	bb	bb	bb	bb	bb	bb	aa	bb	bb	bb	bb	bb	bb	aa	aa	bb	aa	bb	bb	bb	bb	bb	bb	bb	bb	bb	bb	bb	bb	bb	bb	bb	bb
Marker5642	aaxbb	bb	aa	bb	bb	aa	bb	aa	bb	aa	bb	aa	bb	bb	bb	bb	bb	bb	bb	bb	bb	bb	aa	bb	bb	bb	bb	bb	bb	aa	aa	bb	aa	bb	bb	bb	bb	bb	bb	bb	bb	bb	bb	bb	bb	bb	bb	bb	bb
Marker5644	aaxbb	bb	aa	bb	bb	aa	bb	aa	bb	aa	bb	aa	bb	bb	bb	bb	bb	bb	bb	bb	bb	bb	aa	bb	bb	bb	bb	bb	bb	aa	aa	bb	aa	bb	bb	bb	bb	bb	bb	bb	bb	bb	bb	bb	bb	bb	bb	bb	bb
Marker5645	aaxbb	bb	aa	bb	bb	aa	bb	aa	bb	aa	bb	aa	bb	bb	bb	bb	bb	bb	bb	bb	bb	bb	aa	bb	bb	bb	bb	bb	bb	aa	aa	bb	aa	bb	bb	bb	bb	bb	bb	bb	bb	bb	bb	bb	bb	bb	bb	bb	bb
Marker5646	aaxbb	bb	aa	bb	bb	aa	bb	aa	bb	aa	bb	aa	bb	bb	bb	bb	bb	bb	bb	bb	bb	bb	aa	bb	bb	bb	bb	bb	bb	aa	aa	bb	aa	bb	bb	bb	bb	bb	bb	bb	bb	bb	bb	bb	bb	bb	bb	bb	bb
Marker5647	aaxbb	bb	aa	bb	bb	aa	bb	aa	bb	aa	bb	aa	bb	bb	bb	bb	bb	bb	bb	bb	bb	bb	aa	bb	bb	bb	bb	bb	bb	aa	aa	bb	aa	bb	bb	bb	bb	bb	bb	bb	bb	bb	bb	bb	bb	bb	bb	bb	bb
Marker5004	aaxbb	bb	aa	bb	bb	aa	bb	aa	bb	aa	bb	aa	bb	bb	bb	bb	bb	bb	bb	bb	bb	bb	aa	bb	bb	bb	bb	bb	bb	aa	aa	bb	aa	bb	bb	bb	bb	bb	bb	bb	bb	bb	bb	bb	bb	bb	bb	bb	bb
Marker5596	aaxbb	bb	aa	bb	bb	aa	bb	aa	bb	aa	bb	aa	bb	bb	bb	bb	bb	bb	bb	bb	bb	bb	aa	bb	bb	bb	bb	bb	bb	aa	aa	bb	aa	aa	bb	bb	bb	bb	bb	bb	bb	bb	bb	bb	bb	bb	bb	bb	bb
Marker5594	aaxbb	bb	aa	bb	bb	aa	bb	aa	bb	aa	bb	aa	bb	bb	bb	bb	bb	bb	bb	bb	bb	bb	aa	bb	bb	bb	bb	bb	bb	aa	aa	bb	aa	aa	bb	bb	bb	bb	bb	bb	bb	bb	bb	bb	bb	bb	bb	bb	bb
Marker5595	aaxbb	bb	aa	bb	bb	aa	bb	aa	bb	aa	bb	aa	bb	bb	bb	bb	bb	bb	bb	bb	bb	bb	aa	bb	bb	bb	bb	bb	bb	aa	aa	bb	aa	aa	bb	bb	bb	bb	bb	bb	bb	bb	bb	bb	bb	bb	bb	bb	bb
Marker5593	aaxbb	bb	aa	bb	bb	aa	bb	aa	bb	aa	bb	aa	aa	aa	bb	bb	bb	bb	bb	bb	bb	bb	aa	bb	bb	bb	bb	bb	bb	aa	aa	bb	aa	aa	bb	bb	bb	bb	bb	bb	bb	bb	bb	bb	bb	bb	bb	bb	bb
Marker5591	aaxbb	bb	aa	bb	bb	aa	bb	aa	bb	aa	bb	aa	aa	aa	bb	bb	bb	bb	bb	bb	bb	bb	aa	bb	bb	bb	bb	bb	bb	aa	aa	bb	aa	aa	bb	bb	bb	bb	bb	bb	bb	bb	bb	bb	bb	aa	bb	bb	bb
Marker5589	aaxbb	bb	aa	bb	bb	aa	bb	aa	bb	aa	bb	aa	aa	aa	bb	bb	bb	bb	bb	bb	bb	bb	aa	bb	bb	bb	bb	bb	bb	aa	aa	bb	aa	aa	bb	bb	bb	bb	bb	bb	bb	bb	bb	bb	aa	aa	bb	bb	bb
Marker5588	aaxbb	bb	aa	bb	bb	aa	bb	aa	bb	aa	bb	aa	aa	aa	bb	bb	bb	bb	bb	bb	bb	bb	aa	bb	bb	bb	bb	bb	bb	aa	aa	bb	aa	aa	bb	bb	bb	bb	bb	bb	bb	bb	bb	bb	aa	aa	bb	bb	bb
Marker5587	aaxbb	bb	aa	bb	bb	aa	bb	aa	bb	aa	bb	aa	aa	aa	bb	bb	bb	bb	bb	bb	bb	bb	aa	bb	bb	bb	bb	bb	bb	aa	aa	bb	aa	aa	bb	bb	bb	bb	bb	bb	bb	aa	bb	bb	aa	aa	bb	bb	bb
Marker5586	aaxbb	bb	aa	bb	bb	aa	bb	aa	bb	aa	bb	aa	aa	aa	bb	aa	bb	bb	bb	bb	bb	bb	aa	aa	bb	bb	bb	aa	bb	aa	aa	bb	aa	aa	bb	bb	bb	bb	aa	bb	aa	aa	bb	bb	aa	aa	bb	aa	bb
Marker5648	aaxbb	aa	aa	bb	bb	aa	bb	aa	bb	aa	bb	aa	aa	aa	bb	aa	aa	aa	bb	bb	bb	bb	aa	aa	bb	bb	bb	aa	bb	aa	aa	bb	aa	aa	bb	bb	bb	bb	aa	bb	aa	aa	bb	bb	aa	aa	aa	aa	bb
Marker5656	aaxbb	aa	aa	bb	bb	aa	aa	aa	bb	aa	aa	aa	aa	aa	aa	aa	aa	aa	bb	bb	bb	bb	aa	aa	bb	bb	bb	aa	bb	aa	aa	bb	aa	aa	bb	aa	bb	bb	aa	aa	aa	aa	bb	bb	aa	aa	aa	aa	bb
Marker5650	aaxbb	aa	aa	bb	bb	aa	aa	aa	bb	aa	aa	aa	aa	aa	aa	aa	aa	aa	bb	bb	bb	bb	aa	aa	bb	bb	bb	aa	bb	aa	aa	bb	aa	aa	bb	aa	bb	bb	aa	aa	aa	aa	bb	bb	aa	aa	aa	aa	bb
Marker5667	aaxbb	aa	aa	bb	bb	aa	aa	aa	bb	aa	aa	aa	aa	aa	aa	aa	aa	aa	bb	bb	bb	bb	aa	aa	bb	bb	bb	aa	bb	aa	aa	bb	aa	aa	bb	aa	bb	bb	aa	aa	aa	aa	bb	bb	aa	aa	aa	aa	aa
Marker5663	aaxbb	aa	aa	bb	bb	aa	aa	aa	bb	aa	aa	aa	aa	aa	aa	aa	aa	aa	bb	bb	bb	bb	aa	aa	bb	bb	bb	aa	bb	aa	aa	bb	aa	aa	bb	aa	bb	bb	aa	aa	aa	aa	bb	bb	aa	aa	aa	aa	aa
Marker5654	aaxbb	aa	aa	bb	bb	aa	aa	aa	bb	aa	aa	aa	aa	aa	aa	aa	aa	aa	bb	bb	bb	bb	aa	aa	bb	bb	bb	aa	bb	aa	aa	bb	aa	aa	bb	aa	bb	bb	aa	aa	aa	aa	bb	bb	aa	aa	aa	aa	aa
Marker5670	aaxbb	aa	aa	bb	bb	aa	aa	aa	bb	aa	aa	aa	aa	aa	aa	aa	aa	aa	aa	bb	bb	bb	aa	aa	bb	bb	bb	aa	bb	aa	aa	bb	aa	aa	bb	aa	bb	bb	aa	aa	aa	aa	bb	bb	aa	aa	aa	aa	aa
Marker5671	aaxbb	aa	aa	bb	bb	aa	aa	aa	bb	aa	aa	aa	aa	aa	aa	aa	aa	aa	aa	bb	bb	bb	aa	aa	bb	bb	bb	aa	bb	aa	aa	bb	aa	aa	bb	aa	bb	bb	aa	aa	aa	aa	bb	bb	aa	aa	aa	aa	aa
Marker5675	aaxbb	aa	aa	bb	bb	aa	aa	aa	bb	aa	aa	aa	aa	aa	aa	aa	aa	aa	aa	bb	bb	bb	aa	aa	bb	bb	bb	aa	bb	aa	aa	bb	aa	aa	bb	aa	bb	bb	aa	aa	aa	aa	bb	bb	aa	aa	aa	aa	aa
Marker5679	aaxbb	aa	aa	bb	bb	aa	aa	aa	bb	aa	aa	aa	aa	aa	aa	aa	aa	aa	aa	bb	bb	aa	aa	aa	bb	bb	bb	aa	bb	aa	aa	bb	aa	aa	bb	aa	bb	bb	aa	aa	aa	aa	bb	bb	aa	aa	aa	aa	aa
Marker5678	aaxbb	aa	aa	bb	bb	aa	aa	aa	bb	aa	aa	aa	aa	aa	aa	aa	aa	aa	aa	bb	bb	aa	aa	aa	bb	bb	bb	aa	bb	aa	aa	bb	aa	aa	bb	aa	bb	bb	aa	aa	aa	aa	bb	bb	aa	aa	aa	aa	aa
Marker5682	aaxbb	aa	aa	bb	bb	bb	aa	aa	bb	aa	aa	aa	aa	aa	aa	aa	aa	aa	aa	bb	bb	aa	aa	aa	bb	bb	bb	aa	bb	aa	aa	bb	aa	aa	bb	aa	bb	bb	aa	aa	aa	aa	bb	bb	aa	aa	aa	aa	aa
Marker5681	aaxbb	aa	aa	bb	bb	bb	aa	aa	bb	aa	aa	aa	aa	aa	aa	aa	aa	aa	aa	bb	bb	aa	aa	aa	bb	bb	bb	aa	bb	aa	aa	bb	aa	aa	bb	aa	bb	aa	aa	aa	aa	aa	bb	bb	aa	aa	aa	aa	aa
Marker5693	aaxbb	aa	aa	bb	bb	bb	aa	aa	bb	aa	aa	aa	aa	aa	aa	aa	aa	aa	aa	bb	bb	aa	aa	aa	bb	bb	bb	aa	bb	aa	aa	bb	aa	aa	bb	aa	bb	aa	aa	aa	aa	aa	bb	bb	aa	aa	aa	aa	aa
Marker5704	aaxbb	aa	aa	aa	bb	bb	aa	aa	bb	aa	aa	aa	aa	aa	aa	aa	aa	aa	aa	bb	bb	aa	aa	aa	bb	bb	bb	aa	bb	aa	aa	bb	aa	aa	bb	aa	bb	aa	aa	aa	aa	aa	bb	bb	aa	aa	aa	aa	aa
Marker5692	aaxbb	aa	aa	aa	bb	bb	aa	aa	bb	aa	aa	aa	aa	aa	aa	aa	aa	aa	aa	bb	bb	aa	aa	aa	bb	bb	bb	aa	bb	aa	aa	bb	aa	aa	bb	aa	bb	aa	aa	aa	aa	aa	bb	bb	aa	aa	aa	aa	aa
Marker5702	aaxbb	aa	aa	aa	bb	bb	aa	aa	bb	aa	aa	aa	aa	aa	aa	aa	aa	aa	aa	bb	bb	aa	aa	aa	bb	bb	bb	aa	bb	aa	aa	bb	bb	aa	bb	aa	bb	aa	aa	aa	aa	aa	bb	bb	aa	aa	aa	aa	aa
Marker5697	aaxbb	aa	aa	aa	bb	bb	aa	aa	bb	aa	aa	aa	aa	aa	aa	aa	aa	aa	aa	bb	bb	aa	aa	aa	bb	bb	bb	aa	bb	aa	aa	bb	bb	aa	bb	aa	bb	aa	aa	aa	aa	aa	bb	bb	aa	aa	aa	aa	aa
Marker5698	aaxbb	aa	aa	aa	bb	bb	aa	aa	bb	aa	aa	aa	aa	aa	aa	aa	aa	aa	aa	bb	bb	aa	aa	aa	bb	bb	bb	aa	bb	aa	aa	bb	bb	aa	bb	aa	bb	aa	aa	aa	aa	aa	bb	bb	aa	aa	aa	aa	aa
AHGS1390	aaxbb	aa	bb	aa	aa	aa	bb	bb	aa	aa	aa	aa	aa	aa	aa	aa	aa	aa	aa	aa	bb	aa	aa	aa	bb	bb	aa	aa	aa	aa	aa	aa	aa	aa	aa	aa	bb	aa	aa	aa	aa	aa	aa	bb	aa	aa	aa	aa	aa
Marker5724	aaxbb	aa	bb	aa	aa	aa	bb	bb	aa	aa	aa	aa	aa	aa	aa	aa	aa	aa	aa	aa	bb	aa	aa	aa	bb	bb	aa	aa	aa	aa	aa	ab	aa	aa	aa	aa	aa	aa	aa	aa	aa	aa	aa	bb	aa	aa	aa	aa	aa
Marker5725	aaxbb	aa	bb	aa	aa	aa	bb	bb	aa	aa	aa	aa	aa	aa	aa	aa	aa	aa	aa	aa	bb	aa	aa	aa	bb	bb	aa	aa	aa	aa	aa	ab	aa	aa	aa	aa	aa	aa	aa	aa	aa	aa	aa	bb	aa	aa	aa	aa	aa
Marker5722	aaxbb	aa	bb	aa	aa	aa	bb	bb	aa	aa	aa	aa	aa	aa	aa	aa	aa	aa	aa	aa	bb	aa	aa	aa	bb	bb	aa	aa	aa	aa	aa	ab	aa	aa	aa	aa	aa	aa	aa	aa	aa	aa	aa	bb	aa	aa	aa	aa	aa
Marker5726	aaxbb	aa	bb	aa	aa	aa	bb	bb	aa	aa	aa	aa	aa	aa	aa	aa	aa	aa	aa	aa	bb	aa	aa	aa	bb	bb	aa	aa	aa	aa	aa	aa	bb	aa	aa	aa	aa	aa	aa	aa	aa	aa	aa	bb	aa	aa	aa	aa	aa
Marker5730	aaxbb	aa	bb	aa	aa	aa	bb	bb	aa	aa	aa	aa	aa	aa	aa	aa	aa	aa	aa	aa	bb	aa	aa	aa	bb	bb	aa	aa	aa	aa	aa	aa	bb	aa	aa	aa	aa	aa	aa	aa	aa	aa	aa	bb	aa	aa	aa	aa	aa
Marker5733	aaxbb	aa	bb	aa	aa	aa	bb	bb	aa	aa	aa	aa	aa	aa	aa	aa	aa	aa	aa	aa	bb	aa	aa	aa	bb	bb	aa	aa	--	aa	aa	aa	--	aa	aa	aa	bb	aa	aa	aa	aa	aa	aa	bb	aa	aa	aa	aa	aa
Marker5738	aaxbb	aa	aa	aa	aa	aa	bb	bb	aa	aa	aa	aa	aa	aa	aa	aa	aa	aa	aa	aa	bb	aa	aa	aa	bb	--	aa	aa	bb	aa	aa	aa	bb	aa	aa	aa	bb	aa	aa	aa	aa	aa	aa	bb	aa	aa	aa	aa	aa
Marker5739	aaxbb	aa	aa	aa	aa	aa	bb	bb	aa	aa	aa	aa	aa	aa	aa	aa	aa	aa	bb	aa	bb	aa	aa	aa	bb	aa	aa	aa	bb	aa	aa	aa	bb	aa	aa	aa	bb	aa	aa	aa	aa	aa	aa	bb	aa	aa	aa	aa	aa
Marker5741	aaxbb	aa	aa	aa	aa	aa	bb	bb	aa	aa	aa	aa	aa	aa	aa	aa	aa	aa	bb	aa	bb	aa	aa	aa	bb	aa	aa	aa	bb	aa	aa	aa	aa	aa	aa	aa	bb	aa	aa	aa	aa	aa	aa	bb	aa	aa	aa	aa	aa
Marker5743	aaxbb	aa	aa	aa	aa	aa	bb	bb	aa	aa	aa	aa	aa	aa	aa	aa	aa	aa	bb	aa	bb	aa	aa	aa	bb	aa	aa	aa	bb	aa	aa	aa	aa	aa	aa	aa	bb	aa	aa	aa	aa	aa	aa	bb	aa	aa	aa	aa	aa
Marker5735	aaxbb	aa	aa	aa	aa	aa	bb	bb	aa	aa	aa	aa	aa	aa	aa	aa	aa	aa	aa	aa	bb	aa	aa	aa	bb	bb	aa	aa	bb	aa	aa	aa	aa	aa	aa	aa	bb	aa	aa	aa	aa	aa	aa	bb	aa	aa	aa	aa	aa
Marker5744	aaxbb	aa	aa	aa	aa	aa	bb	bb	aa	aa	aa	aa	aa	aa	aa	aa	aa	aa	bb	aa	bb	aa	aa	aa	bb	aa	aa	aa	bb	aa	aa	aa	aa	aa	aa	aa	bb	aa	aa	aa	aa	aa	aa	bb	aa	aa	aa	aa	aa
Marker5749	aaxbb	aa	aa	aa	aa	aa	bb	bb	aa	aa	aa	aa	aa	aa	aa	aa	aa	aa	bb	aa	bb	aa	aa	aa	bb	aa	aa	aa	bb	aa	aa	aa	--	aa	aa	aa	bb	aa	aa	aa	aa	aa	aa	bb	aa	aa	aa	aa	aa
Marker5752	aaxbb	aa	aa	aa	aa	aa	bb	bb	aa	aa	aa	aa	aa	aa	aa	aa	aa	aa	bb	aa	bb	aa	aa	aa	bb	aa	aa	aa	bb	aa	aa	aa	aa	aa	aa	aa	bb	aa	aa	aa	aa	aa	aa	bb	aa	aa	aa	aa	aa
Marker5758	aaxbb	aa	aa	aa	aa	aa	aa	bb	aa	aa	aa	aa	aa	aa	aa	aa	aa	aa	bb	aa	bb	aa	aa	aa	bb	--	aa	aa	bb	aa	aa	aa	aa	aa	aa	aa	bb	aa	aa	aa	aa	aa	aa	bb	aa	aa	aa	aa	aa
Marker5759	aaxbb	aa	aa	aa	aa	aa	aa	bb	aa	aa	aa	aa	aa	aa	aa	aa	aa	aa	bb	aa	bb	aa	aa	aa	bb	aa	aa	aa	bb	aa	aa	aa	aa	aa	aa	aa	bb	aa	aa	aa	aa	aa	aa	bb	aa	aa	aa	aa	aa
Marker5768	aaxbb	aa	aa	aa	aa	aa	aa	bb	aa	aa	aa	aa	aa	aa	aa	aa	aa	aa	bb	aa	bb	aa	aa	aa	bb	aa	aa	aa	bb	aa	aa	--	bb	aa	aa	aa	bb	aa	aa	aa	aa	aa	aa	bb	aa	aa	aa	aa	aa
Marker5774	aaxbb	aa	aa	aa	aa	aa	aa	bb	aa	aa	aa	aa	aa	aa	aa	aa	aa	aa	bb	aa	bb	aa	aa	aa	bb	--	bb	aa	bb	aa	aa	bb	bb	aa	aa	aa	bb	aa	aa	aa	aa	aa	aa	bb	aa	aa	aa	aa	aa
Marker5775	aaxbb	aa	aa	aa	aa	aa	aa	bb	aa	aa	aa	aa	aa	aa	aa	aa	aa	aa	bb	aa	bb	aa	aa	aa	bb	bb	bb	aa	bb	aa	aa	bb	bb	aa	aa	aa	bb	aa	aa	aa	aa	aa	aa	bb	aa	aa	aa	aa	aa
Marker5777	aaxbb	aa	aa	aa	aa	aa	aa	bb	aa	aa	aa	aa	aa	aa	aa	aa	aa	aa	bb	aa	bb	aa	aa	aa	bb	bb	bb	aa	bb	aa	aa	bb	bb	aa	aa	aa	bb	aa	aa	aa	aa	aa	aa	bb	aa	aa	aa	aa	aa
Marker5781	aaxbb	aa	aa	aa	aa	aa	aa	bb	aa	aa	aa	aa	aa	aa	aa	aa	aa	aa	bb	aa	bb	aa	aa	aa	bb	bb	bb	aa	bb	aa	aa	bb	bb	aa	aa	aa	bb	aa	aa	aa	aa	aa	aa	bb	aa	aa	aa	aa	aa
Marker5782	aaxbb	aa	aa	aa	aa	aa	aa	bb	aa	aa	aa	aa	aa	aa	aa	aa	aa	aa	bb	bb	bb	aa	aa	aa	bb	bb	bb	aa	bb	aa	aa	bb	bb	aa	aa	aa	bb	aa	aa	aa	aa	aa	aa	bb	aa	aa	aa	aa	aa
Marker5784	aaxbb	aa	aa	aa	aa	aa	aa	bb	aa	aa	aa	aa	aa	aa	aa	aa	aa	aa	bb	bb	bb	aa	aa	aa	bb	bb	bb	aa	bb	aa	aa	bb	bb	aa	aa	aa	bb	aa	aa	aa	aa	aa	aa	bb	aa	aa	aa	aa	aa
Marker5785	aaxbb	aa	aa	aa	aa	aa	aa	bb	aa	aa	aa	aa	aa	aa	aa	aa	aa	aa	bb	bb	bb	aa	aa	aa	bb	bb	bb	aa	bb	aa	aa	bb	bb	aa	aa	aa	bb	aa	aa	aa	aa	aa	aa	bb	aa	aa	aa	aa	aa
Marker5788	aaxbb	aa	aa	aa	aa	aa	aa	bb	aa	aa	aa	aa	aa	aa	aa	aa	aa	aa	bb	bb	bb	aa	aa	aa	bb	bb	bb	aa	bb	aa	aa	bb	bb	aa	aa	aa	bb	aa	aa	aa	aa	aa	aa	bb	aa	aa	aa	aa	aa
Marker5790	aaxbb	aa	aa	aa	aa	aa	aa	bb	aa	aa	aa	aa	aa	aa	aa	aa	aa	aa	bb	bb	bb	aa	aa	aa	bb	aa	--	aa	bb	aa	aa	bb	bb	aa	aa	aa	bb	aa	aa	aa	aa	aa	aa	bb	aa	aa	aa	aa	aa
Marker5792	aaxbb	aa	aa	aa	aa	aa	aa	bb	aa	aa	aa	aa	aa	aa	aa	aa	aa	aa	bb	bb	bb	aa	aa	aa	bb	aa	bb	aa	bb	aa	aa	bb	bb	aa	aa	aa	bb	aa	aa	aa	aa	aa	aa	bb	aa	aa	aa	aa	aa
Marker5793	aaxbb	aa	aa	aa	aa	aa	aa	bb	aa	aa	aa	aa	aa	aa	aa	aa	aa	aa	bb	bb	bb	aa	aa	aa	bb	aa	bb	aa	bb	aa	aa	bb	bb	aa	aa	aa	bb	aa	aa	aa	aa	aa	aa	bb	aa	aa	aa	aa	aa
Marker5798	aaxbb	aa	aa	aa	aa	aa	aa	bb	aa	aa	aa	aa	aa	aa	aa	aa	aa	aa	bb	bb	bb	aa	aa	aa	bb	aa	--	aa	bb	aa	aa	bb	bb	aa	aa	aa	bb	aa	aa	aa	aa	aa	aa	bb	aa	aa	aa	aa	aa
Marker5800	aaxbb	aa	aa	aa	aa	aa	aa	bb	aa	aa	aa	aa	aa	aa	aa	aa	aa	aa	bb	bb	bb	aa	aa	aa	bb	aa	--	aa	bb	aa	aa	bb	bb	aa	aa	aa	bb	aa	aa	aa	aa	aa	aa	bb	aa	aa	aa	aa	aa
Marker5801	aaxbb	aa	aa	aa	aa	aa	aa	bb	aa	aa	aa	aa	aa	aa	aa	aa	aa	aa	bb	bb	bb	aa	aa	aa	bb	aa	bb	aa	bb	aa	aa	bb	bb	aa	aa	aa	bb	aa	aa	aa	aa	aa	aa	bb	aa	aa	aa	aa	aa
[truncated: 1,868 more rows]
[truncated: 133 more columns]

## Sheet: Table S4
							Table S4 Genetic positions of SLAF and SSR markers used for HDGM construction
LG1	genetic distance (cM)		LG2	genetic distance (cM)		LG3	genetic distance (cM)		LG4	genetic distance (cM)		LG5	genetic distance (cM)		LG6	genetic distance (cM)		LG7	genetic distance (cM)		LG8	genetic distance (cM)		LG9	genetic distance (cM)		LG10	genetic distance (cM)		LG11	genetic distance (cM)		LG12	genetic distance (cM)		LG13	genetic distance (cM)		LG14	genetic distance (cM)		LG15	genetic distance (cM)		LG16	genetic distance (cM)		LG17	genetic distance (cM)
TC4H02	0		Marker938	0		Marker945	0		Marker2852	0		C320	0		Marker3659	0		Marker4616	0		Marker4896	0		Marker4942	0		AHGS1390	0		Marker6124	0		Marker6359	0		Marker6734	0		Marker7623	0		Marker8503	0		AGGS1105	0		Marker10418	0
C500	1.725		Marker897	0.278		Marker960	0		Marker2855	0		AGGS1457	0.565		Marker3660	0.281		Marker4618	0.559		Marker4897	4.954		Marker4943	0		Marker5724	2.036		Marker6137	0.299		Marker6357	0		Marker6736	0		Marker7626	0		Marker8489	1.13		Marker9331	2.927		Marker10423	3.24
AGGS60	3.162		Marker900	0.278		Marker997	0		Marker2856	0		9513F	1.133		Marker3663	0.559		Marker4624	1.121		Marker4899	5.259		Marker4944	0		Marker5725	2.036		Marker6172	0.61		Marker6354	0		Marker6737	0.278		Marker7628	0		Marker8504	1.13		Marker9329	3.486		Marker10422	3.524
8184F	3.727		Marker901	0.278		Marker999	0		Marker2853	0.299		Marker3644	1.995		Marker3759	0.84		Marker4622	1.408		Marker4901	7.49		Marker4945	0		Marker5722	2.036		Marker6211	8.734		Marker6353	0		Marker6745	4.178		Marker7636	0		Marker8485	1.417		Marker9338	5.201		Marker10431	5.004
5939F	5.207		Marker902	0.278		Marker1000	0		Marker2190	12.973		Marker3645	2.848		Marker4073	1.692		Marker4664	2.571		Marker4910	8.055		Marker4946	0		Marker5726	2.318		Marker6173	11.101		Marker6363	0.559		Marker6738	5.05		Marker8178	3.24		Marker8480	3.193		Marker9347	5.76		Marker10433	7.983
C39	5.496		Marker905	0.278		Marker1001	0		Marker2194	12.973		Marker3649	2.848		Marker4071	1.692		Marker4703	10.653		Marker4912	8.614		AGGS1317	0		Marker5730	2.318		Marker6110	11.426		Marker6367	0.84		Marker6752	5.917		Marker8180	3.24		Marker8432	7.607		Marker9344	6.039		Marker10435	12.847
Marker4	22.096		Marker907	0.278		Marker1004	0.278		Marker2196	12.973		Marker3648	3.429		Marker4074	1.97		Marker4701	10.931		Marker4924	10.526		Marker4950	0.278		Marker5733	3.488		Marker6105	11.426		Marker6365	1.121		Marker6754	5.917		Marker8182	3.24		Marker8429	7.903		Marker9346	6.039		Marker10436	12.847
Marker2	22.994		Marker909	0.278		Marker1006	0.278		Marker2201	12.973		Marker3643	4.301		Marker4082	3.107		Marker4700	11.209		Marker4928	15.052		Marker4936	0.278		Marker5738	4.371		Marker6101	11.426		Marker6364	1.121		Marker6758	6.76		Marker8186	3.24		Marker8409	11.924		Marker9349	6.039		Marker10437	13.136
Marker5	24.124		Marker915	0.278		Marker1009	0.278		Marker2210	12.973		Marker3642	4.863		Marker4085	4.552		Marker4678	18.913		Marker4932	15.052		Marker4941	0.278		Marker5739	4.936		Marker6037	12.562		Marker6362	1.399		Marker6760	6.76		Marker8188	3.24		Marker8410	11.924		Marker9350	6.039		Marker10434	13.425
Marker10	29.326		Marker916	0.278		Marker1010	0.278		Marker2217	12.973		Marker3635	10.512		Marker4069	5.124		Marker4679	27.38		Marker4925	15.366		Marker4951	1.121		Marker5741	6.357		Marker6219	14.889		Marker6371	3.767		Marker6756	7.319		Marker8200	3.24		Marker8404	12.492		Marker9352	6.039		Marker10416	16.981
Marker17	37.625		Marker918	0.278		Marker1012	0.278		Marker2219	12.973		Marker3636	10.512		Marker4068	5.124		Marker4705	29.177		Marker4930	15.366		Marker4972	1.398		Marker5743	6.357		Marker6222	15.167		Marker6372	5.23		Marker6750	8.166		Marker8201	3.24		Marker8390	15.42		Marker9357	7.182		Marker10424	19.961
Marker19	41.596		Marker919	0.278		Marker1015	0.278		Marker2221	12.973		Marker3639	10.512		Marker4032	5.689		Marker4711	30.065		Marker4933	17.966		Marker4980	1.676		Marker5735	7.487		Marker6220	16.304		Marker6374	6.077		C801	8.738		Marker8203	3.24		Marker8386	18.347		Marker9360	7.744		Marker10426	19.961
Marker20	41.596		Marker925	0.278		Marker1017	0.278		Marker2229	12.973		Marker3633	10.795		Marker4070	5.966		Marker4707	30.345		Marker4854	20.713		Marker5567	8.639		Marker5744	8.908		Marker6275	21.32		Marker6377	7.874		AGGS1407	10.798		Marker8204	3.24		Marker8395	18.347		Marker9361	8.312		Marker10427	20.249
Marker15	42.726		Marker926	0.278		Marker1018	0.836		Marker2266	12.973		Marker3634	10.795		Marker4060	5.966		Marker4667	33.343		Marker4859	20.99		Marker5569	8.639		Marker5749	9.19		Marker6289	21.605		Marker6378	8.165		Marker6757	13.166		Marker8205	3.24		Marker8378	18.909		Marker9362	8.312		Marker10439	25.265
Marker25	44.441		Marker927	0.278		Marker1019	1.114		Marker2267	12.973		Marker3623	11.074		Marker4099	6.819		Marker4668	33.343		Marker4863	20.99		Marker5573	8.639		Marker5752	9.19		Marker6285	21.605		Marker6387	12.065		Marker6767	14.974		Marker8206	3.24		Marker8379	18.909		Marker9363	8.595		Marker10438	25.554
Marker11	45.572		Marker893	0.836		Marker1021	1.114		Marker2271	12.973		Marker3622	11.633		Marker4084	6.819		Marker4631	34.215		Marker4856	21.281		Marker5574	8.639		Marker5758	9.765		Marker6284	21.605		Marker6386	12.345		Marker6763	15.262		Marker8210	3.24		Marker8383	18.909		Marker9368	9.437		Marker10442	25.554
Marker6	46.992		Marker892	1.114		Marker1022	1.114		Marker2283	12.973		Marker3621	12.191		Marker4076	6.819		Marker4656	34.215		Marker4862	21.281		Marker5575	8.639		Marker5759	9.765		Marker6283	21.605		Marker6383	14.357		Marker6768	15.262		Marker7622	3.24		Marker8403	19.756		Marker9372	9.715		Marker10447	26.146
Marker30	49.954		Marker886	1.957		Marker1023	1.114		Marker2290	12.973		Marker3607	12.469		Marker4128	7.1		Marker4625	34.496		Marker4875	26.752		Marker4990	8.639		Marker5768	12.133		Marker6279	21.605		Marker6382	26.725		Marker6769	15.262		Marker8255	3.799		Marker8408	19.756		Marker9374	9.715		Marker10445	26.727
Marker33	50.235		Marker887	1.957		Marker1031	1.114		Marker2302	12.973		Marker3608	12.469		Marker4119	7.1		Marker4626	34.496		Marker4876	27.31		Marker5548	8.917		Marker5774	12.702		Marker6292	22.452		Marker6384	27.342		Marker6774	16.682		Marker8256	3.799		Marker8398	20.034		Marker9375	9.993		Marker10451	27.626
Marker34	50.513		Marker888	1.957		Marker1032	1.114		Marker2303	12.973		Marker3612	12.469		Marker4118	7.377		Marker4627	34.496		Marker4877	27.869		Marker5551	8.917		Marker5775	12.702		Marker6305	22.73		Marker6393	28.268		Marker6776	17.813		Marker8257	3.799		Marker8412	22.348		Marker9379	10.271		Marker10453	27.626
Marker37	50.513		Marker890	1.957		Marker1035	1.114		Marker2306	12.973		Marker3615	12.469		Marker4114	7.377		Marker4619	34.774		Marker4799	34.685		Marker5557	8.917		Marker5777	13.838		Marker6295	22.73		Marker6402	30.818		Marker6783	18.943		Marker8259	3.799		Marker8424	22.348		Marker9381	10.271		Marker10449	28.207
Marker36	50.513		Marker883	2.235		Marker1039	1.114		Marker2309	12.973		Marker3601	13.312		Marker4107	7.377		Marker4621	34.774		Marker4800	35.26		Marker5558	8.917		Marker5781	13.838		Marker6293	22.73		Marker6410	31.948		Marker6786	18.943		Marker8260	3.799		Marker8428	22.627		Marker9383	10.548		Marker10457	29.922
Marker38	51.075		Marker884	2.235		Marker1040	1.114		Marker2313	12.973		Marker3603	13.312		Marker4106	7.377		Marker4658	34.774		Marker4802	35.834		Marker5560	8.917		Marker5782	14.116		Marker6327	24.742		Marker6418	32.507		Marker6787	19.222		Marker8264	3.799		Marker8436	22.907		Marker9384	10.548		Marker10460	30.765
Marker39	51.075		Marker872	2.793		Marker1042	1.114		Marker2471	12.973		Marker3604	13.312		Marker4100	7.655		Marker4605	36.195		Marker4801	36.396		Marker5561	8.917		Marker5784	14.116		Marker6332	25.585		Marker6427	32.791		Marker6792	20.957		Marker8266	3.799		Marker8433	22.907		Marker9388	10.548		Marker10465	30.765
Marker40	51.354		Marker874	2.793		Marker1043	1.114		Marker2472	12.973		Marker3593	13.59		Marker4098	7.655		Marker4606	36.195		Marker4806	36.396		Marker5562	8.917		Marker5785	14.394		Marker6337	25.866		Marker6424	32.791		Marker6793	22.093		Marker8269	3.799		Marker8434	22.907		Marker9389	10.548		Marker10466	31.043
Marker43	51.632		Marker875	2.793		Marker1044	1.392		Marker2479	12.973		Marker3596	13.59		Marker4094	7.655		Marker4609	36.195		Marker4798	37.239		Marker5564	8.917		Marker5788	14.672		Marker6336	25.866		Marker6423	32.791		Marker6789	24.712		Marker8273	3.799		Marker8438	22.907		Marker9391	10.548		Marker10467	32.173
Marker45	51.632		Marker880	3.071		Marker1046	1.392		Marker2493	12.973		Marker3599	13.59		Marker4110	8.503		Marker4612	36.195		Marker4788	38.111		Marker5565	8.917		Marker5790	14.951		Marker6333	25.866		Marker6430	33.076		Marker6795	31.075		Marker8275	3.799		Marker8440	22.907		Marker9380	10.548		Marker10468	33.016
Marker50	52.762		Marker879	3.071		Marker1047	1.392		Marker2506	12.973		Marker3590	14.432		Marker4115	8.782		Marker4577	36.474		Marker4789	38.111		Marker5579	9.195		Marker5792	14.951		Marker6339	26.718		Marker6432	33.655		Marker6797	31.358		Marker8277	3.799		Marker8441	22.907		Marker9396	10.826		Marker10469	34.146
Marker53	53.899		Marker863	3.914		Marker1049	1.392		Marker2507	12.973		Marker3579	15.275		Marker4120	9.341		Marker4584	36.474		Marker4781	39.887		Marker5539	9.195		Marker5793	14.951		Marker6343	27.277		Marker6400	37.342		Marker6803	31.358		Marker8279	3.799		Marker8442	22.907		Marker9405	10.826		Marker10471	34.146
Marker58	55.042		Marker864	3.914		Marker1050	1.392		Marker2511	12.973		Marker3583	15.275		Marker4130	9.899		Marker4585	36.474		Marker4778	40.446		Marker5540	9.195		Marker5798	14.951		Marker6341	27.277		Marker6401	37.622		Marker6804	32.494		Marker8282	3.799		Marker8449	22.907		Marker9392	10.826		Marker10472	34.989
Marker61	55.323		Marker865	4.473		Marker1051	1.392		Marker2526	12.973		Marker3577	15.554		Marker4134	10.177		Marker4586	36.474		Marker4779	40.446		Marker5545	9.195		Marker5800	14.951		Marker6345	29.591		Marker6404	38.183		Marker6806	32.494		Marker8295	3.799		Marker8451	22.907		Marker9393	10.826		Marker10473	34.989
Marker64	56.17		Marker862	4.752		Marker1052	1.392		Marker2527	12.973		Marker3576	16.402		Marker4142	10.736		Marker4588	36.474		Marker4782	40.446		Marker5547	9.195		Marker5801	14.951		Marker6344	29.591		Marker6412	38.745		Marker6807	32.774		Marker8189	4.076		Marker8452	22.907		Marker9394	10.826		Marker10474	34.989
Marker72	59.748		Marker746	5.6		Marker1054	1.392		Marker2528	12.973		Marker3573	17.245		Marker4150	11.579		Marker4589	36.474		Marker4786	40.446		Marker5584	9.472		Marker5812	15.235		Marker6349	29.878		Marker6417	39.034		Marker6813	33.332		Marker8190	4.076		Marker8454	22.907		Marker9395	10.826		Marker10477	36.703
Marker73	59.748		Marker825	5.6		Marker1061	1.67		Marker2530	12.973		Marker3571	17.807		Marker4149	11.579		Marker4590	36.474		AGGS1495	43.373		Marker5585	9.472		Marker5813	15.235		Marker6352	33.237		Marker6422	39.616		Marker6816	33.891		Marker8194	4.076		Marker8458	24.037		Marker9407	10.826		Marker10481	37.546
Marker75	60.027		Marker716	6.158		Marker1070	1.948		Marker2537	12.973		Marker3570	17.807		Marker4146	11.579		Marker4591	36.474		Marker4770	46.613		Marker5582	9.472		Marker5815	15.235					Marker6434	40.458		Marker6819	33.891		Marker8198	4.076		Marker8462	24.037		Marker9408	10.826		Marker10482	37.827
Marker77	61.448		Marker710	8.486		Marker1071	1.948		Marker2580	12.973		Marker3565	18.086		Marker4145	11.579		Marker4594	36.474		Marker4765	48.034		Marker5578	9.472		Marker5816	15.235					Marker6439	41.017		Marker6820	33.891		Marker8213	4.076		Marker8463	24.037		Marker9410	10.826		Marker10485	38.699
Marker90	62.007		Marker713	8.486		Marker1072	1.948		Marker2581	12.973		Marker3564	18.086		Marker4143	11.579		Marker4597	36.474		Marker4766	48.034		Marker5580	10.031		Marker5818	15.235					Marker6448	41.576		Marker6814	34.17		Marker8217	4.076		Marker8465	24.037		Marker9415	11.385		Marker10486	38.699
Marker99	62.284		Marker706	9.047		Marker1077	2.225		Marker2582	12.973		Marker3559	19.222		Marker4166	11.857		Marker4598	36.474		Marker4763	49.164		Marker5581	10.031		Marker5823	15.235					Marker6467	41.854		Marker6815	34.17		Marker8219	4.076		Marker8466	24.037		Marker9416	11.385		Marker10490	39.561
Marker83	62.284		1647	9.609		Marker1078	2.225		Marker2593	12.973		Marker3541	21.27		Marker4159	11.857		Marker4600	36.474		Marker4761	50.011		Marker5543	10.59		Marker5814	15.235					Marker6463	41.854		Marker6823	36.511		Marker8222	4.076		Marker8481	24.037		Marker9424	11.666		Marker10500	39.561
Marker84	62.284					Marker1080	2.225		Marker2602	12.973		Marker3538	21.551		Marker4156	11.857		Marker4603	36.474		Marker4743	50.292		Marker5538	11.148		Marker5831	15.519					Marker6462	41.854		Marker6849	37.965		Marker8119	8.94		Marker8494	24.315		Marker9426	11.666		Marker10501	39.561
Marker104	62.562					Marker1084	2.225		Marker2615	12.973		Marker3540	21.551		Marker4153	11.857		Marker4607	36.474		Marker4748	50.292		Marker5537	11.426		Marker5832	15.519					Marker6459	41.854		Marker6860	38.248		Marker8122	8.94		Marker8469	24.315		Marker9427	11.666		Marker10502	39.561
Marker82	62.562					Marker1086	2.225		Marker2624	12.973		Marker3531	21.829		Marker4184	12.134		Marker4573	37.326		Marker4756	50.292		Marker5536	13.141		Marker5826	15.8					Marker6458	41.854		Marker6861	38.248		Marker8132	8.94		Marker8496	24.595		Marker9432	12.231		Marker10504	39.561
Marker105	62.84					Marker1088	2.225		Marker2625	12.973		Marker3532	21.829		Marker4176	12.134		Marker4567	38.184		Marker4741	50.573		Marker5535	14.271		Marker5829	15.8					Marker6453	41.854		Marker6864	38.248		Marker8134	8.94		Marker8505	24.595		Marker9434	12.231		Marker10509	39.839
Marker107	62.84					Marker1090	2.225		Marker2635	12.973		Marker3533	21.829		Marker4174	12.134		Marker4563	39.036		Marker4747	51.132		Marker5534	14.549		Marker5833	24.928					Marker6449	41.854		Marker6871	38.248		Marker8136	8.94		Marker8506	24.595		Marker9428	12.231		Marker10510	39.839
Marker110	63.399					Marker1093	2.225		Marker2643	12.973		Marker3539	21.829		Marker4173	12.134		Marker4562	39.315		Marker4749	51.132		Marker5533	15.392		Marker5853	25.826					Marker6468	42.131		Marker6872	38.248		Marker8142	8.94		Marker8513	24.595		Marker9430	12.789		Marker10511	39.839
Marker111	63.399					Marker1094	2.225		Marker2648	12.973		Marker3535	22.107		Marker4168	12.134		Marker4550	40.452		Marker4750	51.132		Marker5532	17.404		Marker5837	26.391					Marker6479	42.696		Marker6878	38.248		Marker8148	8.94		Marker8628	26.631		Marker9431	12.789		Marker10523	39.839
Marker113	63.676					Marker1095	2.225		Marker2661	12.973		Marker3423	25.347		Marker4155	12.134		Marker4530	40.731		Marker4751	51.132		Marker5530	18.535		Marker5907	27.853					Marker6471	42.696		Marker6875	38.526		Marker8150	8.94		Marker8634	26.631		Marker9437	13.067		Marker10524	39.839
Marker118	63.954					Marker1097	2.225		Marker2663	12.973		Marker3425	25.347		Marker4181	12.412		Marker4535	40.731					Marker5528	22.736		Marker5940	28.442					Marker6525	44.744		Marker6876	38.526		Marker8152	8.94		Marker8684	26.631		Marker9439	13.345		Marker10532	39.839
Marker119	64.234					Marker1098	2.225		Marker2668	12.973		Marker3426	25.347		Marker4179	12.412		Marker4538	40.731					Marker5523	32.394		Marker5949	29.612					Marker6566	48.003		Marker6877	38.803		Marker8154	8.94		Marker8697	26.631		Marker9444	13.345		Marker10533	39.839
Marker124	64.795					Marker1100	2.503		Marker2671	12.973		Marker3435	25.347		Marker4186	14.838		Marker4546	40.731					Marker5522	34.708		Marker5953	31.074					Marker6578	50.931		Marker6881	38.803		Marker8156	8.94		Marker8700	26.631		Marker9445	13.623		Marker10545	40.969
Marker139	65.945					Marker1107	2.781		Marker2675	12.973		Marker3436	25.347		Marker4187	15.129		Marker4531	41.011					Marker5521	37.326		Marker5941	38.12					Marker6534	53.875		Marker6879	39.084		Marker8157	8.94		Marker8705	26.631		Marker9447	13.623		Marker10546	40.969
Marker148	65.945					Marker1108	2.781		Marker2678	12.973		Marker3438	25.347		Marker4205	16.259		Marker4534	41.29					Marker5520	38.456		Marker5931	38.698					Marker6650	59.803		Marker6880	39.084		Marker8167	8.94		Marker8716	26.631		Marker9458	13.623		Marker10549	40.969
Marker147	66.228					Marker1109	2.781		Marker2686	12.973		Marker3440	25.347		Marker4198	16.259		Marker4537	41.29					Marker5000	46.924		Marker5854	39.57					Marker6653	65.612		Marker6882	39.649		Marker8171	8.94		Marker8725	26.631		Marker9457	13.901		Marker10558	40.969
Marker149	66.505					Marker1111	2.781		Marker2687	12.973		Marker3443	25.347		Marker4195	16.259		Marker4542	41.29					Marker5003	46.924		Marker5877	40.448					Marker6674	77.979		Marker6883	39.649		Marker8174	8.94		Marker8806	26.631		Marker9462	13.901		Marker10560	40.969
Marker151	66.505					Marker1114	2.781		Marker2688	12.973		Marker3446	25.905		Marker4188	16.827		Marker4545	41.29					Marker5005	47.201		Marker5872	49.547					Marker6678	79.714		Marker6888	39.649		Marker8063	9.499		Marker8807	26.631		Marker9448	13.901		Marker10561	41.247
Marker135	67.064					Marker1116	2.781		Marker2689	12.973		Marker3447	26.183		Marker4203	17.395		Marker4543	41.29					Marker5006	47.76		Marker5972	55.438					Marker6680	80.008		Marker6891	39.927		Marker8064	9.499		Marker8809	26.631		Marker9454	13.901		Marker10566	41.247
Marker130	67.064					Marker1117	2.781		Marker2690	12.973		Marker3448	26.183		Marker4202	17.395		Marker4528	41.569					Marker5007	47.76		Marker5996	61.369					Marker6686	81.552		Marker6892	39.927		Marker8070	9.499		Marker8813	26.631		Marker9455	13.901		Marker10567	41.247
Marker133	67.064					Marker1118	2.781		Marker2692	12.973		Marker3449	26.462		Marker4196	17.395		Marker4526	42.706					Marker5009	48.038		Marker5998	61.998					Marker6690	83.349		Marker6898	40.205		Marker8072	9.499		Marker9014	26.631		Marker9459	13.901		Marker10569	41.525
Marker134	67.064					Marker1119	2.781		Marker2696	12.973		Marker3450	26.462		Marker4193	17.395		Marker4521	42.984					Marker5011	48.038		Marker5999	69.701					Marker6693	85.676		Marker6900	40.205		Marker8073	9.499		Marker9022	26.631		Marker9456	13.901		Marker10578	41.803
Marker131	67.064					Marker1120	2.781		Marker2701	12.973		Marker3452	26.742		Marker4231	17.954		Marker4522	42.984					Marker5012	48.038		Marker6000	73.578					Marker6696	87.097		Marker6901	40.205		Marker8074	9.499		Marker9023	26.631		Marker9463	14.459		Marker10581	41.803
Marker125	67.623					Marker1124	2.781		Marker2702	12.973		Marker3453	26.742		Marker4226	17.954		Marker4525	42.984					Marker5018	48.596		Marker6003	77.221					Marker6679	89.827		Marker6904	40.205		Marker8076	9.499		Marker9026	26.631		Marker9464	14.737		Marker10576	41.803
Marker346	72.824					Marker1126	2.781		Marker2722	12.973		Marker3455	26.742		Marker4225	17.954		Marker4508	43.261					Marker5019	48.596		Marker6006	78.377					Marker6677	91.004		Marker6906	40.763		Marker8078	9.499		Marker9031	26.631		Marker9478	15.015		Marker10583	42.081
Marker349	72.824					Marker1127	2.781		Marker2737	12.973		Marker3457	26.742		Marker4209	18.513		Marker4509	43.261					Marker5020	48.596		Marker6007	78.696					Marker6681	92.134		Marker6907	40.763		Marker8080	9.499		Marker9034	26.631		Marker9482	15.015		Marker10584	42.081
Marker353	72.824					Marker1164	3.059		Marker2740	12.973		Marker3415	27.02		Marker4216	18.791		Marker4514	43.539					Marker5024	50.311		Marker6009	79.02					Marker6691	94.753		Marker6908	40.763		Marker8081	9.499		Marker9038	26.631		Marker9483	15.015		Marker10623	42.081
Marker361	72.824					Marker1128	3.059		Marker2747	12.973		Marker3416	27.02		Marker4215	18.791		Marker4500	43.817					Marker5025	51.154								Marker6692	95.595		Marker6910	40.763		Marker8082	9.499		Marker9043	26.631		Marker9485	15.015		Marker10620	42.358
Marker365	72.824					Marker1132	3.059		Marker2752	12.973		Marker3420	27.578		Marker4214	18.791		Marker4491	44.095					Marker5028	51.154								Marker6697	96.177		Marker6913	40.763		Marker8083	9.499		Marker9048	26.631		Marker9486	15.015		Marker10622	42.358
Marker369	72.824					Marker1133	3.059		Marker2758	12.973		Marker3418	27.856		Marker4191	19.349		Marker4479	44.095					Marker5026	53.167								Marker6716	97.054		Marker6914	40.763		Marker8084	9.499		Marker8719	26.909		Marker9488	15.293		Marker10599	42.358
Marker373	73.383					Marker1139	3.059		Marker2774	12.973		Marker3521	30.783		Marker4236	27.053		Marker4485	44.095					Marker5029	53.445								Marker6721	98.184		Marker6917	40.763		Marker8085	9.499		Marker8884	26.909		Marker9490	15.293		Marker10621	42.358
Marker376	73.383					Marker1140	3.059		Marker2797	12.973		Marker3523	30.783					Marker4486	44.095					Marker5031	54.003								Marker6719	105.515		Marker6919	40.763		Marker8087	9.499		Marker8721	26.909		Marker9491	15.293		Marker10624	42.636
Marker377	73.383					Marker1143	3.059		Marker2806	12.973		Marker3520	31.345					Marker4488	44.095					Marker5032	54.003								Marker6725	107.323		Marker6920	40.763		Marker8088	9.499		Marker8795	27.187		Marker9495	15.572		Marker10626	42.636
Marker379	73.383					Marker1144	3.059		Marker2812	12.973		Marker3518	33.979					Marker4497	44.095					Marker5036	54.003								Marker6720	107.323		Marker6926	41.611		Marker8089	9.499		Marker8803	27.187		Marker9496	15.572		Marker10628	44.057
Marker381	73.383					Marker1146	3.059		Marker2813	12.973		Marker3514	34.822					Marker4499	44.095					GM2009	54.003								Marker6726	109.445		Marker6927	41.89		Marker8090	9.499		Marker8797	27.187		Marker9497	15.572		Marker10632	44.335
Marker382	73.383					Marker1148	3.059		Marker2839	12.973		Marker3513	35.665					Marker4502	44.095					Marker5039	54.281								Marker6722	109.445		Marker6930	41.89		Marker8092	9.499		Marker8794	27.187		Marker9503	15.851		Marker10633	44.335
Marker383	73.383					Marker1149	3.059		Marker2137	13.251		Marker3509	35.943					Marker4461	44.657					Marker5041	55.124								Marker6728	110.007		Marker6934	41.89		Marker8094	9.499		Marker8874	27.187		Marker9506	15.851		Marker10634	44.335
Marker385	73.383					Marker1151	3.059		Marker2141	13.251		Marker3504	36.501					Marker4462	44.657					Marker5044	55.124											Marker6940	41.89		Marker8099	9.499		Marker8814	27.746		Marker9514	16.129		Marker10635	44.335
Marker386	73.383					Marker1152	3.059		Marker2143	13.251		Marker3492	36.779					Marker4465	44.657					Marker5045	55.402											Marker6941	41.89		Marker8101	9.499		Marker8816	27.746		Marker9516	16.129		Marker10636	44.335
Marker388	73.383					Marker1153	3.059		Marker2041	13.528		Marker3493	36.779					Marker4466	44.657					Marker5050	55.402											Marker6942	41.89		Marker8104	9.499		Marker8819	27.746		Marker9518	16.129		Marker10637	44.335
Marker389	73.383					Marker1154	3.059		Marker2042	13.528		Marker3482	37.338					Marker4468	44.657					Marker5051	55.402											Marker6945	41.89		Marker7871	9.777		Marker8821	27.746		Marker9522	16.129		Marker10642	44.335
Marker390	73.383					Marker1155	3.059		Marker2052	13.528		Marker3489	37.338					Marker4471	44.657					Marker5053	55.402											Marker6950	41.89		Marker7874	9.777		Marker8822	27.746		Marker9525	16.129		Marker10644	44.335
Marker391	73.383					Marker1158	3.059		Marker2065	13.528		Marker3478	37.9					Marker4472	44.657					Marker5057	55.402											Marker6954	42.168		Marker7880	9.777		Marker8825	27.746		Marker9530	16.977		Marker10645	44.335
Marker392	73.383					Marker1159	3.059		Marker2068	13.528		Marker3481	37.9					Marker4473	44.657					Marker5058	55.402											Marker6955	42.168		Marker7886	9.777		Marker8826	27.746		Marker9531	16.977		Marker10647	44.335
Marker393	73.383					Marker1160	3.059		Marker2071	13.528		Marker3458	38.179					Marker4474	44.657					Marker5060	55.679											Marker6956	42.168		Marker7887	9.777		Marker8837	27.746		Marker9532	16.977		Marker10648	44.335
Marker395	73.383					Marker1162	3.059		Marker2073	13.528		Marker3463	38.179					Marker4477	44.657					Marker5063	55.679											Marker6966	43.011		Marker7888	9.777		Marker8841	27.746		Marker9533	16.977		Marker10649	44.612
Marker460	73.383					Marker1163	3.059		Marker2076	13.528		Marker3464	38.179					Marker4495	44.657					Marker5064	55.679											Marker6967	43.011		Marker7889	9.777		Marker8845	27.746		Marker9536	16.977		Marker10650	44.612
Marker396	73.662					Marker1166	3.336		Marker2077	13.528		Marker3465	38.179					Marker4454	44.657					Marker5067	55.679											Marker6969	43.011		Marker7892	9.777		Marker8846	27.746		Marker9539	16.977		Marker10651	44.612
Marker408	73.662					Marker1177	3.614		Marker2082	13.528		Marker3466	38.179					Marker4452	44.936					Marker5070	55.679											Marker6972	43.011		Marker7893	9.777		Marker8849	27.746		Marker9543	16.977		Marker10653	44.612
Marker412	73.662					Marker1191	5.329		Marker2083	13.528		Marker3468	38.179					Marker4440	45.215					Marker5071	55.679											Marker6974	43.011		Marker7897	9.777		Marker8923	27.746		Marker9546	16.977		Marker10654	44.612
Marker418	73.662					Marker1192	5.329		Marker2085	13.528		Marker3469	38.179					Marker4444	45.215					Marker5072	55.679											Marker6977	43.011		Marker7899	9.777		Marker8925	27.746		Marker9550	16.977		Marker10656	44.612
Marker423	73.662					Marker1196	5.607		Marker2125	13.528		Marker3472	38.179					Marker4445	45.215					Marker5074	55.679											Marker6980	43.011		Marker7900	9.777		Marker8926	27.746		Marker9552	16.977		Marker10660	44.612
Marker424	73.662					Marker1199	5.607		Marker2053	13.528		Marker3474	38.179					Marker4446	45.215					Marker5079	55.679											Marker6982	43.011		Marker7901	9.777		Marker8929	27.746		Marker9553	16.977		Marker10659	44.9
Marker432	73.662					Marker1201	5.607		Marker2054	13.528		Marker3414	39.309					Marker4450	45.215					Marker5082	55.679											Marker6983	43.289		Marker7903	9.777		Marker8930	27.746		Marker9558	16.977		Marker10733	44.9
Marker438	73.662					Marker1203	5.607		Marker1975	14.087		Marker3412	39.587					Marker4438	45.495					Marker5085	55.679											Marker6985	43.289		Marker7904	9.777		Marker8932	27.746		Marker9559	17.256		Marker10663	49.259
Marker442	73.662					Marker1204	5.607		Marker1994	14.365		Marker3409	40.434					Marker4429	46.053					Marker5086	55.679											Marker6989	43.289		Marker7911	9.777		Marker8933	27.746		Marker9561	17.256		Marker10786	49.548
Marker445	73.662					Marker1202	5.607		Marker1997	14.365		Marker3411	40.434					Marker4430	46.053					Marker5087	55.679											Marker6991	43.289		Marker7913	9.777		Marker8936	27.746		Marker9562	17.256		C123	51.045
Marker446	73.662					Marker1205	5.885		Marker2006	14.365		Marker3349	41.571					Marker4434	46.053					Marker5089	55.679											Marker6995	43.289		Marker7918	9.777		Marker8937	27.746		Marker9564	17.256		Marker10870	54.363
Marker456	73.662					Marker1210	5.885		Marker2007	14.365		Marker3355	41.571					Marker4436	46.053					Marker5090	55.679											Marker7002	43.289		Marker7919	9.777		Marker8941	27.746		Marker9567	17.534		Marker10793	60.523
Marker428	73.662					Marker1211	5.885		Marker2013	14.365		Marker3358	41.571					Marker4354	46.331					Marker5092	55.679											Marker7004	43.568		Marker7920	9.777		Marker8942	27.746		Marker9569	17.812		Marker10797	60.523
Marker437	73.662					Marker1212	5.885		Marker2017	14.365		Marker3359	41.571					Marker4359	46.331					Marker5095	55.679											Marker7005	43.568		Marker7930	9.777		Marker8946	27.746		Marker9570	18.089		Marker10806	63.253
Marker372	74.224					Marker1213	5.885		Marker2027	14.365		Marker3360	41.571					Marker4414	46.331					Marker5096	55.679											Marker7007	43.568		Marker7939	9.777		Marker8947	27.746		Marker9573	18.089		Marker10831	65.008
Marker364	74.224					Marker1216	5.885		Marker2031	14.365		Marker3363	41.571					Marker4416	46.331					Marker5098	55.679											Marker7008	43.847		Marker7940	9.777		Marker8949	27.746		Marker9576	18.089		C43	66.171
Marker342	74.783					Marker1226	5.885		Marker2033	14.365		Marker3364	41.571					Marker4421	46.331					Marker5102	55.679											Marker7009	43.847		Marker7945	9.777		Marker8953	27.746		Marker9578	18.089
Marker344	74.783					Marker1220	6.163		Marker1989	14.365		Marker3368	41.571					Marker4422	46.331					Marker5104	55.679											Marker7012	43.847		Marker7946	9.777		Marker8629	27.746		Marker9580	18.089
Marker340	75.061					Marker1221	6.163		Marker1992	14.365		Marker3369	41.571					Marker4362	46.89					Marker5105	55.679											Marker7014	43.847		Marker7947	9.777		Marker8645	27.746		Marker9584	18.089
Marker343	75.061					Marker1224	6.163		Marker2004	14.365		Marker3374	41.571					Marker4367	46.89					Marker5107	55.679											Marker7015	43.847		Marker7949	9.777		Marker8655	27.746		Marker9587	18.089
Marker337	76.191					Marker1225	6.163		Marker2019	14.365		Marker3376	41.571					Marker4369	46.89					Marker5110	55.679											Marker7016	43.847		Marker7951	9.777		Marker8689	27.746		Marker9588	18.089
Marker334	76.478					Marker1228	6.163		Marker2032	14.365		Marker3377	41.571					Marker4370	47.167					Marker5112	55.679											Marker7017	44.406		Marker7956	9.777		Marker8690	27.746		Marker9592	18.089
Marker331	77.056					Marker1229	6.163		Marker1971	15.227		Marker3379	41.571					Marker4374	47.167					Marker5113	55.679											Marker7018	44.406		Marker7963	9.777		Marker8692	27.746		Marker9593	18.089
Marker330	77.337					Marker1232	6.163		Marker1932	17.596		Marker3380	41.571					Marker4348	47.445					Marker5114	55.679											Marker7022	44.406		Marker7966	9.777		Marker8701	27.746		Marker9594	18.089
Marker326	78.758					Marker1233	6.163		Marker1925	20.214		Marker3383	41.571					Marker4351	47.445					Marker5118	55.679											Marker7030	44.406		Marker7970	9.777		Marker8704	27.746		Marker9595	18.089
Marker328	79.037					Marker1234	6.163		Marker1924	20.492		Marker3384	41.571					Marker4386	47.445					Marker5121	55.679											Marker7027	44.684		Marker7971	9.777		Marker8707	27.746		Marker9598	18.089
Marker318	79.885					Marker1236	6.163		Marker1916	21.622		Marker3385	41.571					Marker4394	47.445					Marker5122	55.679											Marker7034	44.684		Marker7972	9.777		Marker8711	27.746		Marker9599	18.089
Marker319	79.885					Marker1237	6.163		Marker1949	24.567		Marker3390	41.571					Marker4397	47.445					Marker5124	55.679											Marker7036	44.684		Marker7975	9.777		Marker8724	27.746		Marker9603	18.089
Marker315	81.015					Marker1238	6.163		Marker1951	24.567		Marker3392	41.571					Marker4398	47.445					Marker5125	55.679											Marker7037	44.684		Marker7976	9.777		Marker8729	27.746		Marker9604	18.367
Marker310	81.293					Marker1241	6.163		Marker1966	26.591		Marker3394	41.571					Marker4402	47.445					Marker5126	55.679											Marker7040	44.962		Marker7977	9.777		Marker8736	27.746		Marker9605	18.367
Marker314	81.293					Marker1242	6.163		Marker1969	26.873		Marker3396	41.571					Marker4404	47.445					Marker5128	55.679											Marker7042	44.962		Marker7978	9.777		Marker8751	27.746		Marker9606	18.367
Marker305	82.423					Marker1243	6.163		Marker1973	27.731		Marker3397	41.571					Marker4375	47.445					Marker5130	55.679											Marker7043	44.962		Marker7979	9.777		Marker8759	27.746		Marker9608	18.367
Marker297	82.701					Marker1244	6.163		Marker1974	27.731		Marker3398	41.571					Marker4343	47.725					Marker5131	55.679											Marker7044	45.239		Marker7981	9.777		Marker8761	27.746		Marker9609	18.367
Marker308	82.701					Marker1245	6.163		Marker1982	27.731		Marker3400	41.571					Marker4344	47.725					Marker5132	55.679											Marker7045	45.239		Marker7983	9.777		Marker8762	27.746		Marker9611	18.367
Marker289	82.978					Marker1247	6.163		Marker1983	27.731		Marker3401	41.571					Marker4341	48.005					Marker5133	55.679											Marker7048	45.239		Marker7986	9.777		Marker8773	27.746		Marker9612	18.367
Marker290	82.978					Marker1248	6.163		Marker1978	28.008		Marker3402	41.571					Marker4342	48.005					Marker5136	55.679											Marker7052	45.239		Marker7988	9.777		Marker8781	27.746		Marker9617	18.367
Marker292	82.978					Marker1249	6.163		Marker1985	28.008		Marker3403	41.571					Marker4350	48.005					Marker5137	55.679											Marker7053	45.239		Marker7989	9.777		Marker8783	27.746		Marker9618	18.367
Marker293	82.978					Marker1250	6.163		Marker1986	28.008		Marker3404	41.571					Marker4333	48.285					Marker5138	55.679											Marker7060	45.239		Marker7991	9.777		Marker8784	27.746		Marker9623	18.367
Marker287	83.537					Marker1251	6.163		Marker2005	28.008		Marker3406	41.571					Marker4334	48.285					Marker5140	55.679											Marker7061	45.239		Marker7993	9.777		Marker8786	27.746		Marker9639	18.367
Marker286	83.815					Marker1336	6.163		Marker2011	28.008		Marker3408	41.571					Marker4335	48.285					Marker5141	55.679											Marker7064	45.239		Marker7999	9.777		Marker8787	27.746		Marker9641	18.367
Marker288	83.815					Marker1337	6.163		Marker2012	28.008		Marker3260	41.849					Marker4336	48.285					Marker5145	55.679											Marker7066	45.239		Marker8000	9.777		Marker8790	27.746		Marker9643	18.645
Marker278	84.093					Marker1338	6.163		Marker2016	28.008		Marker3266	41.849					Marker4315	48.853					Marker5146	55.679											Marker7067	45.239		Marker8001	9.777		Marker8791	27.746		Marker9644	18.645
Marker280	84.093					Marker1340	6.163		Marker2035	28.008		Marker3268	41.849					Marker4316	48.853					Marker5147	55.679											Marker7070	45.239		Marker8003	9.777		Marker8793	27.746		Marker9645	18.645
Marker246	85.223					Marker1343	6.163		Marker2095	28.286		Marker3269	41.849					Marker4321	48.853					Marker5148	55.679											Marker7071	45.239		Marker8005	9.777		Marker8796	27.746		Marker9646	18.645
Marker248	85.223					Marker1347	6.163		Marker2048	28.286		Marker3273	41.849					Marker4318	49.136					Marker5159	55.679											Marker7072	45.239		Marker8006	9.777		Marker8798	27.746		Marker9647	18.645
Marker250	85.223					Marker1348	6.163		Marker2091	28.286		Marker3274	41.849					Marker4319	51.148					Marker5160	55.679											Marker7077	45.239		Marker8009	9.777		Marker8799	27.746		Marker9653	18.645
Marker251	85.223					Marker1354	6.163		Marker2050	28.286		Marker3278	41.849					Marker4296	51.996					Marker5161	55.679											Marker7081	45.239		Marker8029	9.777		Marker8811	27.746		Marker9658	18.645
Marker252	85.223					Marker1357	6.163		Marker2051	28.286		Marker3281	41.849					Marker4299	52.277					Marker5163	55.679											Marker7084	45.239		Marker8030	9.777		Marker8820	27.746		Marker9659	18.645
Marker253	85.223					Marker1358	6.163		Marker2043	28.286		Marker3282	41.849					Marker4300	52.277					Marker5164	55.679											Marker7085	45.239		Marker8035	9.777		Marker8836	27.746		Marker9660	18.645
Marker260	85.223					Marker1360	6.163		Marker2047	28.286		Marker3283	41.849					Marker4302	52.277					Marker5168	55.679											Marker7086	45.239		Marker8038	9.777		Marker8847	27.746		Marker9662	18.645
Marker262	85.223					Marker1361	6.163		Marker2057	28.286		Marker3285	41.849					Marker4305	52.277					Marker5170	55.679											Marker7090	45.239		Marker8040	9.777		Marker8863	27.746		Marker9667	18.645
Marker263	85.223					Marker1364	6.163		Marker2070	28.286		Marker3288	41.849					Marker4309	52.842					Marker5172	55.957											Marker7092	45.239		Marker8042	9.777		Marker8865	27.746		Marker9672	18.645
Marker264	85.223					Marker1365	6.163		Marker2087	28.286		Marker3293	41.849					Marker4311	52.842					Marker5175	55.957											Marker7093	45.239		Marker8044	9.777		Marker8877	27.746		Marker9674	18.923
Marker265	85.223					Marker1368	6.163		Marker2045	28.564		Marker3296	41.849					Marker4291	53.985					Marker5176	55.957											Marker7094	45.239		Marker8045	9.777		Marker8878	27.746		Marker9681	18.923
Marker269	85.223					Marker1369	6.163		Marker2093	28.564		Marker3299	41.849					Marker4293	54.272					Marker5182	55.957											Marker7095	45.239		Marker8047	9.777		Marker8881	27.746		Marker9683	18.923
Marker271	85.223					Marker1371	6.163		Marker2049	28.842		Marker3301	41.849					Marker4287	54.559					Marker5184	55.957											Marker7096	45.239		Marker8048	9.777		Marker8886	27.746		Marker9686	18.923
Marker272	85.223					Marker1373	6.163		Marker2078	28.842		Marker3302	41.849					Marker4285	55.407					Marker5189	55.957											Marker7103	45.239		Marker8049	9.777		Marker8887	27.746		Marker9703	18.923
Marker274	85.223					Marker1374	6.163		Marker2079	28.842		Marker3305	41.849					Marker4274	56.681					Marker5190	55.957											Marker7107	45.239		Marker8050	9.777		Marker8888	27.746		Marker9706	18.923
Marker275	85.223					Marker1375	6.163		Marker2072	28.842		Marker3306	41.849					Marker4265	57.637					Marker5192	55.957											Marker7108	45.239		Marker8054	9.777		Marker8889	27.746		Marker9709	18.923
Marker156	85.781					Marker1381	6.163		Marker2096	28.842		Marker3313	41.849					Marker4260	63.321					Marker5198	55.957											Marker7109	45.239		Marker8055	9.777		Marker8895	27.746		Marker9712	19.2
Marker157	85.781					Marker1382	6.163		Marker2080	29.12		Marker3328	41.849					Marker4259	65.108					Marker5199	55.957											Marker7114	45.239		Marker8056	9.777		Marker8897	27.746		Marker9715	19.2
Marker159	85.781					Marker1385	6.163		Marker2056	29.12		Marker3329	41.849					Marker4251	66.938					Marker5200	55.957											Marker7115	45.239		Marker8058	9.777		Marker8898	27.746		Marker9716	19.2
Marker164	85.781					Marker1386	6.163		Marker2075	29.12		Marker3331	41.849					Marker4240	79.708					Marker5205	55.957											Marker7116	45.239		Marker8062	9.777		Marker8899	27.746		Marker9718	19.2
Marker165	85.781					Marker1387	6.163		Marker2098	29.678		Marker3334	41.849					Marker4243	82.636					Marker5206	55.957											Marker7117	45.239		Marker8068	9.777		Marker8901	27.746		Marker9720	19.2
Marker167	85.781					Marker1388	6.163		Marker2113	29.678		Marker3335	41.849					Marker4263	95.874					Marker5208	55.957											Marker7119	45.239		Marker8106	9.777		Marker8908	27.746		Marker9728	19.2
Marker174	85.781					Marker1390	6.163		Marker2133	29.678		Marker3345	41.849					Marker4275	112.923					Marker5210	55.957											Marker7122	45.517		Marker8107	9.777		Marker8912	27.746		Marker9750	19.2
Marker175	85.781					Marker1391	6.163		Marker2160	29.678		Marker3346	41.849					Marker4267	113.867					Marker5211	55.957											Marker7124	45.517		Marker8117	9.777		Marker8914	27.746		Marker9751	19.478
Marker177	85.781					Marker1393	6.163		Marker2167	29.678		Marker3347	41.849					AHGS0035	117.491					Marker5213	55.957											Marker7125	45.517		Marker8130	9.777		Marker8915	27.746		Marker9752	19.478
Marker178	85.781					Marker1397	6.163		Marker2183	29.678		Marker3254	42.126					AHGS1954	125.627					Marker5215	55.957											Marker7126	45.517		Marker7858	10.054		Marker8918	27.746		Marker9754	19.478
Marker179	85.781					Marker1398	6.163		Marker2154	29.678		Marker3258	42.126											Marker5217	55.957											Marker7127	45.517		Marker7859	10.054		Marker8922	27.746		Marker9756	19.478
Marker181	85.781					Marker1405	6.163		Marker2144	29.956		Marker3248	42.404											Marker5218	55.957											Marker7128	45.517		Marker7862	10.054		Marker8927	27.746		Marker9757	19.478
Marker182	85.781					Marker1408	6.163		Marker2097	29.956		Marker3249	42.404											Marker5219	55.957											Marker7149	45.517		Marker7863	10.054		Marker8944	27.746		Marker9829	19.478
Marker184	85.781					Marker1409	6.163		Marker2130	29.956		Marker3255	42.404											Marker5220	55.957											Marker7150	45.517		Marker7864	10.054		Marker8955	27.746		Marker9871	19.478
Marker185	85.781					Marker1410	6.163		Marker2152	29.956		Marker3238	42.682											Marker5223	55.957											Marker7151	45.517		Marker7868	10.054		Marker8958	27.746		Marker9873	19.478
Marker186	85.781					Marker1252	6.44		Marker2155	29.956		Marker3244	42.682											Marker5224	55.957											Marker7152	45.517		Marker7869	10.054		Marker8959	27.746		Marker9876	19.478
Marker188	85.781					Marker1253	6.44		Marker2159	29.956		Marker3245	42.682											Marker5235	55.957											Marker7154	45.517		Marker7838	10.332		Marker8960	27.746		Marker9877	19.478
Marker189	85.781					Marker1255	6.44		Marker2165	29.956		Marker3246	42.682											Marker5237	55.957											Marker7157	45.517		Marker7842	10.332		Marker8962	27.746		Marker9878	19.478
Marker201	85.781					Marker1257	6.44		Marker2168	29.956		Marker3228	42.96											Marker5238	55.957											Marker7158	45.517		Marker7844	10.332		Marker8964	27.746		Marker9882	19.478
Marker202	85.781					Marker1258	6.44		Marker2171	29.956		Marker3231	42.96											Marker5242	55.957											Marker7161	45.517		Marker7845	10.332		Marker8965	27.746		Marker9885	19.478
Marker207	85.781					Marker1259	6.44		Marker2173	29.956		Marker3234	42.96											Marker5244	55.957											Marker7164	45.517		Marker7848	10.332		Marker8968	27.746		Marker9886	19.478
Marker208	85.781					Marker1260	6.44		Marker2174	29.956		Marker3235	42.96											Marker5245	55.957											Marker7166	45.517		Marker7849	10.332		Marker8971	27.746		Marker9888	19.478
Marker211	85.781					Marker1263	6.44		Marker2175	29.956		Marker3215	43.238											Marker5247	55.957											Marker7167	45.517		Marker7850	10.332		Marker8973	27.746		Marker9889	19.478
Marker214	85.781					Marker1264	6.44		Marker2181	29.956		Marker3216	43.238											Marker5248	55.957											Marker7168	45.517		Marker7851	10.332		Marker8974	27.746		Marker9891	19.478
Marker216	85.781					Marker1265	6.44		Marker2187	29.956		Marker3221	43.238											Marker5265	55.957											Marker7170	45.517		Marker7852	10.332		Marker8975	27.746		Marker9892	19.478
Marker220	85.781					Marker1267	6.44		Marker2111	29.956		Marker3222	43.238											Marker5267	55.957											Marker7171	45.795		Marker7853	10.332		Marker8977	27.746		Marker9893	19.478
Marker221	85.781					Marker1268	6.44		Marker2119	29.956		Marker3224	43.238											Marker5269	55.957											Marker7172	45.795		Marker7855	10.332		Marker8978	27.746		Marker9894	19.478
Marker224	85.781					Marker1272	6.44		Marker2120	29.956		Marker3225	43.238											Marker5273	55.957											Marker7176	45.795		Marker7832	10.61		Marker8979	27.746		Marker9896	19.478
Marker226	85.781					Marker1274	6.44		Marker2121	29.956		Marker3226	43.238											Marker5274	55.957											Marker7178	45.795		Marker7835	10.61		Marker8981	27.746		Marker9899	19.478
Marker234	85.781					Marker1279	6.44		Marker2126	29.956		Marker3227	43.238											Marker5279	55.957											Marker7196	45.795		Marker7739	10.888		Marker8982	27.746		Marker9902	19.478
Marker235	85.781					Marker1285	6.44		Marker2128	29.956		Marker3210	43.796											Marker5280	55.957											Marker7200	45.795		Marker7741	10.888		Marker8983	27.746		Marker9906	19.478
Marker238	85.781					Marker1286	6.44		Marker2131	29.956		Marker3211	43.796											Marker5282	55.957											Marker7205	45.795		Marker7743	10.888		Marker8984	27.746		Marker9908	19.478
Marker239	85.781					Marker1298	6.44		Marker2134	29.956		Marker3212	43.796											Marker5290	55.957											Marker7206	45.795		Marker7746	10.888		Marker8985	27.746		Marker9914	19.478
Marker240	85.781					Marker1301	6.44		Marker2138	29.956		Marker3213	43.796											Marker5292	55.957											Marker7210	45.795		Marker7747	10.888		Marker8986	27.746		Marker9916	19.478
Marker249	85.781					Marker1303	6.44		Marker2139	29.956		Marker3193	44.074											Marker5293	55.957											Marker7212	45.795		Marker7748	10.888		Marker8988	27.746		Marker9922	20.037
Marker153	85.781					Marker1305	6.44		Marker2140	29.956		Marker3195	44.074											Marker5294	55.957											Marker7214	45.795		Marker7750	10.888		Marker8989	27.746		Marker9923	20.037
Marker154	85.781					Marker1306	6.44		Marker2142	29.956		Marker3196	44.074											Marker5297	55.957											Marker7216	46.073		Marker7751	10.888		Marker8990	27.746		Marker9924	20.037
Marker502	86.912					Marker1309	6.44		Marker2158	29.956		Marker3198	44.074											Marker5298	55.957											Marker7217	46.073		Marker7756	10.888		Marker8991	27.746		Marker9925	20.037
Marker504	86.912					Marker1311	6.44		Marker2164	29.956		Marker3203	44.074											Marker5299	55.957											Marker7220	46.073		Marker7758	10.888		Marker8992	27.746		Marker9926	20.037
Marker505	86.912					Marker1312	6.44		Marker2170	29.956		Marker3205	44.074											Marker5300	55.957											Marker7221	46.073		Marker7759	10.888		Marker8993	27.746		Marker9928	20.037
Marker509	86.912					Marker1313	6.44		Marker2177	29.956		Marker3184	44.352											Marker5306	55.957											Marker7222	46.073		Marker7760	10.888		Marker8994	27.746		Marker9929	20.037
Marker510	86.912					Marker1314	6.44		Marker2178	29.956		Marker3175	44.63											Marker5307	55.957											Marker7224	46.073		Marker7766	10.888		Marker9001	27.746		Marker9930	20.037
Marker511	86.912					Marker1316	6.44		Marker2179	29.956		Marker3174	44.91											Marker5308	55.957											Marker7225	46.073		Marker7768	10.888		Marker9003	27.746		Marker9932	20.037
Marker512	86.912					Marker1317	6.44		Marker2823	30.518		Marker3169	45.475											Marker5311	55.957											Marker7234	46.35		Marker7769	10.888		Marker9004	27.746		Marker9934	20.037
Marker467	87.189					Marker1319	6.44		Marker2824	30.518		Marker3170	45.475											Marker5318	55.957											Marker7235	46.35		Marker7771	10.888		Marker9007	27.746		Marker9937	20.037
Marker468	87.189					Marker1324	6.44		Marker2830	30.518		Marker3173	45.475											Marker5319	55.957											Marker7236	46.35		Marker7772	10.888		Marker9008	27.746		Marker9940	20.037
Marker477	87.189					Marker1325	6.44		Marker2831	30.518		Marker3168	48.42											Marker5324	55.957											Marker7238	46.35		Marker7773	10.888		Marker9009	27.746		Marker9943	20.037
Marker479	87.189					Marker1326	6.44		Marker2833	30.518		Marker3167	48.982											Marker5326	55.957											Marker7239	46.35		Marker7774	10.888		Marker9010	27.746		Marker9948	20.315
Marker482	87.189					Marker1327	6.44		Marker2202	30.797		Marker3156	51.616											Marker5329	55.957											Marker7242	46.35		Marker7775	10.888		Marker9011	27.746		Marker9958	20.315
Marker484	87.189					Marker1328	6.44		Marker2212	30.797		Marker3153	53.652											Marker5332	55.957											Marker7243	46.35		Marker7779	10.888		Marker9012	27.746		Marker9959	20.315
Marker485	87.189					Marker1329	6.44		Marker2213	30.797		Marker3132	54.214											Marker5335	55.957											Marker7245	46.35		Marker7781	10.888		Marker9017	27.746		Marker9963	20.315
Marker487	87.189					Marker1331	6.44		Marker2227	30.797		Marker3141	54.496											Marker5338	55.957											Marker7248	46.35		Marker7783	10.888		Marker9030	27.746		Marker9965	20.315
Marker488	87.189					Marker1332	6.44		Marker2233	30.797		Marker3142	54.496											Marker5339	55.957											Marker7250	46.35		Marker7784	10.888		Marker9032	27.746		Marker9968	20.315
Marker489	87.189					Marker1333	6.44		Marker2234	30.797		Marker3104	60.859											Marker5340	55.957											Marker7252	46.35		Marker7786	10.888		Marker9037	27.746		Marker9969	20.315
Marker490	87.189					Marker1414	6.44		Marker2241	30.797		Marker3108	60.859											Marker5342	55.957											Marker7258	46.35		Marker7787	10.888		Marker9040	27.746		Marker9976	20.315
Marker491	87.189					Marker1415	6.44		Marker2250	30.797		Marker3109	60.859											Marker5354	55.957											Marker7259	46.35		Marker7789	10.888		Marker9052	27.746		Marker9978	20.592
Marker493	87.189					Marker1423	6.44		Marker2253	30.797		Marker3110	60.859											Marker5355	55.957											Marker7261	46.35		Marker7790	10.888		Marker9053	27.746		Marker9979	20.592
Marker494	87.189					Marker1426	6.44		Marker2258	30.797		Marker3113	60.859											Marker5357	55.957											Marker7263	46.909		Marker7796	10.888		Marker9058	27.746		Marker9980	20.87
Marker496	87.189					Marker1429	6.44		Marker2262	30.797		Marker3115	60.859											Marker5359	55.957											Marker7264	46.909		Marker7799	10.888		Marker9060	27.746		Marker9981	20.87
Marker497	87.189					Marker1430	6.44		Marker2269	30.797		Marker3119	60.859											Marker5360	55.957											Marker7262	47.187		Marker7802	10.888		Marker9066	27.746		Marker9983	20.87
Marker498	87.189					Marker1432	6.44		Marker2277	30.797		Marker3120	60.859											Marker5364	55.957											Marker7266	47.465		Marker7803	10.888		Marker9069	27.746		Marker9984	20.87
Marker499	87.189					Marker1433	6.44		Marker2280	30.797		Marker3129	60.859											Marker5365	55.957											Marker7268	47.465		Marker7804	10.888		Marker9074	27.746		Marker9985	21.148
Marker513	87.189					Marker1434	6.44		Marker2282	30.797		Marker3091	61.137											Marker5367	55.957											Marker7271	47.465		Marker7805	10.888		Marker9075	27.746		Marker9988	21.148
Marker516	87.189					Marker1437	6.44		Marker2287	30.797		Marker3097	61.137											Marker5371	55.957											Marker7272	47.465		Marker7806	10.888		Marker9141	29.471		Marker9989	21.148
Marker517	87.189					Marker1439	6.44		Marker2291	30.797		Marker3098	61.137											Marker5374	55.957											Marker7278	47.465		Marker7810	10.888		Marker9142	29.471		Marker9997	21.148
Marker521	87.189					Marker1440	6.44		Marker2299	30.797		Marker3099	61.137											Marker5375	55.957											Marker7282	47.465		Marker7812	10.888		Marker9157	29.471		Marker9998	21.148
[truncated: 212 more rows]
