# Supplementary material for: QTL identification for seed weight and size based on a high-density SLAF-seq genetic map in peanut (Arachis hypogaea L.)
Source: BMC Plant Biol. 2019 Dec 3;19:537. doi: 10.1186/s12870-019-2164-5 (PMC6892246; doi:10.1186/s12870-019-2164-5)
Supplement: Supplementary file 3 — Additional file 3: Table S7 Gene content within the QTL region I. Table S8 Gene content within the QTL region II. Table S9 SNPs loacted in two stable and pleiotropic QTL regions (XLS 402 kb) [file 12870_2019_2164_MOESM3_ESM.xls]

## Sheet: Table S7
	Table S7 Gene content within the QTL region I
Chr.	Genetic position(cM)	Physical distance(bp)	#GeneID	GO_classification	Nr_annotation
2	0–0.8	92751772–99808878	arahy.Tifrunner.gnm1.ann1.7Z06EP.1	Molecular Function: enzyme inhibitor activity (GO:0004857);; Cellular Component: cell wall (GO:0005618);; Molecular Function: pectinesterase activity (GO:0030599);; Biological Process: cell wall modification (GO:0042545);; Biological Process: negative regulation of catalytic activity (GO:0043086);; Molecular Function: aspartyl esterase activity (GO:0045330);; Biological Process: pectin catabolic …	PREDICTED: pectinesterase 2-like [Glycine max]
2	0–0.8	92751772–99808878	arahy.Tifrunner.gnm1.ann1.G6Q9UC.1	Molecular Function: microtubule motor activity (GO:0003777);; Molecular Function: ATP binding (GO:0005524);; Cellular Component: kinesin complex (GO:0005871);; Cellular Component: microtubule (GO:0005874);; Biological Process: microtubule-based movement (GO:0007018);; Molecular Function: microtubule binding (GO:0008017);; Biological Process: root development (GO:0048364);;	PREDICTED: armadillo repeat-containing kinesin-like protein 2-like [Glycine max]
2	0–0.8	92751772–99808878	arahy.Tifrunner.gnm1.ann1.S82084.1	--	phosphorus starvation-induced protein [Medicago truncatula]
2	0–0.8	92751772–99808878	arahy.Tifrunner.gnm1.ann1.8V81JW.1	--	putative beta-1,3-galactosyltransferase 2 [Morus notabilis]
2	0–0.8	92751772–99808878	arahy.Tifrunner.gnm1.ann1.T2VPZC.1	Molecular Function: DNA binding (GO:0003677);; Molecular Function: exonuclease activity (GO:0004527);; Molecular Function: hydrolase activity, hydrolyzing O-glycosyl compounds (GO:0004553);; Biological Process: carbohydrate metabolic process (GO:0005975);; Molecular Function: protein dimerization activity (GO:0046983);;	PREDICTED: uncharacterized protein LOC101496378 [Cicer arietinum]
2	0–0.8	92751772–99808878	arahy.Tifrunner.gnm1.ann1.DQ7S7B.1	Molecular Function: calcium ion binding (GO:0005509);;	PREDICTED: sorcin-like isoform X2 [Glycine max]
2	0–0.8	92751772–99808878	arahy.Tifrunner.gnm1.ann1.8ZIG81.2	--	hypothetical protein PHAVU_008G142900g, partial [Phaseolus vulgaris]
2	0–0.8	92751772–99808878	arahy.Tifrunner.gnm1.ann1.RPJ1YH.1	Cellular Component: nucleus (GO:0005634);; Cellular Component: plasmodesma (GO:0009506);; Biological Process: metal ion transport (GO:0030001);; Molecular Function: metal ion binding (GO:0046872);;	hypothetical protein MTR_7g056413 [Medicago truncatula]
2	0–0.8	92751772–99808878	arahy.Tifrunner.gnm1.ann1.6CW0B2.1	Molecular Function: metal ion binding (GO:0046872);;	PREDICTED: putative RING-H2 finger protein ATL50-like [Glycine max]
2	0–0.8	92751772–99808878	arahy.Tifrunner.gnm1.ann1.S31791.1	--	PREDICTED: protein RRP5 homolog isoform X1 [Glycine max]
2	0–0.8	92751772–99808878	arahy.Tifrunner.gnm1.ann1.JUI4U4.1	Biological Process: mitotic G2 phase (GO:0000085);; Biological Process: microtubule cytoskeleton organization (GO:0000226);; Cellular Component: chromosome, centromeric region (GO:0000775);; Biological Process: cytokinesis by cell plate formation (GO:0000911);; Molecular Function: ATP binding (GO:0005524);; Cellular Component: nucleus (GO:0005634);; Cellular Component: spindle (GO:0005819);; Biol…	PREDICTED: serine/threonine-protein kinase Aurora-3 isoform X1 [Glycine max]
2	0–0.8	92751772–99808878	arahy.Tifrunner.gnm1.ann1.H916D0.1	Biological Process: protein import into nucleus, translocation (GO:0000060);; Molecular Function: DNA binding (GO:0003677);; Molecular Function: sequence-specific DNA binding transcription factor activity (GO:0003700);; Cellular Component: nucleus (GO:0005634);; Cellular Component: cytoplasm (GO:0005737);; Biological Process: regulation of transcription, DNA-templated (GO:0006355);; Molecular Fun…	MADS-box transcription factor [Medicago truncatula]
2	0–0.8	92751772–99808878	arahy.Tifrunner.gnm1.ann1.1FZS4Y.1	Biological Process: tRNA splicing, via endonucleolytic cleavage and ligation (GO:0006388);; Molecular Function: transferase activity, transferring phosphorus-containing groups (GO:0016772);;	tRNA 2&apos;-phosphotransferase 1 [Glycine soja]
2	0–0.8	92751772–99808878	arahy.Tifrunner.gnm1.ann1.VSGL27.1	Molecular Function: methyltransferase activity (GO:0008168);; Biological Process: methylation (GO:0032259);;	PREDICTED: uncharacterized protein LOC100787144 isoform X1 [Glycine max]
2	0–0.8	92751772–99808878	arahy.Tifrunner.gnm1.ann1.DEFX9H.1	--	PREDICTED: putative disease resistance RPP13-like protein 1-like isoform X1 [Cicer arietinum]
2	0–0.8	92751772–99808878	arahy.Tifrunner.gnm1.ann1.9F5S9Q.1	Cellular Component: nucleolus (GO:0005730);; Biological Process: fatty acid catabolic process (GO:0009062);; Biological Process: response to salt stress (GO:0009651);; Biological Process: response to abscisic acid (GO:0009737);;	uncharacterized protein LOC100526922 [Glycine max]
2	0–0.8	92751772–99808878	arahy.Tifrunner.gnm1.ann1.6B1TLK.1	--	Bifunctional dihydroflavonol 4-reductase/flavanone 4-reductase [Glycine soja]
2	0–0.8	92751772–99808878	arahy.Tifrunner.gnm1.ann1.JILP9H.2	--	PREDICTED: uncharacterized protein LOC102661267 [Glycine max]
2	0–0.8	92751772–99808878	arahy.Tifrunner.gnm1.ann1.AD165Z.2	Cellular Component: membrane (GO:0016020);; Molecular Function: hydrolase activity (GO:0016787);; Biological Process: organic substance metabolic process (GO:0071704);;	PREDICTED: LOW QUALITY PROTEIN: hydroxyisourate hydrolase [Glycine max]
2	0–0.8	92751772–99808878	arahy.Tifrunner.gnm1.ann1.808QWK.1	--	PREDICTED: uncharacterized protein LOC101495849 isoform X1 [Cicer arietinum]
2	0–0.8	92751772–99808878	arahy.Tifrunner.gnm1.ann1.Z7EMKS.1	Molecular Function: enzyme inhibitor activity (GO:0004857);; Cellular Component: cell wall (GO:0005618);; Molecular Function: pectinesterase activity (GO:0030599);; Biological Process: cell wall modification (GO:0042545);; Biological Process: negative regulation of catalytic activity (GO:0043086);; Molecular Function: aspartyl esterase activity (GO:0045330);; Biological Process: pectin catabolic …	PREDICTED: probable pectinesterase/pectinesterase inhibitor 7-like [Glycine max]
2	0–0.8	92751772–99808878	arahy.Tifrunner.gnm1.ann1.JDC98L.1	--	PREDICTED: putative disease resistance protein At3g14460-like [Glycine max]
2	0–0.8	92751772–99808878	arahy.Tifrunner.gnm1.ann1.4ZP6RH.1	--	PREDICTED: LOB domain-containing protein 18-like [Glycine max]
2	0–0.8	92751772–99808878	arahy.Tifrunner.gnm1.ann1.Q84XAK.1	Biological Process: cellular component organization (GO:0016043);; Biological Process: single-organism cellular process (GO:0044763);;	hypothetical protein PHAVU_010G071000g [Phaseolus vulgaris]
2	0–0.8	92751772–99808878	arahy.Tifrunner.gnm1.ann1.64XDM2.1	Cellular Component: nuclear membrane (GO:0031965);; Biological Process: transmembrane transport (GO:0055085);;	PREDICTED: nucleoporin NUP53-like isoform X1 [Glycine max]
2	0–0.8	92751772–99808878	arahy.Tifrunner.gnm1.ann1.5I5ID6.2	Biological Process: cation transport (GO:0006812);; Molecular Function: cation transmembrane transporter activity (GO:0008324);; Cellular Component: integral component of membrane (GO:0016021);; Biological Process: transmembrane transport (GO:0055085);;	metal tolerance-like protein [Medicago truncatula]
2	0–0.8	92751772–99808878	arahy.Tifrunner.gnm1.ann1.GZWC57.1	--	PREDICTED: putative disease resistance RPP13-like protein 1-like isoform X1 [Cicer arietinum]
2	0–0.8	92751772–99808878	arahy.Tifrunner.gnm1.ann1.VTP8RR.1	Molecular Function: 3-phosphoshikimate 1-carboxyvinyltransferase activity (GO:0003866);; Biological Process: aromatic amino acid family biosynthetic process (GO:0009073);; Biological Process: chorismate biosynthetic process (GO:0009423);; Cellular Component: chloroplast (GO:0009507);; Biological Process: glyphosate metabolic process (GO:0018920);; Biological Process: shikimate biosynthetic proces…	PREDICTED: 3-phosphoshikimate 1-carboxyvinyltransferase, chloroplastic-like [Glycine max]
2	0–0.8	92751772–99808878	arahy.Tifrunner.gnm1.ann1.6UQ1FU.2	--	NBS-LRR resistance-like protein 4G [Medicago truncatula]
2	0–0.8	92751772–99808878	arahy.Tifrunner.gnm1.ann1.BHNE8U.1	Molecular Function: hydrolase activity (GO:0016787);;	Putative pectinesterase/pectinesterase inhibitor 36 [Glycine soja]
2	0–0.8	92751772–99808878	arahy.Tifrunner.gnm1.ann1.9MJ2UU.1	--	hypothetical protein MTR_3g035630 [Medicago truncatula]
2	0–0.8	92751772–99808878	arahy.Tifrunner.gnm1.ann1.Q33XCW.1	Molecular Function: nucleotide binding (GO:0000166);; Molecular Function: nucleic acid binding (GO:0003676);;	unknown [Lotus japonicus]
2	0–0.8	92751772–99808878	arahy.Tifrunner.gnm1.ann1.DFL4HC.1	Cellular Component: cytoplasm (GO:0005737);; Biological Process: actin filament-based movement (GO:0030048);; Biological Process: regulation of Rab GTPase activity (GO:0032313);; Biological Process: Golgi localization (GO:0051645);; Biological Process: mitochondrion localization (GO:0051646);; Biological Process: peroxisome localization (GO:0060151);;	PREDICTED: growth hormone-regulated TBC protein 1-like [Nelumbo nucifera]
2	0–0.8	92751772–99808878	arahy.Tifrunner.gnm1.ann1.PHJ7DT.1	--	hypothetical protein PHAVU_006G043300g [Phaseolus vulgaris]
2	0–0.8	92751772–99808878	arahy.Tifrunner.gnm1.ann1.57U25Z.3	--	disease resistance protein (TIR-NBS-LRR class) [Medicago truncatula]
2	0–0.8	92751772–99808878	arahy.Tifrunner.gnm1.ann1.32Q5MD.1	Biological Process: fatty acid metabolic process (GO:0006631);; Cellular Component: intracellular membrane-bounded organelle (GO:0043231);; Cellular Component: cytoplasmic part (GO:0044444);;	shrunken seed protein, putative [Medicago truncatula]
2	0–0.8	92751772–99808878	arahy.Tifrunner.gnm1.ann1.8V81JW.2	--	PREDICTED: probable beta-1,3-galactosyltransferase 2-like isoformX1 [Glycine max]
2	0–0.8	92751772–99808878	arahy.Tifrunner.gnm1.ann1.L2QDU1.2	Molecular Function: nucleic acid binding (GO:0003676);; Molecular Function: ATP binding (GO:0005524);; Molecular Function: ATP-dependent helicase activity (GO:0008026);; Cellular Component: ribonucleoprotein complex (GO:0030529);;	PREDICTED: U5 small nuclear ribonucleoprotein 200 kDa helicase-like isoform X1 [Glycine max]
2	0–0.8	92751772–99808878	arahy.Tifrunner.gnm1.ann1.Q9SWB6.1	Biological Process: telomere maintenance (GO:0000723);; Molecular Function: damaged DNA binding (GO:0003684);; Molecular Function: double-stranded DNA binding (GO:0003690);; Molecular Function: ATP-dependent DNA helicase activity (GO:0004003);; Biological Process: double-strand break repair via nonhomologous end joining (GO:0006303);; Biological Process: DNA recombination (GO:0006310);; Biologica…	PREDICTED: ATP-dependent DNA helicase 2 subunit KU80-like isoform X2 [Cicer arietinum]
2	0–0.8	92751772–99808878	arahy.Tifrunner.gnm1.ann1.SI4G35.1	--	Non-specific lipid-transfer protein [Medicago truncatula]
2	0–0.8	92751772–99808878	arahy.Tifrunner.gnm1.ann1.MXVB7A.1	Molecular Function: nucleotide binding (GO:0000166);; Molecular Function: RNA binding (GO:0003723);; Cellular Component: mitochondrion (GO:0005739);;	PREDICTED: glycine-rich RNA-binding protein 3, mitochondrial-like [Glycine max]
2	0–0.8	92751772–99808878	arahy.Tifrunner.gnm1.ann1.4F6GHG.1	Biological Process: response to auxin (GO:0009733);; Cellular Component: chloroplast envelope (GO:0009941);;	PREDICTED: putative indole-3-acetic acid-amido synthetase GH3.9 isoform X1 [Glycine max]
2	0–0.8	92751772–99808878	arahy.Tifrunner.gnm1.ann1.52K6P9.1	Cellular Component: Golgi membrane (GO:0000139);; Molecular Function: SNARE binding (GO:0000149);; Cellular Component: endosome (GO:0005768);; Cellular Component: vacuole (GO:0005773);; Cellular Component: cis-Golgi network (GO:0005801);; Cellular Component: trans-Golgi network (GO:0005802);; Cellular Component: cytosol (GO:0005829);; Biological Process: ER to Golgi vesicle-mediated transport (GO…	unknown [Lotus japonicus]
2	0–0.8	92751772–99808878	arahy.Tifrunner.gnm1.ann1.2IZ2Y4.1	--	PREDICTED: putative disease resistance RPP13-like protein 1-like isoform X1 [Cicer arietinum]
2	0–0.8	92751772–99808878	arahy.Tifrunner.gnm1.ann1.A0AXDD.2	Molecular Function: protein kinase activity (GO:0004672);; Molecular Function: ATP binding (GO:0005524);; Biological Process: protein phosphorylation (GO:0006468);; Cellular Component: plastoglobule (GO:0010287);;	PREDICTED: uncharacterized aarF domain-containing protein kinase At1g79600, chloroplastic-like isoform X1 [Glycine max]
2	0–0.8	92751772–99808878	arahy.Tifrunner.gnm1.ann1.A91P3Y.1	--	Dihydroflavonol-4-reductase [Medicago truncatula]
2	0–0.8	92751772–99808878	arahy.Tifrunner.gnm1.ann1.J9BD7G.2	--	PREDICTED: autophagy-related protein 18g-like isoform X2 [Cicer arietinum]
2	0–0.8	92751772–99808878	arahy.Tifrunner.gnm1.ann1.5B5G66.2	Molecular Function: ligase activity (GO:0016874);;	PREDICTED: F-box protein At3g58530-like [Glycine max]
2	0–0.8	92751772–99808878	arahy.Tifrunner.gnm1.ann1.USYB3W.1	Cellular Component: Golgi apparatus (GO:0005794);; Biological Process: carbohydrate metabolic process (GO:0005975);; Biological Process: nucleotide-sugar metabolic process (GO:0009225);; Cellular Component: membrane (GO:0016020);; Molecular Function: UDP-glucuronate 4-epimerase activity (GO:0050378);; Molecular Function: coenzyme binding (GO:0050662);;	PREDICTED: UDP-glucuronate 4-epimerase 3-like [Glycine max]
2	0–0.8	92751772–99808878	arahy.Tifrunner.gnm1.ann1.H3NIE5.1	Molecular Function: monooxygenase activity (GO:0004497);; Molecular Function: iron ion binding (GO:0005506);; Molecular Function: electron carrier activity (GO:0009055);; Molecular Function: oxidoreductase activity, acting on paired donors, with incorporation or reduction of molecular oxygen (GO:0016705);; Molecular Function: heme binding (GO:0020037);; Biological Process: oxidation-reduction pro…	Cytochrome P450 83B1 [Glycine soja]
2	0–0.8	92751772–99808878	arahy.Tifrunner.gnm1.ann1.I486B7.1	Biological Process: metabolic process (GO:0008152);;	PREDICTED: 1-acylglycerophosphocholine O-acyltransferase 1-like [Cicer arietinum]
2	0–0.8	92751772–99808878	arahy.Tifrunner.gnm1.ann1.502G41.1	Molecular Function: Rab GTPase activator activity (GO:0005097);; Biological Process: positive regulation of Rab GTPase activity (GO:0032851);;	PREDICTED: growth hormone-regulated TBC protein 1-like [Nelumbo nucifera]
2	0–0.8	92751772–99808878	arahy.Tifrunner.gnm1.ann1.5WGS6V.1	Molecular Function: DNA binding (GO:0003677);; Molecular Function: helicase activity (GO:0004386);; Cellular Component: nucleus (GO:0005634);; Biological Process: double-strand break repair (GO:0006302);; Biological Process: histone modification (GO:0016570);; Biological Process: biological regulation (GO:0065007);;	PREDICTED: ATP-dependent DNA helicase 2 subunit KU80-like isoform X1 [Cicer arietinum]
2	0–0.8	92751772–99808878	arahy.Tifrunner.gnm1.ann1.03GIV8.1	Molecular Function: transferase activity, transferring phosphorus-containing groups (GO:0016772);;	unnamed protein product [Vitis vinifera]
2	0–0.8	92751772–99808878	arahy.Tifrunner.gnm1.ann1.P9N0LZ.1	Molecular Function: enzyme inhibitor activity (GO:0004857);; Cellular Component: cell wall (GO:0005618);; Cellular Component: membrane (GO:0016020);; Molecular Function: pectinesterase activity (GO:0030599);; Biological Process: cell wall modification (GO:0042545);; Biological Process: negative regulation of catalytic activity (GO:0043086);; Molecular Function: aspartyl esterase activity (GO:0045…	PREDICTED: pectinesterase 2-like [Glycine max]
2	0–0.8	92751772–99808878	arahy.Tifrunner.gnm1.ann1.28J7Y2.1	Molecular Function: transferase activity (GO:0016740);;	glutathione S-transferase [Medicago sativa]
2	0–0.8	92751772–99808878	arahy.Tifrunner.gnm1.ann1.T4T886.1	--	BnaC09g16530D [Brassica napus]
2	0–0.8	92751772–99808878	arahy.Tifrunner.gnm1.ann1.TNU8Q0.1	--	PREDICTED: uncharacterized protein LOC101507264 [Cicer arietinum]
2	0–0.8	92751772–99808878	arahy.Tifrunner.gnm1.ann1.M1RB0X.1	--	PREDICTED: uncharacterized protein LOC100801841 [Glycine max]
2	0–0.8	92751772–99808878	arahy.Tifrunner.gnm1.ann1.11QJS0.1	Molecular Function: serine-type endopeptidase activity (GO:0004252);; Biological Process: proteolysis (GO:0006508);; Molecular Function: 2-alkenal reductase [NAD(P)] activity (GO:0032440);; Biological Process: oxidation-reduction process (GO:0055114);;	PREDICTED: protease Do-like 2, chloroplastic-like isoform X1 [Glycine max]
2	0–0.8	92751772–99808878	arahy.Tifrunner.gnm1.ann1.Q9XQ1F.1	Cellular Component: membrane (GO:0016020);; Molecular Function: oxidoreductase activity (GO:0016491);;	DUF1442 family protein [Medicago truncatula]
2	0–0.8	92751772–99808878	arahy.Tifrunner.gnm1.ann1.6WJ0DK.3	--	PREDICTED: pentatricopeptide repeat-containing protein At4g13650-like [Cicer arietinum]
2	0–0.8	92751772–99808878	arahy.Tifrunner.gnm1.ann1.Z678E3.1	Molecular Function: catalytic activity (GO:0003824);; Biological Process: cellular metabolic process (GO:0044237);; Molecular Function: coenzyme binding (GO:0050662);;	hypothetical protein L484_015311 [Morus notabilis]
2	0–0.8	92751772–99808878	arahy.Tifrunner.gnm1.ann1.6JB3CU.2	Biological Process: metabolic process (GO:0008152);; Molecular Function: cofactor binding (GO:0048037);;	PREDICTED: glyoxylate/hydroxypyruvate reductase HPR3-like [Glycine max]
2	0–0.8	92751772–99808878	arahy.Tifrunner.gnm1.ann1.3N9TDM.1	Molecular Function: protein kinase activity (GO:0004672);; Biological Process: cellular process (GO:0009987);; Cellular Component: membrane (GO:0016020);; Biological Process: single-organism process (GO:0044699);;	hypothetical protein F383_22576 [Gossypium arboreum]
2	0–0.8	92751772–99808878	arahy.Tifrunner.gnm1.ann1.CCPF9P.1	--	unknown [Lotus japonicus]
2	0–0.8	92751772–99808878	arahy.Tifrunner.gnm1.ann1.EV33TP.1	Molecular Function: transferase activity (GO:0016740);;	PREDICTED: UDP-glycosyltransferase 76E12-like [Cicer arietinum]
2	0–0.8	92751772–99808878	arahy.Tifrunner.gnm1.ann1.11AKGL.1	--	PREDICTED: probable LRR receptor-like serine/threonine-protein kinase At5g63710-like [Glycine max]
2	0–0.8	92751772–99808878	arahy.Tifrunner.gnm1.ann1.T43K8I.2	Molecular Function: protein serine/threonine phosphatase activity (GO:0004722);; Molecular Function: iron ion binding (GO:0005506);; Cellular Component: plasma membrane (GO:0005886);; Molecular Function: manganese ion binding (GO:0030145);;	BRI1 suppressor 1 (BSU1)-like 1 [Theobroma cacao]
2	0–0.8	92751772–99808878	arahy.Tifrunner.gnm1.ann1.2QI3HV.1	--	uncharacterized protein LOC100780611 [Glycine max]
2	0–0.8	92751772–99808878	arahy.Tifrunner.gnm1.ann1.CQY21L.2	Molecular Function: enzyme inhibitor activity (GO:0004857);; Cellular Component: cell wall (GO:0005618);; Molecular Function: pectinesterase activity (GO:0030599);; Biological Process: cell wall modification (GO:0042545);; Biological Process: negative regulation of catalytic activity (GO:0043086);; Molecular Function: aspartyl esterase activity (GO:0045330);; Biological Process: pectin catabolic …	PREDICTED: pectinesterase 2-like [Glycine max]
2	0–0.8	92751772–99808878	arahy.Tifrunner.gnm1.ann1.Z84XTW.1	--	PREDICTED: synaptotagmin-5-like isoform X2 [Glycine max]
2	0–0.8	92751772–99808878	arahy.Tifrunner.gnm1.ann1.VEK22B.1	--	PREDICTED: putative disease resistance protein At3g14460-like [Glycine max]
2	0–0.8	92751772–99808878	arahy.Tifrunner.gnm1.ann1.EQF4J0.3	Molecular Function: hydrolase activity, hydrolyzing O-glycosyl compounds (GO:0004553);; Biological Process: carbohydrate metabolic process (GO:0005975);;	PREDICTED: hydroxyisourate hydrolase-like [Glycine max]
2	0–0.8	92751772–99808878	arahy.Tifrunner.gnm1.ann1.V4KXIX.1	--	BnaA04g06330D [Brassica napus]
2	0–0.8	92751772–99808878	arahy.Tifrunner.gnm1.ann1.AG2ZXZ.1	Molecular Function: monooxygenase activity (GO:0004497);; Molecular Function: iron ion binding (GO:0005506);; Molecular Function: electron carrier activity (GO:0009055);; Molecular Function: oxidoreductase activity, acting on paired donors, with incorporation or reduction of molecular oxygen (GO:0016705);; Molecular Function: heme binding (GO:0020037);; Biological Process: oxidation-reduction pro…	Cytochrome P450 83B1 [Glycine soja]
2	0–0.8	92751772–99808878	arahy.Tifrunner.gnm1.ann1.6WJ0DK.4	Molecular Function: kinase activity (GO:0016301);;	PREDICTED: probable leucine-rich repeat receptor-like protein kinase At1g35710-like [Glycine max]
2	0–0.8	92751772–99808878	arahy.Tifrunner.gnm1.ann1.71LQRR.1	Biological Process: cellular process (GO:0009987);;	PREDICTED: two-component response regulator ARR12-like isoform X7 [Cicer arietinum]
2	0–0.8	92751772–99808878	arahy.Tifrunner.gnm1.ann1.UP4D5N.1	--	hypothetical protein MTR_4g026500 [Medicago truncatula]
2	0–0.8	92751772–99808878	arahy.Tifrunner.gnm1.ann1.9H79HM.1	Molecular Function: oxidoreductase activity (GO:0016491);; Molecular Function: metal ion binding (GO:0046872);;	PREDICTED: cytochrome P450 83B1-like isoform X1 [Glycine max]
2	0–0.8	92751772–99808878	arahy.Tifrunner.gnm1.ann1.89WI9D.1	--	hypothetical protein JCGZ_24468 [Jatropha curcas]
2	0–0.8	92751772–99808878	arahy.Tifrunner.gnm1.ann1.UILT17.1	Molecular Function: ubiquitin-protein transferase activity (GO:0004842);; Molecular Function: protein binding (GO:0005515);; Cellular Component: nucleus (GO:0005634);; Biological Process: ubiquitin-dependent protein catabolic process (GO:0006511);; Biological Process: red, far-red light phototransduction (GO:0009585);; Biological Process: regulation of photomorphogenesis (GO:0010099);; Biological…	phytochrome A-associated F-box protein [Phaseolus vulgaris]
2	0–0.8	92751772–99808878	arahy.Tifrunner.gnm1.ann1.U2ZU7L.2	Molecular Function: oxidoreductase activity (GO:0016491);; Molecular Function: lyase activity (GO:0016829);; Biological Process: single-organism metabolic process (GO:0044710);;	shikimate dehydrogenase, putative [Ricinus communis]
2	0–0.8	92751772–99808878	arahy.Tifrunner.gnm1.ann1.B645Y9.1	--	PREDICTED: uncharacterized protein LOC100810356 [Glycine max]
2	0–0.8	92751772–99808878	arahy.Tifrunner.gnm1.ann1.DN6KXW.1	--	PREDICTED: putative disease resistance RPP13-like protein 1-like isoform X1 [Cicer arietinum]
2	0–0.8	92751772–99808878	arahy.Tifrunner.gnm1.ann1.103L73.1	Molecular Function: nucleotide binding (GO:0000166);;	PREDICTED: TMV resistance protein N-like [Glycine max]
2	0–0.8	92751772–99808878	arahy.Tifrunner.gnm1.ann1.QHYE08.1	--	PREDICTED: uncharacterized protein LOC100797919 [Glycine max]
2	0–0.8	92751772–99808878	arahy.Tifrunner.gnm1.ann1.F6URWD.1	Biological Process: transcription, DNA-templated (GO:0006351);;	unknown [Lotus japonicus]
2	0–0.8	92751772–99808878	arahy.Tifrunner.gnm1.ann1.V1RZF6.1	Molecular Function: calcium:sodium antiporter activity (GO:0005432);; Cellular Component: vacuolar membrane (GO:0005774);; Biological Process: iron ion transport (GO:0006826);; Biological Process: zinc ion transport (GO:0006829);; Biological Process: magnesium ion transport (GO:0015693);; Cellular Component: integral component of membrane (GO:0016021);; Biological Process: sodium ion transmembran…	hypothetical protein PHAVU_007G147000g [Phaseolus vulgaris]
2	0–0.8	92751772–99808878	arahy.Tifrunner.gnm1.ann1.N1DX8X.1	Molecular Function: monooxygenase activity (GO:0004497);; Molecular Function: iron ion binding (GO:0005506);; Molecular Function: electron carrier activity (GO:0009055);; Molecular Function: oxidoreductase activity, acting on paired donors, with incorporation or reduction of molecular oxygen (GO:0016705);; Molecular Function: heme binding (GO:0020037);; Biological Process: oxidation-reduction pro…	unknown [Glycine max]
2	0–0.8	92751772–99808878	arahy.Tifrunner.gnm1.ann1.3RA443.1	--	NBS-LRR resistance-like protein 4G [Medicago truncatula]
2	0–0.8	92751772–99808878	arahy.Tifrunner.gnm1.ann1.WLK38G.1	Molecular Function: transferase activity, transferring phosphorus-containing groups (GO:0016772);;	PREDICTED: probable leucine-rich repeat receptor-like protein kinase At1g35710-like isoform X2 [Glycine max]
2	0–0.8	92751772–99808878	arahy.Tifrunner.gnm1.ann1.MP3D3D.1	Molecular Function: binding (GO:0005488);; Biological Process: flavonoid biosynthetic process (GO:0009813);; Biological Process: regulation of biosynthetic process (GO:0009889);; Biological Process: cellular process (GO:0009987);; Biological Process: response to stimulus (GO:0050896);; Biological Process: regulation of primary metabolic process (GO:0080090);;	Transcription factor TT8 [Glycine soja]
2	0–0.8	92751772–99808878	arahy.Tifrunner.gnm1.ann1.3JG7A2.1	Molecular Function: ARF guanyl-nucleotide exchange factor activity (GO:0005086);; Cellular Component: nucleus (GO:0005634);; Cellular Component: cytosol (GO:0005829);; Biological Process: megagametogenesis (GO:0009561);; Biological Process: regulation of ARF protein signal transduction (GO:0032012);;	Brefeldin A-inhibited guanine nucleotide-exchange protein 2 [Glycine soja]
2	0–0.8	92751772–99808878	arahy.Tifrunner.gnm1.ann1.01YFCZ.1	Biological Process: heme a biosynthetic process (GO:0006784);; Cellular Component: membrane (GO:0016020);; Molecular Function: oxidoreductase activity, acting on the CH-CH group of donors (GO:0016627);; Biological Process: oxidation-reduction process (GO:0055114);;	Cytochrome c oxidase assembly protein COX15-like protein [Medicago truncatula]
2	0–0.8	92751772–99808878	arahy.Tifrunner.gnm1.ann1.JILP9H.1	--	PREDICTED: uncharacterized protein LOC102661267 [Glycine max]
2	0–0.8	92751772–99808878	arahy.Tifrunner.gnm1.ann1.PAP2UH.1	Cellular Component: cytoplasm (GO:0005737);; Biological Process: tRNA thio-modification (GO:0034227);;	hypothetical protein PHAVU_010G089300g [Phaseolus vulgaris]
2	0–0.8	92751772–99808878	arahy.Tifrunner.gnm1.ann1.XZ7ZNW.1	Molecular Function: binding (GO:0005488);;	hypothetical protein PRUPE_ppa015504mg, partial [Prunus persica]
2	0–0.8	92751772–99808878	arahy.Tifrunner.gnm1.ann1.RMAE34.1	--	PREDICTED: basic 7S globulin-like [Nelumbo nucifera]
2	0–0.8	92751772–99808878	arahy.Tifrunner.gnm1.ann1.DUC34V.3	Cellular Component: membrane (GO:0016020);; Molecular Function: hydrolase activity (GO:0016787);; Biological Process: organic substance metabolic process (GO:0071704);;	Hydroxyisourate hydrolase [Glycine soja]
2	0–0.8	92751772–99808878	arahy.Tifrunner.gnm1.ann1.00QVML.2	Molecular Function: catalytic activity (GO:0003824);; Biological Process: cell-cell signaling (GO:0007267);; Biological Process: virus induced gene silencing (GO:0009616);; Biological Process: production of ta-siRNAs involved in RNA interference (GO:0010267);; Molecular Function: AMP binding (GO:0016208);; Molecular Function: phosphopantetheine binding (GO:0031177);; Biological Process: productio…	PREDICTED: putative acyl-activating enzyme 19-like [Cicer arietinum]
2	0–0.8	92751772–99808878	arahy.Tifrunner.gnm1.ann1.17XFIN.1	Molecular Function: catalytic activity (GO:0003824);; Biological Process: biosynthetic process (GO:0009058);;	PREDICTED: uncharacterized isomerase BH0283-like [Cicer arietinum]
2	0–0.8	92751772–99808878	arahy.Tifrunner.gnm1.ann1.6VQD09.2	Molecular Function: monooxygenase activity (GO:0004497);; Molecular Function: iron ion binding (GO:0005506);; Molecular Function: electron carrier activity (GO:0009055);; Molecular Function: oxidoreductase activity, acting on paired donors, with incorporation or reduction of molecular oxygen (GO:0016705);; Molecular Function: heme binding (GO:0020037);; Biological Process: oxidation-reduction pro…	hypothetical protein PHAVU_010G048800g [Phaseolus vulgaris]
2	0–0.8	92751772–99808878	arahy.Tifrunner.gnm1.ann1.90E7B1.1	Molecular Function: nucleic acid binding (GO:0003676);;	PREDICTED: uncharacterized protein LOC100253070 [Vitis vinifera]
2	0–0.8	92751772–99808878	arahy.Tifrunner.gnm1.ann1.K90YWI.1	--	expansin-like protein B1 [Medicago truncatula]
2	0–0.8	92751772–99808878	arahy.Tifrunner.gnm1.ann1.ASTA9Q.1	Molecular Function: oxidoreductase activity (GO:0016491);; Molecular Function: metal ion binding (GO:0046872);;	unknown [Glycine max]
2	0–0.8	92751772–99808878	arahy.Tifrunner.gnm1.ann1.KH9YDP.1	Molecular Function: kinase activity (GO:0016301);; Biological Process: phosphorylation (GO:0016310);; Molecular Function: 2-alkenal reductase [NAD(P)] activity (GO:0032440);; Biological Process: oxidation-reduction process (GO:0055114);;	PREDICTED: leucine-rich repeat receptor-like serine/threonine-protein kinase BAM1-like [Glycine max]
2	0–0.8	92751772–99808878	arahy.Tifrunner.gnm1.ann1.UTK222.3	Biological Process: biosynthetic process (GO:0009058);; Molecular Function: naringenin-chalcone synthase activity (GO:0016210);;	PREDICTED: pentatricopeptide repeat-containing protein At1g02060, chloroplastic-like [Cicer arietinum]
2	0–0.8	92751772–99808878	arahy.Tifrunner.gnm1.ann1.RCT9SE.1	Molecular Function: enzyme inhibitor activity (GO:0004857);; Cellular Component: cell wall (GO:0005618);; Molecular Function: pectinesterase activity (GO:0030599);; Biological Process: cell wall modification (GO:0042545);; Biological Process: negative regulation of catalytic activity (GO:0043086);; Molecular Function: aspartyl esterase activity (GO:0045330);; Biological Process: pectin catabolic …	PREDICTED: pectinesterase 2-like [Glycine max]
2	0–0.8	92751772–99808878	arahy.Tifrunner.gnm1.ann1.Z96TXN.1	--	PREDICTED: squamosa promoter-binding-like protein 9-like isoform X1 [Glycine max]
2	0–0.8	92751772–99808878	arahy.Tifrunner.gnm1.ann1.UR8A7Q.2	--	hypothetical protein PHAVU_010G071500g [Phaseolus vulgaris]
2	0–0.8	92751772–99808878	arahy.Tifrunner.gnm1.ann1.54CHXN.1	--	PREDICTED: uncharacterized protein LOC101311433 [Fragaria vesca subsp. vesca]
2	0–0.8	92751772–99808878	arahy.Tifrunner.gnm1.ann1.N7AMXP.1	Cellular Component: mitochondrion (GO:0005739);; Biological Process: chlorophyll catabolic process (GO:0015996);; Molecular Function: kinase activity (GO:0016301);; Biological Process: phosphorylation (GO:0016310);;	Protein-ribulosamine 3-kinase, chloroplastic [Glycine soja]
2	0–0.8	92751772–99808878	arahy.Tifrunner.gnm1.ann1.3G00JX.1	Molecular Function: phospholipase D activity (GO:0004630);; Molecular Function: protein binding (GO:0005515);; Molecular Function: phosphatidylinositol-4,5-bisphosphate binding (GO:0005546);; Cellular Component: nucleus (GO:0005634);; Biological Process: metabolic process (GO:0008152);; Cellular Component: plasmodesma (GO:0009506);; Biological Process: defense response to bacterium, incompatible …	phospholipase D alpha 1 [Medicago truncatula]
2	0–0.8	92751772–99808878	arahy.Tifrunner.gnm1.ann1.1QBL6K.1	Molecular Function: binding (GO:0005488);; Biological Process: brassinosteroid biosynthetic process (GO:0016132);; Molecular Function: oxidoreductase activity, acting on CH-OH group of donors (GO:0016614);; Biological Process: cellular metabolic process (GO:0044237);;	Dihydroflavonol 4-reductase [Medicago truncatula]
2	0–0.8	92751772–99808878	arahy.Tifrunner.gnm1.ann1.I0AFD1.1	--	galactose oxidase [Medicago truncatula]
2	0–0.8	92751772–99808878	arahy.Tifrunner.gnm1.ann1.50YJF0.1	Molecular Function: transferase activity, transferring phosphorus-containing groups (GO:0016772);;	Putative inactive receptor kinase [Glycine soja]
2	0–0.8	92751772–99808878	arahy.Tifrunner.gnm1.ann1.VK7IW6.1	--	hypothetical protein JCGZ_21952 [Jatropha curcas]
2	0–0.8	92751772–99808878	arahy.Tifrunner.gnm1.ann1.P3RVZQ.2	Molecular Function: nucleic acid binding (GO:0003676);; Biological Process: protein methylation (GO:0006479);; Molecular Function: protein methyltransferase activity (GO:0008276);;	SAM (and some other nucleotide) binding motif; Methyltransferase small; Tetratricopeptide-like helical [Medicago truncatula]
2	0–0.8	92751772–99808878	arahy.Tifrunner.gnm1.ann1.HZT27V.1	Biological Process: carbohydrate metabolic process (GO:0005975);; Molecular Function: cellulase activity (GO:0008810);; Biological Process: response to nematode (GO:0009624);;	PREDICTED: endoglucanase 17-like [Cicer arietinum]
2	0–0.8	92751772–99808878	arahy.Tifrunner.gnm1.ann1.7AD34F.1	Molecular Function: monooxygenase activity (GO:0004497);; Molecular Function: iron ion binding (GO:0005506);; Molecular Function: electron carrier activity (GO:0009055);; Molecular Function: oxidoreductase activity, acting on paired donors, with incorporation or reduction of molecular oxygen (GO:0016705);; Molecular Function: heme binding (GO:0020037);; Biological Process: oxidation-reduction pro…	PREDICTED: geraniol 8-hydroxylase-like [Glycine max]
2	0–0.8	92751772–99808878	arahy.Tifrunner.gnm1.ann1.1C189F.1	--	hypothetical protein POPTR_0019s05600g [Populus trichocarpa]
2	0–0.8	92751772–99808878	arahy.Tifrunner.gnm1.ann1.4TGW7P.1	--	PREDICTED: putative disease resistance RPP13-like protein 1-like isoform X1 [Glycine max]
2	0–0.8	92751772–99808878	arahy.Tifrunner.gnm1.ann1.DUC34V.1	Cellular Component: peroxisome (GO:0005777);; Cellular Component: membrane (GO:0016020);; Molecular Function: hydrolase activity (GO:0016787);; Biological Process: primary metabolic process (GO:0044238);; Biological Process: small molecule metabolic process (GO:0044281);; Biological Process: purine-containing compound metabolic process (GO:0072521);;	Hydroxyisourate hydrolase [Glycine soja]
2	0–0.8	92751772–99808878	arahy.Tifrunner.gnm1.ann1.Z5Y4KS.2	--	uncharacterized protein LOC100794365 [Glycine max]
2	0–0.8	92751772–99808878	arahy.Tifrunner.gnm1.ann1.BDU77R.1	--	hypothetical protein POPTR_0001s42600g [Populus trichocarpa]
2	0–0.8	92751772–99808878	arahy.Tifrunner.gnm1.ann1.00ZY8E.1	Molecular Function: binding (GO:0005488);; Molecular Function: oxidoreductase activity (GO:0016491);;	cytochrome P450 hydroxylase [Cicer arietinum]
2	0–0.8	92751772–99808878	arahy.Tifrunner.gnm1.ann1.03ZR4A.2	Biological Process: telomere maintenance (GO:0000723);; Molecular Function: damaged DNA binding (GO:0003684);; Molecular Function: double-stranded DNA binding (GO:0003690);; Molecular Function: ATP-dependent DNA helicase activity (GO:0004003);; Biological Process: double-strand break repair via nonhomologous end joining (GO:0006303);; Biological Process: DNA recombination (GO:0006310);; Biologica…	PREDICTED: ATP-dependent DNA helicase 2 subunit KU80-like isoform X1 [Cicer arietinum]
2	0–0.8	92751772–99808878	arahy.Tifrunner.gnm1.ann1.IAW33Q.1	Biological Process: MAPK cascade (GO:0000165);; Molecular Function: MAP kinase activity (GO:0004707);; Molecular Function: ATP binding (GO:0005524);; Cellular Component: vacuole (GO:0005773);; Cellular Component: plasma membrane (GO:0005886);; Biological Process: protein phosphorylation (GO:0006468);; Biological Process: regulation of meristem growth (GO:0010075);;	MAP kinase-like protein [Medicago truncatula]
2	0–0.8	92751772–99808878	arahy.Tifrunner.gnm1.ann1.M1RB0X.3	--	PREDICTED: uncharacterized protein LOC101505211 isoform X2 [Cicer arietinum]
2	0–0.8	92751772–99808878	arahy.Tifrunner.gnm1.ann1.JXQ8LX.2	Cellular Component: spindle pole (GO:0000922);; Cellular Component: cytoplasm (GO:0005737);; Cellular Component: microtubule organizing center (GO:0005815);; Cellular Component: microtubule (GO:0005874);; Biological Process: microtubule nucleation (GO:0007020);; Cellular Component: plasmodesma (GO:0009506);; Biological Process: regulation of flower development (GO:0009909);; Molecular Function: t…	Gamma-tubulin complex component 4 like [Glycine soja]
2	0–0.8	92751772–99808878	arahy.Tifrunner.gnm1.ann1.9RJM5Z.1	--	PREDICTED: F-box protein At2g27310 [Glycine max]
2	0–0.8	92751772–99808878	arahy.Tifrunner.gnm1.ann1.NMGB8M.1	--	PREDICTED: uncharacterized protein LOC100813951 [Glycine max]
2	0–0.8	92751772–99808878	arahy.Tifrunner.gnm1.ann1.3ELD6T.1	Molecular Function: nucleic acid binding (GO:0003676);; Molecular Function: ATP binding (GO:0005524);; Molecular Function: ATP-dependent helicase activity (GO:0008026);;	hypothetical protein PHAVU_007G262000g [Phaseolus vulgaris]
2	0–0.8	92751772–99808878	arahy.Tifrunner.gnm1.ann1.8ZJ1Y4.1	--	hypothetical protein glysoja_038835 [Glycine soja]
2	0–0.8	92751772–99808878	arahy.Tifrunner.gnm1.ann1.032U0L.1	Molecular Function: monooxygenase activity (GO:0004497);; Molecular Function: iron ion binding (GO:0005506);; Molecular Function: electron carrier activity (GO:0009055);; Molecular Function: oxidoreductase activity, acting on paired donors, with incorporation or reduction of molecular oxygen (GO:0016705);; Molecular Function: heme binding (GO:0020037);; Biological Process: oxidation-reduction pro…	hypothetical protein PHAVU_010G010900g [Phaseolus vulgaris]
2	0–0.8	92751772–99808878	arahy.Tifrunner.gnm1.ann1.HNU9BA.1	--	growth-regulating factor, partial [Arachis hypogaea]
2	0–0.8	92751772–99808878	arahy.Tifrunner.gnm1.ann1.N7BB1S.1	Molecular Function: transketolase activity (GO:0004802);; Biological Process: metabolic process (GO:0008152);;	PREDICTED: transketolase, chloroplastic [Glycine max]
2	0–0.8	92751772–99808878	arahy.Tifrunner.gnm1.ann1.D3MK98.1	--	PREDICTED: uncharacterized protein LOC101511425 isoform X1 [Cicer arietinum]
2	0–0.8	92751772–99808878	arahy.Tifrunner.gnm1.ann1.158MUU.1	Molecular Function: electron carrier activity (GO:0009055);; Molecular Function: protein disulfide oxidoreductase activity (GO:0015035);; Biological Process: intracellular signal transduction (GO:0035556);; Biological Process: cell redox homeostasis (GO:0045454);;	hypothetical protein PHAVU_010G087800g [Phaseolus vulgaris]
2	0–0.8	92751772–99808878	arahy.Tifrunner.gnm1.ann1.EQF4J0.1	Molecular Function: hydrolase activity, hydrolyzing O-glycosyl compounds (GO:0004553);; Cellular Component: peroxisomal membrane (GO:0005778);; Biological Process: carbohydrate metabolic process (GO:0005975);; Biological Process: purine nucleobase metabolic process (GO:0006144);; Cellular Component: integral component of membrane (GO:0016021);; Biological Process: urate catabolic process (GO:0019…	hypothetical protein PHAVU_007G145900g [Phaseolus vulgaris]
2	0–0.8	92751772–99808878	arahy.Tifrunner.gnm1.ann1.22EC2Q.1	Molecular Function: monooxygenase activity (GO:0004497);; Molecular Function: iron ion binding (GO:0005506);; Molecular Function: electron carrier activity (GO:0009055);; Molecular Function: oxidoreductase activity, acting on paired donors, with incorporation or reduction of molecular oxygen (GO:0016705);; Molecular Function: heme binding (GO:0020037);; Biological Process: oxidation-reduction pro…	PREDICTED: cytochrome P450 71A1-like [Glycine max]
2	0–0.8	92751772–99808878	arahy.Tifrunner.gnm1.ann1.ZX3QI3.1	--	PREDICTED: uncharacterized protein LOC102661267 [Glycine max]
2	0–0.8	92751772–99808878	arahy.Tifrunner.gnm1.ann1.162RMF.1	--	hypothetical protein MIMGU_mgv1a025124mg [Erythranthe guttata]
2	0–0.8	92751772–99808878	arahy.Tifrunner.gnm1.ann1.AVS37Q.1	Molecular Function: nucleotide binding (GO:0000166);; Molecular Function: nucleic acid binding (GO:0003676);;	PREDICTED: serine/arginine-rich splicing factor 33-like [Cicer arietinum]
2	0–0.8	92751772–99808878	arahy.Tifrunner.gnm1.ann1.1RFZ00.1	--	PREDICTED: uncharacterized protein LOC103449130 [Malus domestica]
2	0–0.8	92751772–99808878	arahy.Tifrunner.gnm1.ann1.S3CEFB.1	--	PREDICTED: uncharacterized protein LOC100786285 [Glycine max]
2	0–0.8	92751772–99808878	arahy.Tifrunner.gnm1.ann1.ANC9PG.1	Molecular Function: transferase activity, transferring phosphorus-containing groups (GO:0016772);;	PREDICTED: probable leucine-rich repeat receptor-like protein kinase At1g35710-like isoform X2 [Glycine max]
2	0–0.8	92751772–99808878	arahy.Tifrunner.gnm1.ann1.5U4NCD.1	Biological Process: response to stimulus (GO:0050896);;	PREDICTED: TMV resistance protein N-like isoform X4 [Glycine max]
2	0–0.8	92751772–99808878	arahy.Tifrunner.gnm1.ann1.22EC2Q.2	Molecular Function: monooxygenase activity (GO:0004497);; Molecular Function: iron ion binding (GO:0005506);; Molecular Function: electron carrier activity (GO:0009055);; Molecular Function: oxidoreductase activity, acting on paired donors, with incorporation or reduction of molecular oxygen (GO:0016705);; Molecular Function: heme binding (GO:0020037);; Biological Process: oxidation-reduction pro…	PREDICTED: cytochrome P450 71A1-like [Glycine max]
2	0–0.8	92751772–99808878	arahy.Tifrunner.gnm1.ann1.R3VUJN.2	Biological Process: telomere maintenance (GO:0000723);; Molecular Function: damaged DNA binding (GO:0003684);; Molecular Function: double-stranded DNA binding (GO:0003690);; Molecular Function: ATP-dependent DNA helicase activity (GO:0004003);; Biological Process: double-strand break repair via nonhomologous end joining (GO:0006303);; Biological Process: DNA recombination (GO:0006310);; Biologica…	PREDICTED: ATP-dependent DNA helicase 2 subunit KU80-like isoform X2 [Cicer arietinum]
2	0–0.8	92751772–99808878	arahy.Tifrunner.gnm1.ann1.P3RVZQ.3	Molecular Function: nucleic acid binding (GO:0003676);; Biological Process: protein methylation (GO:0006479);; Molecular Function: protein methyltransferase activity (GO:0008276);;	PREDICTED: hemK methyltransferase family member 2-like isoform X1 [Glycine max]
2	0–0.8	92751772–99808878	arahy.Tifrunner.gnm1.ann1.UAY0T4.1	Biological Process: metabolic process (GO:0008152);; Molecular Function: transferase activity, transferring hexosyl groups (GO:0016758);;	PREDICTED: UDP-glycosyltransferase 85A5-like [Cicer arietinum]
2	0–0.8	92751772–99808878	arahy.Tifrunner.gnm1.ann1.3R4C35.1	--	IGR motif protein [Medicago truncatula]
2	0–0.8	92751772–99808878	arahy.Tifrunner.gnm1.ann1.KVH5PD.1	Molecular Function: monooxygenase activity (GO:0004497);; Molecular Function: iron ion binding (GO:0005506);; Molecular Function: electron carrier activity (GO:0009055);; Molecular Function: oxidoreductase activity, acting on paired donors, with incorporation or reduction of molecular oxygen (GO:0016705);; Molecular Function: heme binding (GO:0020037);; Biological Process: oxidation-reduction pro…	unknown [Glycine max]
2	0–0.8	92751772–99808878	arahy.Tifrunner.gnm1.ann1.ZI6KUN.1	Molecular Function: nucleic acid binding (GO:0003676);;	hypothetical protein MTR_7g083260 [Medicago truncatula]
2	0–0.8	92751772–99808878	arahy.Tifrunner.gnm1.ann1.G1X91R.1	Molecular Function: 4-hydroxy-tetrahydrodipicolinate synthase (GO:0008840);; Biological Process: lysine biosynthetic process via diaminopimelate (GO:0009089);; Cellular Component: chloroplast (GO:0009507);;	PREDICTED: 4-hydroxy-tetrahydrodipicolinate synthase, chloroplastic-like [Glycine max]
2	0–0.8	92751772–99808878	arahy.Tifrunner.gnm1.ann1.LY2JWZ.1	Molecular Function: enzyme inhibitor activity (GO:0004857);; Cellular Component: cell wall (GO:0005618);; Molecular Function: pectinesterase activity (GO:0030599);; Biological Process: cell wall modification (GO:0042545);; Biological Process: negative regulation of catalytic activity (GO:0043086);; Molecular Function: aspartyl esterase activity (GO:0045330);; Biological Process: pectin catabolic …	PREDICTED: probable pectinesterase/pectinesterase inhibitor 41-like [Glycine max]
2	0–0.8	92751772–99808878	arahy.Tifrunner.gnm1.ann1.V389BR.1	Molecular Function: serine-type endopeptidase activity (GO:0004252);; Cellular Component: cell wall (GO:0005618);; Biological Process: proteolysis (GO:0006508);; Cellular Component: extracellular matrix (GO:0031012);; Molecular Function: identical protein binding (GO:0042802);; Biological Process: negative regulation of catalytic activity (GO:0043086);; Cellular Component: apoplast (GO:0048046);;	PREDICTED: subtilisin-like protease-like isoform X1 [Glycine max]
2	0–0.8	92751772–99808878	arahy.Tifrunner.gnm1.ann1.L8DRY5.1	Cellular Component: vacuole (GO:0005773);;	hypothetical protein PRUPE_ppa008842mg [Prunus persica]
2	0–0.8	92751772–99808878	arahy.Tifrunner.gnm1.ann1.759XNZ.1	--	PREDICTED: uncharacterized protein LOC100800158 [Glycine max]
2	0–0.8	92751772–99808878	arahy.Tifrunner.gnm1.ann1.TNU8Q0.3	--	PREDICTED: uncharacterized protein LOC100811732 isoform X1 [Glycine max]
2	0–0.8	92751772–99808878	arahy.Tifrunner.gnm1.ann1.06IH0R.1	--	PREDICTED: putative disease resistance RPP13-like protein 1-like isoform X1 [Cicer arietinum]
2	0–0.8	92751772–99808878	arahy.Tifrunner.gnm1.ann1.FD3BFJ.1	Molecular Function: transferase activity, transferring phosphorus-containing groups (GO:0016772);;	hypothetical protein PHAVU_010G082800g, partial [Phaseolus vulgaris]
2	0–0.8	92751772–99808878	arahy.Tifrunner.gnm1.ann1.W52PF9.1	--	PREDICTED: uncharacterized protein LOC100809291 isoform X1 [Glycine max]
2	0–0.8	92751772–99808878	arahy.Tifrunner.gnm1.ann1.TC9I43.1	Molecular Function: thiamine diphosphokinase activity (GO:0004788);; Molecular Function: ATP binding (GO:0005524);; Biological Process: thiamine metabolic process (GO:0006772);; Biological Process: thiamine diphosphate biosynthetic process (GO:0009229);; Molecular Function: kinase activity (GO:0016301);; Biological Process: phosphorylation (GO:0016310);;	uncharacterized protein LOC100795320 [Glycine max]
2	0–0.8	92751772–99808878	arahy.Tifrunner.gnm1.ann1.JXQ8LX.1	Cellular Component: spindle pole (GO:0000922);; Cellular Component: cytoplasm (GO:0005737);; Cellular Component: microtubule organizing center (GO:0005815);; Cellular Component: microtubule (GO:0005874);; Biological Process: microtubule nucleation (GO:0007020);; Cellular Component: plasmodesma (GO:0009506);; Biological Process: regulation of flower development (GO:0009909);; Molecular Function: t…	Gamma-tubulin complex component 4 like [Glycine soja]
2	0–0.8	92751772–99808878	arahy.Tifrunner.gnm1.ann1.84HKK3.1	--	uncharacterized protein LOC100500182 precursor [Glycine max]
2	0–0.8	92751772–99808878	arahy.Tifrunner.gnm1.ann1.BY1460.1	Molecular Function: nucleic acid binding (GO:0003676);; Molecular Function: ATP binding (GO:0005524);; Biological Process: nucleobase-containing compound metabolic process (GO:0006139);; Molecular Function: ATP-dependent helicase activity (GO:0008026);; Molecular Function: zinc ion binding (GO:0008270);; Biological Process: methylglyoxal catabolic process to D-lactate (GO:0019243);;	zinc finger CCCH domain protein [Medicago truncatula]
2	0–0.8	92751772–99808878	arahy.Tifrunner.gnm1.ann1.M1RB0X.4	--	DUF3595 family protein, partial [Medicago truncatula]
2	0–0.8	92751772–99808878	arahy.Tifrunner.gnm1.ann1.7QN223.1	--	hypothetical protein MTR_5g080920 [Medicago truncatula]
2	0–0.8	92751772–99808878	arahy.Tifrunner.gnm1.ann1.S31791.2	--	Protein RRP5 like [Glycine soja]
2	0–0.8	92751772–99808878	arahy.Tifrunner.gnm1.ann1.Y8NW7M.1	Molecular Function: oxidoreductase activity (GO:0016491);; Molecular Function: metal ion binding (GO:0046872);;	PREDICTED: geraniol 8-hydroxylase-like [Cicer arietinum]
2	0–0.8	92751772–99808878	arahy.Tifrunner.gnm1.ann1.RFB5QL.1	Molecular Function: transporter activity (GO:0005215);; Biological Process: transport (GO:0006810);; Cellular Component: membrane (GO:0016020);;	PREDICTED: organic cation/carnitine transporter 3-like [Glycine max]
2	0–0.8	92751772–99808878	arahy.Tifrunner.gnm1.ann1.S3CEFB.2	--	PREDICTED: uncharacterized protein LOC100786285 [Glycine max]
2	0–0.8	92751772–99808878	arahy.Tifrunner.gnm1.ann1.1QBL6K.2	Molecular Function: binding (GO:0005488);; Biological Process: brassinosteroid biosynthetic process (GO:0016132);; Molecular Function: oxidoreductase activity, acting on CH-OH group of donors (GO:0016614);; Biological Process: cellular metabolic process (GO:0044237);;	Dihydroflavonol 4-reductase [Medicago truncatula]
2	0–0.8	92751772–99808878	arahy.Tifrunner.gnm1.ann1.7A8YUR.1	--	hypothetical protein PHAVU_001G154400g [Phaseolus vulgaris]
2	0–0.8	92751772–99808878	arahy.Tifrunner.gnm1.ann1.9HBE4Z.1	--	uncharacterized protein LOC100796372 [Glycine max]
2	0–0.8	92751772–99808878	arahy.Tifrunner.gnm1.ann1.X8VGS7.1	Biological Process: phosphorelay signal transduction system (GO:0000160);; Cellular Component: nucleus (GO:0005634);; Cellular Component: cytoplasm (GO:0005737);; Molecular Function: histidine phosphotransfer kinase activity (GO:0009927);; Biological Process: regulation of cytokinin-activated signaling pathway (GO:0080036);;	unknown [Lotus japonicus]
2	0–0.8	92751772–99808878	arahy.Tifrunner.gnm1.ann1.UA6S11.1	Molecular Function: oxidoreductase activity, acting on paired donors, with incorporation or reduction of molecular oxygen, 2-oxoglutarate as one donor, and incorporation of one atom each of oxygen into both donors (GO:0016706);; Biological Process: oxidation-reduction process (GO:0055114);;	hypothetical protein MTR_1g089860 [Medicago truncatula]
2	0–0.8	92751772–99808878	arahy.Tifrunner.gnm1.ann1.9JI5AA.1	Biological Process: mitotic cell cycle (GO:0000278);; Biological Process: double-strand break repair via homologous recombination (GO:0000724);; Molecular Function: ATP binding (GO:0005524);; Biological Process: DNA-dependent DNA replication (GO:0006261);; Biological Process: regulation of DNA replication (GO:0006275);; Biological Process: mismatch repair (GO:0006298);; Biological Process: DNA me…	PREDICTED: DNA mismatch repair protein PMS1-like [Glycine max]
2	0–0.8	92751772–99808878	arahy.Tifrunner.gnm1.ann1.JDP7FN.1	Biological Process: RNA splicing, via endonucleolytic cleavage and ligation (GO:0000394);; Molecular Function: sequence-specific DNA binding transcription factor activity (GO:0003700);; Molecular Function: translation initiation factor activity (GO:0003743);; Cellular Component: nucleus (GO:0005634);; Biological Process: DNA-templated transcription, initiation (GO:0006352);; Biological Process: r…	PREDICTED: transcription initiation factor TFIID subunit 10-like [Glycine max]
2	0–0.8	92751772–99808878	arahy.Tifrunner.gnm1.ann1.NXI5US.1	Biological Process: metabolic process (GO:0008152);; Molecular Function: oxidoreductase activity (GO:0016491);; Molecular Function: metal ion binding (GO:0046872);; Molecular Function: organic cyclic compound binding (GO:0097159);; Molecular Function: heterocyclic compound binding (GO:1901363);;	Cytochrome P450 704C1 [Glycine soja]
2	0–0.8	92751772–99808878	arahy.Tifrunner.gnm1.ann1.R3VUJN.1	Biological Process: telomere maintenance (GO:0000723);; Molecular Function: damaged DNA binding (GO:0003684);; Molecular Function: double-stranded DNA binding (GO:0003690);; Molecular Function: ATP-dependent DNA helicase activity (GO:0004003);; Biological Process: double-strand break repair via nonhomologous end joining (GO:0006303);; Biological Process: DNA recombination (GO:0006310);; Biologica…	PREDICTED: ATP-dependent DNA helicase 2 subunit KU80-like isoform X2 [Cicer arietinum]
2	0–0.8	92751772–99808878	arahy.Tifrunner.gnm1.ann1.Q8409C.1	--	hypothetical protein PHAVU_007G262300g [Phaseolus vulgaris]
2	0–0.8	92751772–99808878	arahy.Tifrunner.gnm1.ann1.HEVW6A.1	Molecular Function: enzyme inhibitor activity (GO:0004857);; Cellular Component: cell wall (GO:0005618);; Molecular Function: pectinesterase activity (GO:0030599);; Biological Process: cell wall modification (GO:0042545);; Biological Process: negative regulation of catalytic activity (GO:0043086);; Molecular Function: aspartyl esterase activity (GO:0045330);; Biological Process: pectin catabolic …	PREDICTED: pectinesterase 2-like, partial [Glycine max]
2	0–0.8	92751772–99808878	arahy.Tifrunner.gnm1.ann1.55WTD2.1	--	hypothetical protein ARAX_AHF417E07-001 [Arachis hypogaea]
2	0–0.8	92751772–99808878	arahy.Tifrunner.gnm1.ann1.Q2MMYE.1	--	PREDICTED: uncharacterized LOC100306594 [Glycine max]
2	0–0.8	92751772–99808878	arahy.Tifrunner.gnm1.ann1.KENS9L.1	--	PREDICTED: putative disease resistance RPP13-like protein 1-like isoform X1 [Cicer arietinum]
2	0–0.8	92751772–99808878	arahy.Tifrunner.gnm1.ann1.AY1VU4.1	--	PREDICTED: uncharacterized protein LOC100810891 isoform X1 [Glycine max]
2	0–0.8	92751772–99808878	arahy.Tifrunner.gnm1.ann1.N7AMXP.3	Molecular Function: transferase activity, transferring phosphorus-containing groups (GO:0016772);;	Protein-ribulosamine 3-kinase, chloroplastic [Glycine soja]
2	0–0.8	92751772–99808878	arahy.Tifrunner.gnm1.ann1.62PGH0.1	--	PREDICTED: universal stress protein A-like protein-like [Glycine max]
2	0–0.8	92751772–99808878	arahy.Tifrunner.gnm1.ann1.IWEV8W.1	Cellular Component: membrane (GO:0016020);; Molecular Function: substrate-specific transmembrane transporter activity (GO:0022891);; Biological Process: transmembrane transport (GO:0055085);;	PREDICTED: organic cation/carnitine transporter 3-like isoform X1 [Cicer arietinum]
2	0–0.8	92751772–99808878	arahy.Tifrunner.gnm1.ann1.Z3ML6G.1	Biological Process: RNA methylation (GO:0001510);; Molecular Function: structural constituent of ribosome (GO:0003735);; Biological Process: translation (GO:0006412);; Biological Process: plant-type cell wall organization (GO:0009664);; Cellular Component: membrane (GO:0016020);; Cellular Component: cytosolic large ribosomal subunit (GO:0022625);; Biological Process: cell wall modification (GO:00…	uncharacterized protein LOC100499978 [Glycine max]
2	0–0.8	92751772–99808878	arahy.Tifrunner.gnm1.ann1.LP3G76.1	--	Nuclear matrix protein [Medicago truncatula]
2	0–0.8	92751772–99808878	arahy.Tifrunner.gnm1.ann1.RF8D1A.1	Molecular Function: iron ion binding (GO:0005506);; Biological Process: response to light stimulus (GO:0009416);; Biological Process: post-embryonic development (GO:0009791);; Molecular Function: oxidoreductase activity, acting on paired donors, with incorporation or reduction of molecular oxygen, 2-oxoglutarate as one donor, and incorporation of one atom each of oxygen into both donors (GO:00167…	PREDICTED: gibberellin 20 oxidase 2-like [Glycine max]
2	0–0.8	92751772–99808878	arahy.Tifrunner.gnm1.ann1.HT4QGD.1	Cellular Component: nucleus (GO:0005634);;	PREDICTED: histone-lysine N-methyltransferase ATXR4-like [Cicer arietinum]
2	0–0.8	92751772–99808878	arahy.Tifrunner.gnm1.ann1.VVZ76M.1	Molecular Function: kinase activity (GO:0016301);;	Putative leucine-rich repeat receptor-like protein kinase [Glycine soja]
2	0–0.8	92751772–99808878	arahy.Tifrunner.gnm1.ann1.1VHW60.1	--	expansin-like protein B1 [Medicago truncatula]
2	0–0.8	92751772–99808878	arahy.Tifrunner.gnm1.ann1.MXVB7A.2	Molecular Function: nucleotide binding (GO:0000166);; Molecular Function: RNA binding (GO:0003723);; Cellular Component: mitochondrion (GO:0005739);;	PREDICTED: glycine-rich RNA-binding protein 3, mitochondrial-like [Glycine max]
2	0–0.8	92751772–99808878	arahy.Tifrunner.gnm1.ann1.5I5ID6.3	Biological Process: single-organism transport (GO:0044765);;	unknown [Medicago truncatula]
2	0–0.8	92751772–99808878	arahy.Tifrunner.gnm1.ann1.TAI81A.1	Molecular Function: nucleotide binding (GO:0000166);; Molecular Function: protein kinase activity (GO:0004672);; Biological Process: cellular macromolecule metabolic process (GO:0044260);;	hypothetical protein PHAVU_003G096100g [Phaseolus vulgaris]
2	0–0.8	92751772–99808878	arahy.Tifrunner.gnm1.ann1.ISY40W.1	Molecular Function: monooxygenase activity (GO:0004497);; Molecular Function: iron ion binding (GO:0005506);; Molecular Function: electron carrier activity (GO:0009055);; Molecular Function: oxidoreductase activity, acting on paired donors, with incorporation or reduction of molecular oxygen (GO:0016705);; Molecular Function: heme binding (GO:0020037);; Biological Process: oxidation-reduction pro…	unknown [Glycine max]
2	0–0.8	92751772–99808878	arahy.Tifrunner.gnm1.ann1.A15F74.1	--	PREDICTED: putative disease resistance RPP13-like protein 1-like [Cicer arietinum]
2	0–0.8	92751772–99808878	arahy.Tifrunner.gnm1.ann1.32U02B.1	Molecular Function: oxidoreductase activity (GO:0016491);; Biological Process: oxidation-reduction process (GO:0055114);;	PREDICTED: dehydrogenase/reductase SDR family member on chromosome X [Glycine max]
2	0–0.8	92751772–99808878	arahy.Tifrunner.gnm1.ann1.3JU9J0.1	--	hypothetical protein glysoja_046181 [Glycine soja]
2	0–0.8	92751772–99808878	arahy.Tifrunner.gnm1.ann1.EYC1DY.4	Molecular Function: sequence-specific DNA binding transcription factor activity (GO:0003700);; Biological Process: regulation of transcription, DNA-templated (GO:0006355);;	PREDICTED: myosin-9-like isoform X2 [Glycine max]
2	0–0.8	92751772–99808878	arahy.Tifrunner.gnm1.ann1.A70C4S.1	Biological Process: ubiquitin-dependent protein catabolic process (GO:0006511);; Cellular Component: cullin-RING ubiquitin ligase complex (GO:0031461);; Molecular Function: ubiquitin protein ligase binding (GO:0031625);;	hypothetical protein PRUPE_ppa001948mg [Prunus persica]
2	0–0.8	92751772–99808878	arahy.Tifrunner.gnm1.ann1.HDRR2R.1	--	PREDICTED: uncharacterized protein LOC102661267 [Glycine max]
2	0–0.8	92751772–99808878	arahy.Tifrunner.gnm1.ann1.06EJ88.1	Molecular Function: transferase activity (GO:0016740);;	Glutathione S-transferase [Glycine soja]
2	0–0.8	92751772–99808878	arahy.Tifrunner.gnm1.ann1.8H5FPK.2	Molecular Function: aminopeptidase activity (GO:0004177);; Biological Process: proteolysis (GO:0006508);; Molecular Function: metalloexopeptidase activity (GO:0008235);; Biological Process: cellular process (GO:0009987);; Molecular Function: metal ion binding (GO:0046872);;	PREDICTED: methionine aminopeptidase 1A-like [Cicer arietinum]
2	0–0.8	92751772–99808878	arahy.Tifrunner.gnm1.ann1.B3VI1A.1	--	hypothetical protein glysoja_028770 [Glycine soja]
2	0–0.8	92751772–99808878	arahy.Tifrunner.gnm1.ann1.CA7JWP.2	--	PREDICTED: putative disease resistance protein At3g14460-like [Cicer arietinum]
2	0–0.8	92751772–99808878	arahy.Tifrunner.gnm1.ann1.U9BU7H.1	--	hypothetical protein glysoja_011003 [Glycine soja]
2	0–0.8	92751772–99808878	arahy.Tifrunner.gnm1.ann1.KY1RNX.1	Molecular Function: transferase activity (GO:0016740);;	unnamed protein product [Coffea canephora]
2	0–0.8	92751772–99808878	arahy.Tifrunner.gnm1.ann1.I0D6BC.1	Molecular Function: protein serine/threonine kinase activity (GO:0004674);; Molecular Function: ATP binding (GO:0005524);; Biological Process: protein phosphorylation (GO:0006468);;	PREDICTED: with no lysine kinase 5 isoform X1 [Glycine max]
2	0–0.8	92751772–99808878	arahy.Tifrunner.gnm1.ann1.ADMQ1S.1	--	hypothetical protein glysoja_044458 [Glycine soja]
2	0–0.8	92751772–99808878	arahy.Tifrunner.gnm1.ann1.U7DTPD.1	--	hypothetical protein glysoja_037712 [Glycine soja]
2	0–0.8	92751772–99808878	arahy.Tifrunner.gnm1.ann1.T43K8I.1	Molecular Function: protein serine/threonine phosphatase activity (GO:0004722);; Molecular Function: iron ion binding (GO:0005506);; Cellular Component: plasma membrane (GO:0005886);; Molecular Function: manganese ion binding (GO:0030145);;	BRI1 suppressor 1 (BSU1)-like 1 [Theobroma cacao]
2	0–0.8	92751772–99808878	arahy.Tifrunner.gnm1.ann1.Z5A83K.1	Biological Process: cell growth (GO:0016049);; Molecular Function: kinase activity (GO:0016301);; Biological Process: primary metabolic process (GO:0044238);; Biological Process: cellular macromolecule metabolic process (GO:0044260);; Biological Process: cellular component organization or biogenesis (GO:0071840);;	hypothetical protein PHAVU_010G082800g, partial [Phaseolus vulgaris]
2	0–0.8	92751772–99808878	arahy.Tifrunner.gnm1.ann1.9UA39Y.1	Molecular Function: nucleic acid binding (GO:0003676);;	PREDICTED: uncharacterized protein LOC100785058 [Glycine max]
2	0–0.8	92751772–99808878	arahy.Tifrunner.gnm1.ann1.00QVML.3	Molecular Function: catalytic activity (GO:0003824);; Biological Process: cell-cell signaling (GO:0007267);; Biological Process: virus induced gene silencing (GO:0009616);; Biological Process: production of ta-siRNAs involved in RNA interference (GO:0010267);; Molecular Function: AMP binding (GO:0016208);; Molecular Function: phosphopantetheine binding (GO:0031177);; Biological Process: productio…	PREDICTED: putative acyl-activating enzyme 19-like [Cicer arietinum]
2	0–0.8	92751772–99808878	arahy.Tifrunner.gnm1.ann1.D5VDWJ.1	Cellular Component: spindle pole (GO:0000922);; Cellular Component: cytoplasm (GO:0005737);; Cellular Component: microtubule organizing center (GO:0005815);; Cellular Component: microtubule (GO:0005874);; Biological Process: microtubule nucleation (GO:0007020);; Cellular Component: plasmodesma (GO:0009506);; Biological Process: regulation of flower development (GO:0009909);; Molecular Function: t…	Gamma-tubulin complex component 4 like [Glycine soja]
2	0–0.8	92751772–99808878	arahy.Tifrunner.gnm1.ann1.PZQY06.1	Molecular Function: enzyme inhibitor activity (GO:0004857);; Molecular Function: pectinesterase activity (GO:0030599);; Biological Process: negative regulation of catalytic activity (GO:0043086);;	unknown [Lotus japonicus]
2	0–0.8	92751772–99808878	arahy.Tifrunner.gnm1.ann1.J8E67M.1	Cellular Component: mitochondrial respiratory chain complex I (GO:0005747);; Biological Process: mitochondrial electron transport, NADH to ubiquinone (GO:0006120);; Molecular Function: NADH dehydrogenase (ubiquinone) activity (GO:0008137);; Cellular Component: chloroplast (GO:0009507);; Biological Process: photorespiration (GO:0009853);;	unknown [Lotus japonicus]
2	0–0.8	92751772–99808878	arahy.Tifrunner.gnm1.ann1.EBCB1I.1	Biological Process: lipid transport (GO:0006869);; Molecular Function: lipid binding (GO:0008289);;	lipid transfer protein [Arachis diogoi]
2	0–0.8	92751772–99808878	arahy.Tifrunner.gnm1.ann1.XI4KEW.1	--	expansin-like protein B1 [Medicago truncatula]
2	0–0.8	92751772–99808878	arahy.Tifrunner.gnm1.ann1.0UPW22.1	Biological Process: vesicle docking involved in exocytosis (GO:0006904);; Molecular Function: protein transporter activity (GO:0008565);; Biological Process: protein secretion (GO:0009306);;	PREDICTED: protein transport Sec1a-like isoform X1 [Cicer arietinum]
2	0–0.8	92751772–99808878	arahy.Tifrunner.gnm1.ann1.8TF3WB.1	Molecular Function: monooxygenase activity (GO:0004497);; Molecular Function: iron ion binding (GO:0005506);; Molecular Function: electron carrier activity (GO:0009055);; Molecular Function: oxidoreductase activity, acting on paired donors, with incorporation or reduction of molecular oxygen (GO:0016705);; Molecular Function: heme binding (GO:0020037);; Biological Process: oxidation-reduction pro…	PREDICTED: cytochrome P450 83B1-like [Glycine max]
2	0–0.8	92751772–99808878	arahy.Tifrunner.gnm1.ann1.0VBM10.1	--	PREDICTED: uncharacterized protein LOC101509358 [Cicer arietinum]
2	0–0.8	92751772–99808878	arahy.Tifrunner.gnm1.ann1.T298XQ.1	Molecular Function: kinase activity (GO:0016301);;	Putative LRR receptor-like serine/threonine-protein kinase [Glycine soja]
2	0–0.8	92751772–99808878	arahy.Tifrunner.gnm1.ann1.A0AXDD.1	Molecular Function: protein kinase activity (GO:0004672);; Molecular Function: ATP binding (GO:0005524);; Biological Process: protein phosphorylation (GO:0006468);; Cellular Component: plastoglobule (GO:0010287);;	PREDICTED: uncharacterized aarF domain-containing protein kinase At1g79600, chloroplastic-like isoform X1 [Cicer arietinum]
2	0–0.8	92751772–99808878	arahy.Tifrunner.gnm1.ann1.ZT56NN.1	--	hypothetical protein CICLE_v10013119mg [Citrus clementina]
2	0–0.8	92751772–99808878	arahy.Tifrunner.gnm1.ann1.D36X90.1	--	hypothetical protein glysoja_035246 [Glycine soja]
2	0–0.8	92751772–99808878	arahy.Tifrunner.gnm1.ann1.5QIR14.1	Molecular Function: monooxygenase activity (GO:0004497);; Molecular Function: iron ion binding (GO:0005506);; Molecular Function: electron carrier activity (GO:0009055);; Molecular Function: oxidoreductase activity, acting on paired donors, with incorporation or reduction of molecular oxygen (GO:0016705);; Molecular Function: heme binding (GO:0020037);; Biological Process: oxidation-reduction pro…	Cytochrome P450 [Medicago truncatula]
2	0–0.8	92751772–99808878	arahy.Tifrunner.gnm1.ann1.Z57NYP.1	--	hypothetical protein PHAVU_010G070900g [Phaseolus vulgaris]
2	0–0.8	92751772–99808878	arahy.Tifrunner.gnm1.ann1.CIBD1H.1	Cellular Component: plastid (GO:0009536);;	BnaC09g29250D [Brassica napus]
2	0–0.8	92751772–99808878	arahy.Tifrunner.gnm1.ann1.U2ZU7L.1	Molecular Function: 3-dehydroquinate dehydratase activity (GO:0003855);; Molecular Function: shikimate 3-dehydrogenase (NADP+) activity (GO:0004764);; Biological Process: shikimate metabolic process (GO:0019632);; Molecular Function: NADP binding (GO:0050661);; Biological Process: oxidation-reduction process (GO:0055114);;	shikimate dehydrogenase, putative [Ricinus communis]
2	0–0.8	92751772–99808878	arahy.Tifrunner.gnm1.ann1.CA7JWP.1	--	PREDICTED: putative disease resistance protein At3g14460-like [Cicer arietinum]
2	0–0.8	92751772–99808878	arahy.Tifrunner.gnm1.ann1.759XNZ.2	--	PREDICTED: pentatricopeptide repeat-containing protein At4g04370-like [Glycine max]
2	0–0.8	92751772–99808878	arahy.Tifrunner.gnm1.ann1.GXWQ1S.1	--	PREDICTED: TMV resistance protein N-like isoform X1 [Glycine max]
2	0–0.8	92751772–99808878	arahy.Tifrunner.gnm1.ann1.6WJ0DK.2	--	Putative LRR receptor-like serine/threonine-protein kinase [Glycine soja]
2	0–0.8	92751772–99808878	arahy.Tifrunner.gnm1.ann1.L2QDU1.1	Molecular Function: nucleic acid binding (GO:0003676);; Molecular Function: ATP binding (GO:0005524);; Molecular Function: ATP-dependent helicase activity (GO:0008026);; Cellular Component: ribonucleoprotein complex (GO:0030529);;	PREDICTED: U5 small nuclear ribonucleoprotein 200 kDa helicase-like isoform X1 [Glycine max]
2	0–0.8	92751772–99808878	arahy.Tifrunner.gnm1.ann1.I9SF1K.1	Biological Process: DNA-dependent DNA replication (GO:0006261);;	PREDICTED: spindle and kinetochore-associated protein 1 homolog [Glycine max]
2	0–0.8	92751772–99808878	arahy.Tifrunner.gnm1.ann1.4W61NZ.1	--	unknown [Lotus japonicus]
2	0–0.8	92751772–99808878	arahy.Tifrunner.gnm1.ann1.Q37X17.1	--	hypothetical protein glysoja_010986 [Glycine soja]
2	0–0.8	92751772–99808878	arahy.Tifrunner.gnm1.ann1.PK7WRQ.1	--	PREDICTED: uncharacterized protein LOC101494282 isoform X1 [Cicer arietinum]
2	0–0.8	92751772–99808878	arahy.Tifrunner.gnm1.ann1.63F50L.1	--	hypothetical protein L484_012430 [Morus notabilis]
2	0–0.8	92751772–99808878	arahy.Tifrunner.gnm1.ann1.V8Z5SM.1	Biological Process: transport (GO:0006810);; Biological Process: cellular process (GO:0009987);; Cellular Component: membrane (GO:0016020);; Cellular Component: cytoplasmic vesicle (GO:0031410);; Cellular Component: Golgi apparatus part (GO:0044431);;	unnamed protein product [Coffea canephora]
2	0–0.8	92751772–99808878	arahy.Tifrunner.gnm1.ann1.AY0VQT.1	--	PREDICTED: TATA box-binding protein-associated factor RNA polymerase I subunit B-like [Glycine max]
2	0–0.8	92751772–99808878	arahy.Tifrunner.gnm1.ann1.J9BD7G.1	--	PREDICTED: autophagy-related protein 18g-like isoform X1 [Cicer arietinum]
2	0–0.8	92751772–99808878	arahy.Tifrunner.gnm1.ann1.J20DWG.1	Molecular Function: metalloendopeptidase activity (GO:0004222);; Cellular Component: mitochondrial inner membrane (GO:0005743);; Biological Process: proteolysis (GO:0006508);; Biological Process: embryo development (GO:0009790);; Biological Process: mRNA modification (GO:0016556);; Biological Process: threonylcarbamoyladenosine biosynthetic process (GO:0070526);;	hypothetical protein PHAVU_010G081700g [Phaseolus vulgaris]
2	0–0.8	92751772–99808878	arahy.Tifrunner.gnm1.ann1.LP7NGD.1	Molecular Function: phosphopantothenoylcysteine decarboxylase activity (GO:0004633);; Biological Process: coenzyme A biosynthetic process (GO:0015937);; Biological Process: hyperosmotic salinity response (GO:0042538);;	phosphopantothenoylcysteine decarboxylase [Medicago truncatula]
2	0–0.8	92751772–99808878	arahy.Tifrunner.gnm1.ann1.P65MK0.1	--	PREDICTED: MATH domain and coiled-coil domain-containing protein At3g58260-like [Pyrus x bretschneideri]
2	0–0.8	92751772–99808878	arahy.Tifrunner.gnm1.ann1.6DQP4I.1	--	hypothetical protein L484_012430 [Morus notabilis]
2	0–0.8	92751772–99808878	arahy.Tifrunner.gnm1.ann1.DUC34V.4	Cellular Component: peroxisome (GO:0005777);; Cellular Component: membrane (GO:0016020);; Molecular Function: hydrolase activity (GO:0016787);; Biological Process: primary metabolic process (GO:0044238);; Biological Process: small molecule metabolic process (GO:0044281);; Biological Process: purine-containing compound metabolic process (GO:0072521);;	Hydroxyisourate hydrolase [Glycine soja]
2	0–0.8	92751772–99808878	arahy.Tifrunner.gnm1.ann1.P3RVZQ.1	Molecular Function: nucleic acid binding (GO:0003676);; Biological Process: protein methylation (GO:0006479);; Molecular Function: protein methyltransferase activity (GO:0008276);;	PREDICTED: hemK methyltransferase family member 2-like isoform X1 [Glycine max]
2	0–0.8	92751772–99808878	arahy.Tifrunner.gnm1.ann1.S3CEFB.3	Biological Process: protein import into nucleus (GO:0006606);; Biological Process: embryo sac egg cell differentiation (GO:0009560);;	PREDICTED: pentatricopeptide repeat-containing protein At4g02820, mitochondrial-like [Glycine max]
2	0–0.8	92751772–99808878	arahy.Tifrunner.gnm1.ann1.KV9NUE.1	Molecular Function: kinase activity (GO:0016301);; Biological Process: phosphorylation (GO:0016310);;	hypothetical protein PHAVU_008G154300g [Phaseolus vulgaris]
2	0–0.8	92751772–99808878	arahy.Tifrunner.gnm1.ann1.NEJ60Q.1	Cellular Component: mitochondrion (GO:0005739);; Cellular Component: integral component of peroxisomal membrane (GO:0005779);; Cellular Component: chloroplast (GO:0009507);; Biological Process: peroxisome fission (GO:0016559);;	peroxisomal biogenesis factor 11 family protein [Glycine max]
2	0–0.8	92751772–99808878	arahy.Tifrunner.gnm1.ann1.5B5G66.1	Molecular Function: ligase activity (GO:0016874);;	PREDICTED: F-box protein At3g58530-like [Glycine max]
2	0–0.8	92751772–99808878	arahy.Tifrunner.gnm1.ann1.P41VAN.1	Biological Process: protein peptidyl-prolyl isomerization (GO:0000413);; Molecular Function: peptidyl-prolyl cis-trans isomerase activity (GO:0003755);; Cellular Component: nucleus (GO:0005634);; Biological Process: protein folding (GO:0006457);;	Peptidyl-prolyl cis-trans isomerase-like 3 [Glycine soja]
2	0–0.8	92751772–99808878	arahy.Tifrunner.gnm1.ann1.RL0N5R.1	--	PREDICTED: putative disease resistance protein At3g14460-like [Glycine max]
2	0–0.8	92751772–99808878	arahy.Tifrunner.gnm1.ann1.KX9J6A.1	Molecular Function: ubiquitin-protein transferase activity (GO:0004842);; Biological Process: mitochondrion organization (GO:0007005);; Molecular Function: zinc ion binding (GO:0008270);; Biological Process: protein ubiquitination (GO:0016567);;	PREDICTED: mitochondrial ubiquitin ligase activator of nfkb 1-A [Cucumis melo]
2	0–0.8	92751772–99808878	arahy.Tifrunner.gnm1.ann1.7J3SUQ.1	Molecular Function: monooxygenase activity (GO:0004497);; Molecular Function: iron ion binding (GO:0005506);; Molecular Function: electron carrier activity (GO:0009055);; Molecular Function: oxidoreductase activity, acting on paired donors, with incorporation or reduction of molecular oxygen (GO:0016705);; Molecular Function: heme binding (GO:0020037);; Biological Process: oxidation-reduction pro…	PREDICTED: cytochrome P450 71A1-like [Glycine max]
2	0–0.8	92751772–99808878	arahy.Tifrunner.gnm1.ann1.4ZJ950.1	--	PREDICTED: protein transport protein Sec61 subunit beta-like isoform 1 [Cucumis sativus]
2	0–0.8	92751772–99808878	arahy.Tifrunner.gnm1.ann1.AY8SNM.1	--	hypothetical protein PHAVU_001G204700g [Phaseolus vulgaris]
2	0–0.8	92751772–99808878	arahy.Tifrunner.gnm1.ann1.UR38H5.1	--	PREDICTED: putative disease resistance RPP13-like protein 1-like isoform X1 [Cicer arietinum]
2	0–0.8	92751772–99808878	arahy.Tifrunner.gnm1.ann1.ZSY7EJ.1	Molecular Function: calcium ion binding (GO:0005509);;	PREDICTED: sorcin-like isoform X2 [Glycine max]
2	0–0.8	92751772–99808878	arahy.Tifrunner.gnm1.ann1.92FQ09.1	--	hypothetical protein PHAVU_010G080800g [Phaseolus vulgaris]
2	0–0.8	92751772–99808878	arahy.Tifrunner.gnm1.ann1.5WGS6V.3	Biological Process: telomere maintenance (GO:0000723);; Molecular Function: damaged DNA binding (GO:0003684);; Molecular Function: double-stranded DNA binding (GO:0003690);; Molecular Function: ATP-dependent DNA helicase activity (GO:0004003);; Biological Process: double-strand break repair via nonhomologous end joining (GO:0006303);; Biological Process: DNA recombination (GO:0006310);; Biologica…	PREDICTED: ATP-dependent DNA helicase 2 subunit KU80-like isoform X1 [Cicer arietinum]
2	0–0.8	92751772–99808878	arahy.Tifrunner.gnm1.ann1.7IFH32.1	--	hypothetical protein PHAVU_001G147700g [Phaseolus vulgaris]
2	0–0.8	92751772–99808878	arahy.Tifrunner.gnm1.ann1.32U02B.2	Molecular Function: oxidoreductase activity (GO:0016491);; Biological Process: oxidation-reduction process (GO:0055114);;	PREDICTED: dehydrogenase/reductase SDR family member on chromosome X-like [Cicer arietinum]
2	0–0.8	92751772–99808878	arahy.Tifrunner.gnm1.ann1.04X3C9.1	--	PREDICTED: putative disease resistance RPP13-like protein 1-like isoform X1 [Cicer arietinum]
2	0–0.8	92751772–99808878	arahy.Tifrunner.gnm1.ann1.L5PWKY.1	--	Ubiquitin carboxyl-terminal hydrolase 12 [Glycine soja]
2	0–0.8	92751772–99808878	arahy.Tifrunner.gnm1.ann1.6VQD09.3	Molecular Function: iron ion binding (GO:0005506);; Molecular Function: electron carrier activity (GO:0009055);; Molecular Function: heme binding (GO:0020037);; Biological Process: oxidation-reduction process (GO:0055114);; Molecular Function: aromatase activity (GO:0070330);;	PREDICTED: cytochrome P450 704C1-like [Cicer arietinum]
2	0–0.8	92751772–99808878	arahy.Tifrunner.gnm1.ann1.I35XGE.2	Molecular Function: DNA binding (GO:0003677);; Molecular Function: sequence-specific DNA binding transcription factor activity (GO:0003700);; Cellular Component: nucleus (GO:0005634);; Biological Process: sister chromatid cohesion (GO:0007062);; Molecular Function: zinc ion binding (GO:0008270);; Biological Process: gravitropism (GO:0009630);; Biological Process: embryonic pattern specification (…	B3 domain-containing protein [Glycine soja]
2	0–0.8	92751772–99808878	arahy.Tifrunner.gnm1.ann1.EFNA3N.1	--	PREDICTED: putative disease resistance RPP13-like protein 1-like isoform X1 [Cicer arietinum]
2	0–0.8	92751772–99808878	arahy.Tifrunner.gnm1.ann1.R3VUJN.3	Molecular Function: isomerase activity (GO:0016853);;	PREDICTED: glutathione S-transferase zeta class isoform X2 [Glycine max]
2	0–0.8	92751772–99808878	arahy.Tifrunner.gnm1.ann1.H05BEB.1	Molecular Function: homoserine kinase activity (GO:0004413);; Molecular Function: ATP binding (GO:0005524);; Biological Process: threonine metabolic process (GO:0006566);; Biological Process: phosphorylation (GO:0016310);;	Homoserine kinase [Morus notabilis]
2	0–0.8	92751772–99808878	arahy.Tifrunner.gnm1.ann1.8EB5MJ.1	--	hypothetical protein L484_025595 [Morus notabilis]
2	0–0.8	92751772–99808878	arahy.Tifrunner.gnm1.ann1.CQY21L.1	Molecular Function: enzyme inhibitor activity (GO:0004857);; Cellular Component: cell wall (GO:0005618);; Molecular Function: pectinesterase activity (GO:0030599);; Biological Process: cell wall modification (GO:0042545);; Biological Process: negative regulation of catalytic activity (GO:0043086);; Molecular Function: aspartyl esterase activity (GO:0045330);; Biological Process: pectin catabolic …	PREDICTED: pectinesterase 2-like [Glycine max]
2	0–0.8	92751772–99808878	arahy.Tifrunner.gnm1.ann1.P1BZAE.1	--	PREDICTED: putative disease resistance RPP13-like protein 1-like isoform X2 [Cicer arietinum]
2	0–0.8	92751772–99808878	arahy.Tifrunner.gnm1.ann1.TNU8Q0.2	--	PREDICTED: uncharacterized protein LOC101507264 [Cicer arietinum]
2	0–0.8	92751772–99808878	arahy.Tifrunner.gnm1.ann1.LNGA9N.1	--	hypothetical protein glysoja_032061 [Glycine soja]
2	0–0.8	92751772–99808878	arahy.Tifrunner.gnm1.ann1.M1RB0X.2	--	PREDICTED: uncharacterized protein LOC100801841 [Glycine max]
2	0–0.8	92751772–99808878	arahy.Tifrunner.gnm1.ann1.DGV151.1	Molecular Function: structural constituent of ribosome (GO:0003735);; Cellular Component: mitochondrion (GO:0005739);; Biological Process: translation (GO:0006412);; Cellular Component: chloroplast (GO:0009507);; Cellular Component: small ribosomal subunit (GO:0015935);; Molecular Function: rRNA binding (GO:0019843);;	ribosomal protein S12 (chloroplast) [Pinguicula ehlersiae]
2	0–0.8	92751772–99808878	arahy.Tifrunner.gnm1.ann1.6D2WZW.1	Molecular Function: RNA binding (GO:0003723);; Molecular Function: structural constituent of ribosome (GO:0003735);; Biological Process: translation (GO:0006412);; Cellular Component: large ribosomal subunit (GO:0015934);;	PREDICTED: 60S ribosomal protein L8-3-like [Glycine max]
2	0–0.8	92751772–99808878	arahy.Tifrunner.gnm1.ann1.M0GEG6.1	--	unnamed protein product [Coffea canephora]
2	0–0.8	92751772–99808878	arahy.Tifrunner.gnm1.ann1.VH1L3J.2	--	NB-LRR type disease resistance protein Rps1-k-2 [Medicago truncatula]
2	0–0.8	92751772–99808878	arahy.Tifrunner.gnm1.ann1.0IM15M.1	Molecular Function: RNA binding (GO:0003723);;	Putative CRM domain-containing protein, chloroplastic [Glycine soja]
2	0–0.8	92751772–99808878	arahy.Tifrunner.gnm1.ann1.HJ1D03.1	--	hypothetical protein MTR_1g052720 [Medicago truncatula]
2	0–0.8	92751772–99808878	arahy.Tifrunner.gnm1.ann1.PL7LDA.1	--	HMG (high mobility group) box protein [Medicago truncatula]
2	0–0.8	92751772–99808878	arahy.Tifrunner.gnm1.ann1.HT4QGD.3	--	PREDICTED: histone-lysine N-methyltransferase ATXR4-like [Malus domestica]
2	0–0.8	92751772–99808878	arahy.Tifrunner.gnm1.ann1.EMN43J.1	Molecular Function: catalytic activity (GO:0003824);; Biological Process: cellular metabolic process (GO:0044237);; Molecular Function: coenzyme binding (GO:0050662);;	PREDICTED: vestitone reductase-like [Glycine max]
2	0–0.8	92751772–99808878	arahy.Tifrunner.gnm1.ann1.ZI4JU1.1	Molecular Function: DNA binding (GO:0003677);;	uncharacterized protein LOC100796830 [Glycine max]
2	0–0.8	92751772–99808878	arahy.Tifrunner.gnm1.ann1.L9V8FT.1	Biological Process: response to stress (GO:0006950);;	putative late-embryogenesis protein [Arachis hypogaea]
2	0–0.8	92751772–99808878	arahy.Tifrunner.gnm1.ann1.YI4799.1	Molecular Function: signal transducer activity (GO:0004871);; Biological Process: signal transduction (GO:0007165);; Biological Process: response to light stimulus (GO:0009416);; Biological Process: pollen tube growth (GO:0009860);;	hypothetical protein PRUPE_ppa002803mg [Prunus persica]
2	0–0.8	92751772–99808878	arahy.Tifrunner.gnm1.ann1.5WGS6V.2	Molecular Function: DNA binding (GO:0003677);; Molecular Function: helicase activity (GO:0004386);; Cellular Component: nucleus (GO:0005634);; Biological Process: double-strand break repair (GO:0006302);; Biological Process: histone modification (GO:0016570);; Biological Process: biological regulation (GO:0065007);;	PREDICTED: ATP-dependent DNA helicase 2 subunit KU80-like isoform X1 [Cicer arietinum]
2	0–0.8	92751772–99808878	arahy.Tifrunner.gnm1.ann1.3V8M8T.1	Molecular Function: kinase activity (GO:0016301);;	PREDICTED: probable leucine-rich repeat receptor-like protein kinase At1g35710-like [Glycine max]
2	0–0.8	92751772–99808878	arahy.Tifrunner.gnm1.ann1.W6E9CK.1	Cellular Component: intracellular (GO:0005622);; Biological Process: signal transduction (GO:0007165);;	PREDICTED: rho GTPase-activating protein 2-like [Glycine max]
2	0–0.8	92751772–99808878	arahy.Tifrunner.gnm1.ann1.HT4QGD.2	--	PREDICTED: histone-lysine N-methyltransferase ATXR4-like isoform X1 [Glycine max]
2	0–0.8	92751772–99808878	arahy.Tifrunner.gnm1.ann1.P04IPH.1	Cellular Component: photosystem II (GO:0009523);; Cellular Component: chloroplast thylakoid membrane (GO:0009535);; Biological Process: photosynthetic electron transport chain (GO:0009767);; Cellular Component: integral component of membrane (GO:0016021);; Molecular Function: chlorophyll binding (GO:0016168);; Biological Process: protein-chromophore linkage (GO:0018298);;	hypothetical protein MIMGU_mgv1a015376mg [Erythranthe guttata]
2	0–0.8	92751772–99808878	arahy.Tifrunner.gnm1.ann1.NZUA78.2	Molecular Function: nucleotide binding (GO:0000166);; Molecular Function: hydrolase activity (GO:0016787);; Biological Process: protein metabolic process (GO:0019538);;	PREDICTED: ATP-dependent Clp protease ATP-binding subunit clpX-like, mitochondrial [Prunus mume]
2	0–0.8	92751772–99808878	arahy.Tifrunner.gnm1.ann1.A9INEB.1	--	Putative isomerase BH0283 [Glycine soja]
2	0–0.8	92751772–99808878	arahy.Tifrunner.gnm1.ann1.T8I7QW.1	--	hypothetical protein [Oryza sativa Japonica Group]
2	0–0.8	92751772–99808878	arahy.Tifrunner.gnm1.ann1.46M2KL.1	--	hypothetical protein Csa_7G302350 [Cucumis sativus]
2	0–0.8	92751772–99808878	arahy.Tifrunner.gnm1.ann1.BCQ50G.1	Biological Process: mRNA splicing, via spliceosome (GO:0000398);; Cellular Component: nucleus (GO:0005634);; Biological Process: rRNA processing (GO:0006364);; Biological Process: protein maturation (GO:0051604);;	uncharacterized protein LOC100779255 [Glycine max]
2	0–0.8	92751772–99808878	arahy.Tifrunner.gnm1.ann1.J6F3FE.1	Molecular Function: arginase activity (GO:0004053);; Molecular Function: metal ion binding (GO:0046872);;	PREDICTED: arginase-like [Fragaria vesca subsp. vesca]
2	0–0.8	92751772–99808878	arahy.Tifrunner.gnm1.ann1.WED796.1	Biological Process: defense response (GO:0006952);; Molecular Function: ligase activity (GO:0016874);; Biological Process: cellular metabolic process (GO:0044237);; Biological Process: single-organism process (GO:0044699);; Molecular Function: metal ion binding (GO:0046872);; Biological Process: organic substance metabolic process (GO:0071704);;	PREDICTED: E3 ubiquitin-protein ligase BAH1-like isoform X1 [Cicer arietinum]
2	0–0.8	92751772–99808878	arahy.Tifrunner.gnm1.ann1.32U02B.3	Molecular Function: oxidoreductase activity (GO:0016491);; Biological Process: oxidation-reduction process (GO:0055114);;	PREDICTED: dehydrogenase/reductase SDR family member on chromosome X-like [Cicer arietinum]
2	0–0.8	92751772–99808878	arahy.Tifrunner.gnm1.ann1.CK4XFX.1	--	hypothetical protein MTR_3g035630 [Medicago truncatula]
2	0–0.8	92751772–99808878	arahy.Tifrunner.gnm1.ann1.V4R66N.1	--	uncharacterized protein LOC100527115 precursor [Glycine max]
2	0–0.8	92751772–99808878	arahy.Tifrunner.gnm1.ann1.JVW7EE.1	--	PREDICTED: uncharacterized protein LOC101507264 [Cicer arietinum]
2	0–0.8	92751772–99808878	arahy.Tifrunner.gnm1.ann1.U2J3P2.3	Molecular Function: calcium ion binding (GO:0005509);;	hypothetical protein JCGZ_03089 [Jatropha curcas]
2	0–0.8	92751772–99808878	arahy.Tifrunner.gnm1.ann1.856I4D.1	Cellular Component: Golgi membrane (GO:0000139);; Cellular Component: vacuole (GO:0005773);; Cellular Component: plasma membrane (GO:0005886);; Biological Process: D-xylose metabolic process (GO:0042732);; Biological Process: cellular metabolic process (GO:0044237);; Molecular Function: UDP-glucuronate decarboxylase activity (GO:0048040);; Molecular Function: coenzyme binding (GO:0050662);;	PREDICTED: UDP-glucuronic acid decarboxylase 2-like [Cicer arietinum]
2	0–0.8	92751772–99808878	arahy.Tifrunner.gnm1.ann1.BK7L4K.1	--	PREDICTED: uncharacterized protein LOC100808207 [Glycine max]
2	0–0.8	92751772–99808878	arahy.Tifrunner.gnm1.ann1.A2403X.1	Cellular Component: mitochondrial inner membrane (GO:0005743);; Biological Process: transport (GO:0006810);; Cellular Component: integral component of membrane (GO:0016021);;	hypothetical protein PHAVU_007G166800g [Phaseolus vulgaris]
2	0–0.8	92751772–99808878	arahy.Tifrunner.gnm1.ann1.J9NJUF.1	--	Replication factor A protein [Medicago truncatula]
2	0–0.8	92751772–99808878	arahy.Tifrunner.gnm1.ann1.WU3D69.1	--	PREDICTED: magnesium transporter NIPA2-like isoform X2 [Glycine max]
2	0–0.8	92751772–99808878	arahy.Tifrunner.gnm1.ann1.3JG7A2.3	Molecular Function: ARF guanyl-nucleotide exchange factor activity (GO:0005086);; Cellular Component: nucleus (GO:0005634);; Cellular Component: cytosol (GO:0005829);; Biological Process: megagametogenesis (GO:0009561);; Biological Process: regulation of ARF protein signal transduction (GO:0032012);;	PREDICTED: brefeldin A-inhibited guanine nucleotide-exchange protein 2-like [Cicer arietinum]
2	0–0.8	92751772–99808878	arahy.Tifrunner.gnm1.ann1.IIR79L.1	Biological Process: RNA methylation (GO:0001510);; Molecular Function: structural constituent of ribosome (GO:0003735);; Cellular Component: nucleolus (GO:0005730);; Biological Process: translation (GO:0006412);; Biological Process: embryo development ending in seed dormancy (GO:0009793);; Biological Process: protein ubiquitination (GO:0016567);; Cellular Component: cytosolic large ribosomal subu…	Ubiquitin supergroup,Ribosomal protein L40e [Theobroma cacao]
2	0–0.8	92751772–99808878	arahy.Tifrunner.gnm1.ann1.7AD34F.5	Molecular Function: monooxygenase activity (GO:0004497);; Molecular Function: iron ion binding (GO:0005506);; Molecular Function: electron carrier activity (GO:0009055);; Molecular Function: oxidoreductase activity, acting on paired donors, with incorporation or reduction of molecular oxygen (GO:0016705);; Molecular Function: heme binding (GO:0020037);; Biological Process: oxidation-reduction pro…	cytochrome P450 monooxygenase CYP76E3 [Glycine max]
2	0–0.8	92751772–99808878	arahy.Tifrunner.gnm1.ann1.1X1TH0.1	Biological Process: maltose metabolic process (GO:0000023);; Molecular Function: deoxyribodipyrimidine photo-lyase activity (GO:0003904);; Biological Process: DNA repair (GO:0006281);; Biological Process: phosphatidylglycerol biosynthetic process (GO:0006655);; Biological Process: carotenoid biosynthetic process (GO:0016117);; Biological Process: starch biosynthetic process (GO:0019252);; Biologi…	hypothetical protein PRUPE_ppa005477mg [Prunus persica]
2	0–0.8	92751772–99808878	arahy.Tifrunner.gnm1.ann1.GL64VW.1	Molecular Function: threonine-type endopeptidase activity (GO:0004298);; Cellular Component: nucleus (GO:0005634);; Cellular Component: cytosol (GO:0005829);; Cellular Component: proteasome core complex (GO:0005839);; Cellular Component: plasma membrane (GO:0005886);; Biological Process: gluconeogenesis (GO:0006094);; Biological Process: glycolytic process (GO:0006096);; Biological Process: fatty…	PREDICTED: proteasome subunit beta type-1-like [Glycine max]
2	0–0.8	92751772–99808878	arahy.Tifrunner.gnm1.ann1.HNU9BA.2	--	growth-regulating factor, partial [Arachis hypogaea]
2	0–0.8	92751772–99808878	arahy.Tifrunner.gnm1.ann1.8QP9CM.1	Molecular Function: 3-dehydroquinate dehydratase activity (GO:0003855);; Molecular Function: shikimate 3-dehydrogenase (NADP+) activity (GO:0004764);; Biological Process: shikimate metabolic process (GO:0019632);; Molecular Function: NADP binding (GO:0050661);; Biological Process: oxidation-reduction process (GO:0055114);;	shikimate dehydrogenase, putative [Ricinus communis]
2	0–0.8	92751772–99808878	arahy.Tifrunner.gnm1.ann1.UTK222.1	Biological Process: biosynthetic process (GO:0009058);; Molecular Function: naringenin-chalcone synthase activity (GO:0016210);;	PREDICTED: pentatricopeptide repeat-containing protein At1g02060, chloroplastic-like [Cicer arietinum]
2	0–0.8	92751772–99808878	arahy.Tifrunner.gnm1.ann1.DUC34V.2	Molecular Function: hydrolase activity, hydrolyzing O-glycosyl compounds (GO:0004553);; Cellular Component: peroxisome (GO:0005777);; Biological Process: carbohydrate metabolic process (GO:0005975);; Cellular Component: membrane (GO:0016020);; Biological Process: small molecule metabolic process (GO:0044281);; Biological Process: purine-containing compound metabolic process (GO:0072521);;	Hydroxyisourate hydrolase [Glycine soja]
2	0–0.8	92751772–99808878	arahy.Tifrunner.gnm1.ann1.4JGH0F.1	--	PREDICTED: ribonuclease S-7-like [Glycine max]
2	0–0.8	92751772–99808878	arahy.Tifrunner.gnm1.ann1.N5YDJK.1	Molecular Function: monooxygenase activity (GO:0004497);; Molecular Function: iron ion binding (GO:0005506);; Molecular Function: electron carrier activity (GO:0009055);; Molecular Function: oxidoreductase activity, acting on paired donors, with incorporation or reduction of molecular oxygen (GO:0016705);; Molecular Function: heme binding (GO:0020037);; Biological Process: oxidation-reduction pro…	PREDICTED: cytochrome P450 83B1-like [Glycine max]
2	0–0.8	92751772–99808878	arahy.Tifrunner.gnm1.ann1.6WJ0DK.1	--	Putative LRR receptor-like serine/threonine-protein kinase [Glycine soja]
2	0–0.8	92751772–99808878	arahy.Tifrunner.gnm1.ann1.Y5UW3C.1	--	PREDICTED: NHL repeat-containing protein 2-like [Glycine max]
2	0–0.8	92751772–99808878	arahy.Tifrunner.gnm1.ann1.HC7Y8U.1	Biological Process: carbohydrate biosynthetic process (GO:0016051);; Biological Process: actin filament-based movement (GO:0030048);; Molecular Function: polygalacturonate 4-alpha-galacturonosyltransferase activity (GO:0047262);; Cellular Component: pollen tube (GO:0090406);;	PREDICTED: probable galacturonosyltransferase-like 4-like [Cicer arietinum]
2	0–0.8	92751772–99808878	arahy.Tifrunner.gnm1.ann1.PHSJ1F.2	Molecular Function: ATP binding (GO:0005524);; Molecular Function: nucleoside-triphosphatase activity (GO:0017111);;	hypothetical protein PHAVU_007G106400g [Phaseolus vulgaris]
2	0–0.8	92751772–99808878	arahy.Tifrunner.gnm1.ann1.ZG7FH2.1	Molecular Function: enzyme inhibitor activity (GO:0004857);; Molecular Function: pectinesterase activity (GO:0030599);; Biological Process: negative regulation of catalytic activity (GO:0043086);;	uncharacterized protein LOC100807870 precursor [Glycine max]
2	0–0.8	92751772–99808878	arahy.Tifrunner.gnm1.ann1.59R5K9.1	--	PREDICTED: uncharacterized protein LOC101507698 [Cicer arietinum]
2	0–0.8	92751772–99808878	arahy.Tifrunner.gnm1.ann1.6TKF7G.1	Molecular Function: DNA binding (GO:0003677);; Molecular Function: sequence-specific DNA binding transcription factor activity (GO:0003700);; Cellular Component: nucleus (GO:0005634);; Biological Process: regulation of transcription, DNA-templated (GO:0006355);; Molecular Function: 2-alkenal reductase [NAD(P)] activity (GO:0032440);; Molecular Function: protein dimerization activity (GO:0046983);…	hypothetical protein PHAVU_010G087900g [Phaseolus vulgaris]
2	0–0.8	92751772–99808878	arahy.Tifrunner.gnm1.ann1.Z5Y4KS.1	--	uncharacterized protein LOC100794365 [Glycine max]
2	0–0.8	92751772–99808878	arahy.Tifrunner.gnm1.ann1.QNE0FJ.1	--	PREDICTED: uncharacterized protein LOC101513199 [Cicer arietinum]
2	0–0.8	92751772–99808878	arahy.Tifrunner.gnm1.ann1.M32WB3.1	Molecular Function: iron ion binding (GO:0005506);; Biological Process: response to light stimulus (GO:0009416);; Biological Process: post-embryonic development (GO:0009791);; Molecular Function: oxidoreductase activity, acting on paired donors, with incorporation or reduction of molecular oxygen, 2-oxoglutarate as one donor, and incorporation of one atom each of oxygen into both donors (GO:00167…	gibberellin 20-oxidase [Pisum sativum]
2	0–0.8	92751772–99808878	arahy.Tifrunner.gnm1.ann1.H2HD92.1	Molecular Function: transferase activity, transferring phosphorus-containing groups (GO:0016772);;	hypothetical protein PHAVU_010G082800g, partial [Phaseolus vulgaris]
2	0–0.8	92751772–99808878	arahy.Tifrunner.gnm1.ann1.36STHL.1	--	PREDICTED: basic 7S globulin-like [Nelumbo nucifera]
2	0–0.8	92751772–99808878	arahy.Tifrunner.gnm1.ann1.5I5ID6.1	Biological Process: cation transport (GO:0006812);; Molecular Function: cation transmembrane transporter activity (GO:0008324);; Cellular Component: integral component of membrane (GO:0016021);; Biological Process: transmembrane transport (GO:0055085);;	PREDICTED: metal tolerance protein C1 [Glycine max]
2	0–0.8	92751772–99808878	arahy.Tifrunner.gnm1.ann1.KRYP2Z.1	--	PREDICTED: ankyrin-2-like [Cicer arietinum]
2	0–0.8	92751772–99808878	arahy.Tifrunner.gnm1.ann1.2P60TQ.1	--	PREDICTED: uncharacterized protein LOC100798288 [Glycine max]
2	0–0.8	92751772–99808878	arahy.Tifrunner.gnm1.ann1.5F574X.1	--	PREDICTED: uncharacterized protein LOC100801654 [Glycine max]
2	0–0.8	92751772–99808878	arahy.Tifrunner.gnm1.ann1.NZUA78.3	--	unnamed protein product [Vitis vinifera]
2	0–0.8	92751772–99808878	arahy.Tifrunner.gnm1.ann1.SEKT8Z.1	Biological Process: regulation of cyclin-dependent protein serine/threonine kinase activity (GO:0000079);; Molecular Function: protein kinase binding (GO:0019901);;	Cyclin-U2-1 [Glycine soja]
2	0–0.8	92751772–99808878	arahy.Tifrunner.gnm1.ann1.R8GYE0.1	--	Cc-nbs-lrr resistance protein, putative [Theobroma cacao]
2	0–0.8	92751772–99808878	arahy.Tifrunner.gnm1.ann1.M111ST.1	Molecular Function: nucleic acid binding (GO:0003676);; Molecular Function: ATP binding (GO:0005524);; Biological Process: vesicle docking involved in exocytosis (GO:0006904);; Molecular Function: ATP-dependent helicase activity (GO:0008026);;	PREDICTED: putative ATP-dependent RNA helicase PB1A10.06c-like isoform X1 [Glycine max]
2	0–0.8	92751772–99808878	arahy.Tifrunner.gnm1.ann1.GCH4M5.1	--	NB-LRR type disease resistance protein Rps1-k-1 [Arachis diogoi]
2	0–0.8	92751772–99808878	arahy.Tifrunner.gnm1.ann1.3KF6RP.1	Biological Process: anatomical structure morphogenesis (GO:0009653);; Biological Process: post-embryonic development (GO:0009791);; Biological Process: single-organism cellular process (GO:0044763);; Biological Process: shoot system development (GO:0048367);; Biological Process: organ development (GO:0048513);; Biological Process: reproductive structure development (GO:0048608);;	PREDICTED: axial regulator YABBY 1-like [Cicer arietinum]
2	0–0.8	92751772–99808878	arahy.Tifrunner.gnm1.ann1.RT05UY.1	--	PREDICTED: uncharacterized protein LOC101514250 [Cicer arietinum]
2	0–0.8	92751772–99808878	arahy.Tifrunner.gnm1.ann1.03ZR4A.1	Molecular Function: DNA binding (GO:0003677);; Molecular Function: helicase activity (GO:0004386);; Cellular Component: nucleus (GO:0005634);; Biological Process: double-strand break repair (GO:0006302);; Biological Process: histone modification (GO:0016570);; Biological Process: biological regulation (GO:0065007);;	PREDICTED: ATP-dependent DNA helicase 2 subunit KU80-like isoform X1 [Cicer arietinum]
2	0–0.8	92751772–99808878	arahy.Tifrunner.gnm1.ann1.JR81PI.1	Molecular Function: oxidoreductase activity (GO:0016491);; Molecular Function: metal ion binding (GO:0046872);;	unknown [Glycine max]
2	0–0.8	92751772–99808878	arahy.Tifrunner.gnm1.ann1.8ZIG81.1	--	hypothetical protein PHAVU_008G142900g, partial [Phaseolus vulgaris]
2	0–0.8	92751772–99808878	arahy.Tifrunner.gnm1.ann1.UV7MYU.1	Molecular Function: catalytic activity (GO:0003824);; Biological Process: metabolic process (GO:0008152);;	unknown [Lotus japonicus]
2	0–0.8	92751772–99808878	arahy.Tifrunner.gnm1.ann1.E8BYCZ.1	Molecular Function: transferase activity, transferring glycosyl groups (GO:0016757);;	PREDICTED: anthocyanidin 3-O-glucosyltransferase 5-like [Glycine max]
2	0–0.8	92751772–99808878	arahy.Tifrunner.gnm1.ann1.MP3D3D.2	Molecular Function: binding (GO:0005488);; Biological Process: flavonoid biosynthetic process (GO:0009813);; Biological Process: regulation of biosynthetic process (GO:0009889);; Biological Process: cellular process (GO:0009987);; Biological Process: response to stimulus (GO:0050896);; Biological Process: regulation of primary metabolic process (GO:0080090);;	Transcription factor TT8 [Glycine soja]
2	0–0.8	92751772–99808878	arahy.Tifrunner.gnm1.ann1.D5VDWJ.2	Cellular Component: spindle pole (GO:0000922);; Cellular Component: cytoplasm (GO:0005737);; Cellular Component: microtubule organizing center (GO:0005815);; Cellular Component: microtubule (GO:0005874);; Biological Process: microtubule nucleation (GO:0007020);; Cellular Component: plasmodesma (GO:0009506);; Biological Process: regulation of flower development (GO:0009909);; Molecular Function: t…	PREDICTED: gamma-tubulin complex component 4 homolog [Glycine max]
2	0–0.8	92751772–99808878	arahy.Tifrunner.gnm1.ann1.K2ERIL.1	--	hypothetical protein PHAVU_010G136800g [Phaseolus vulgaris]
2	0–0.8	92751772–99808878	arahy.Tifrunner.gnm1.ann1.KNQ922.1	Cellular Component: chloroplast inner membrane (GO:0009706);;	hypothetical protein glysoja_046567 [Glycine soja]
2	0–0.8	92751772–99808878	arahy.Tifrunner.gnm1.ann1.RQ6CA8.1	Molecular Function: magnesium ion binding (GO:0000287);; Molecular Function: electron carrier activity (GO:0009055);; Cellular Component: photosystem I (GO:0009522);; Cellular Component: chloroplast thylakoid membrane (GO:0009535);; Biological Process: photosynthesis (GO:0015979);; Cellular Component: integral component of membrane (GO:0016021);; Molecular Function: chlorophyll binding (GO:001616…	photosystem I P700 apoprotein A1 [Potamophila parviflora]
2	0–0.8	92751772–99808878	arahy.Tifrunner.gnm1.ann1.ZSY7EJ.2	Molecular Function: calcium ion binding (GO:0005509);;	Sorcin [Glycine soja]
2	0–0.8	92751772–99808878	arahy.Tifrunner.gnm1.ann1.EYC1DY.3	Molecular Function: sequence-specific DNA binding transcription factor activity (GO:0003700);; Biological Process: regulation of transcription, DNA-templated (GO:0006355);;	PREDICTED: myosin-9-like isoform X2 [Glycine max]
2	0–0.8	92751772–99808878	arahy.Tifrunner.gnm1.ann1.S6W881.1	--	PREDICTED: putative disease resistance RPP13-like protein 1-like isoform X1 [Cicer arietinum]
2	0–0.8	92751772–99808878	arahy.Tifrunner.gnm1.ann1.4Z93EL.1	Biological Process: response to stress (GO:0006950);;	universal stress protein [Arachis hypogaea]
2	0–0.8	92751772–99808878	arahy.Tifrunner.gnm1.ann1.MZY4NM.1	--	hypothetical protein PHAVU_010G084900g [Phaseolus vulgaris]
2	0–0.8	92751772–99808878	arahy.Tifrunner.gnm1.ann1.W8S2L4.1	Molecular Function: transferase activity, transferring glycosyl groups (GO:0016757);;	hypothetical protein PHAVU_010G087600g [Phaseolus vulgaris]
2	0–0.8	92751772–99808878	arahy.Tifrunner.gnm1.ann1.UR8A7Q.1	--	hypothetical protein PHAVU_010G071500g [Phaseolus vulgaris]
2	0–0.8	92751772–99808878	arahy.Tifrunner.gnm1.ann1.WHJ9X6.1	--	hypothetical protein VITISV_036425 [Vitis vinifera]
2	0–0.8	92751772–99808878	arahy.Tifrunner.gnm1.ann1.URT9HM.1	--	NB-LRR type disease resistance protein Rps1-k-1 [Glycine max]
2	0–0.8	92751772–99808878	arahy.Tifrunner.gnm1.ann1.BX9H6P.1	--	PREDICTED: calponin homology domain-containing protein DDB_G0272472-like isoform X1 [Glycine max]
2	0–0.8	92751772–99808878	arahy.Tifrunner.gnm1.ann1.G02YMJ.1	--	NBS-LRR resistance-like protein 4G [Medicago truncatula]
2	0–0.8	92751772–99808878	arahy.Tifrunner.gnm1.ann1.4ZR0FI.1	--	PREDICTED: putative disease resistance protein At3g14460-like [Cicer arietinum]
2	0–0.8	92751772–99808878	arahy.Tifrunner.gnm1.ann1.95XPH7.1	Molecular Function: hydrolase activity, hydrolyzing O-glycosyl compounds (GO:0004553);; Cellular Component: peroxisome (GO:0005777);; Biological Process: carbohydrate metabolic process (GO:0005975);; Cellular Component: membrane (GO:0016020);; Biological Process: small molecule metabolic process (GO:0044281);; Biological Process: purine-containing compound metabolic process (GO:0072521);;	PREDICTED: hydroxyisourate hydrolase isoform 1 [Glycine max]
2	0–0.8	92751772–99808878	arahy.Tifrunner.gnm1.ann1.H25EQ1.1	Molecular Function: nucleic acid binding (GO:0003676);; Molecular Function: methyltransferase activity (GO:0008168);; Biological Process: methylation (GO:0032259);;	PREDICTED: N(6)-adenine-specific DNA methyltransferase 2-like [Glycine max]
2	0–0.8	92751772–99808878	arahy.Tifrunner.gnm1.ann1.LRKT77.1	Molecular Function: structural molecule activity (GO:0005198);;	PREDICTED: uncharacterized protein LOC100305725 isoform X1 [Glycine max]
2	0–0.8	92751772–99808878	arahy.Tifrunner.gnm1.ann1.IE6UM0.2	--	adenine nucleotide alpha hydrolase superfamily protein [Medicago truncatula]
2	0–0.8	92751772–99808878	arahy.Tifrunner.gnm1.ann1.US6JKM.1	--	PREDICTED: poly [ADP-ribose] polymerase 2-like [Cicer arietinum]
2	0–0.8	92751772–99808878	arahy.Tifrunner.gnm1.ann1.57U25Z.2	--	TMV resistance protein N [Glycine soja]
2	0–0.8	92751772–99808878	arahy.Tifrunner.gnm1.ann1.Y9H7JI.1	Cellular Component: Golgi apparatus (GO:0005794);; Molecular Function: zinc ion binding (GO:0008270);; Molecular Function: transferase activity (GO:0016740);;	hypothetical protein PHAVU_010G083900g [Phaseolus vulgaris]
2	0–0.8	92751772–99808878	arahy.Tifrunner.gnm1.ann1.DY372L.1	Molecular Function: enzyme inhibitor activity (GO:0004857);; Cellular Component: cell wall (GO:0005618);; Molecular Function: pectinesterase activity (GO:0030599);; Biological Process: cell wall modification (GO:0042545);; Biological Process: negative regulation of catalytic activity (GO:0043086);; Molecular Function: aspartyl esterase activity (GO:0045330);; Biological Process: pectin catabolic …	PREDICTED: pectinesterase 2-like [Glycine max]
2	0–0.8	92751772–99808878	arahy.Tifrunner.gnm1.ann1.PTC7HC.1	--	unknown [Glycine max]
2	0–0.8	92751772–99808878	arahy.Tifrunner.gnm1.ann1.HW7D1Z.1	Biological Process: gibberellin metabolic process (GO:0009685);; Molecular Function: gibberellin 2-beta-dioxygenase activity (GO:0045543);; Molecular Function: metal ion binding (GO:0046872);;	PREDICTED: gibberellin 2-beta-dioxygenase 2-like [Glycine max]
2	0–0.8	92751772–99808878	arahy.Tifrunner.gnm1.ann1.3JG7A2.4	Molecular Function: ARF guanyl-nucleotide exchange factor activity (GO:0005086);; Biological Process: regulation of ARF protein signal transduction (GO:0032012);;	Brefeldin A-inhibited guanine nucleotide-exchange protein 2 [Glycine soja]
2	0–0.8	92751772–99808878	arahy.Tifrunner.gnm1.ann1.L41F5Q.1	--	PREDICTED: putative disease resistance protein At3g14460-like [Cicer arietinum]
2	0–0.8	92751772–99808878	arahy.Tifrunner.gnm1.ann1.IDJ1ZL.1	Molecular Function: ATP binding (GO:0005524);; Cellular Component: endoplasmic reticulum (GO:0005783);; Biological Process: ATP catabolic process (GO:0006200);; Biological Process: transport (GO:0006810);; Molecular Function: ATPase activity (GO:0016887);; Biological Process: protein insertion into ER membrane (GO:0045048);; Molecular Function: metal ion binding (GO:0046872);;	PREDICTED: ATPase ASNA1 homolog [Cicer arietinum]
2	0–0.8	92751772–99808878	arahy.Tifrunner.gnm1.ann1.X2HCNY.1	Molecular Function: phosphorelay sensor kinase activity (GO:0000155);; Molecular Function: phosphorelay response regulator activity (GO:0000156);; Biological Process: phosphorelay signal transduction system (GO:0000160);; Molecular Function: protein serine/threonine kinase activity (GO:0004674);; Molecular Function: osmosensor activity (GO:0005034);; Molecular Function: ATP binding (GO:0005524);;…	PREDICTED: histidine kinase 2-like isoform X2 [Cicer arietinum]
2	0–0.8	92751772–99808878	arahy.Tifrunner.gnm1.ann1.6VQD09.1	Molecular Function: monooxygenase activity (GO:0004497);; Molecular Function: iron ion binding (GO:0005506);; Molecular Function: electron carrier activity (GO:0009055);; Molecular Function: oxidoreductase activity, acting on paired donors, with incorporation or reduction of molecular oxygen (GO:0016705);; Molecular Function: heme binding (GO:0020037);; Biological Process: oxidation-reduction pro…	PREDICTED: cytochrome P450 704C1-like [Cicer arietinum]
2	0–0.8	92751772–99808878	arahy.Tifrunner.gnm1.ann1.6VZ2KG.1	Molecular Function: ATP binding (GO:0005524);; Biological Process: ATP catabolic process (GO:0006200);; Cellular Component: integral component of membrane (GO:0016021);; Molecular Function: 2-alkenal reductase [NAD(P)] activity (GO:0032440);; Molecular Function: ATPase activity, coupled to transmembrane movement of substances (GO:0042626);; Biological Process: transmembrane transport (GO:0055085)…	PREDICTED: ABC transporter C family member 14-like isoform X1 [Glycine max]
2	0–0.8	92751772–99808878	arahy.Tifrunner.gnm1.ann1.XMHW97.1	--	PREDICTED: uncharacterized protein LOC102663175 [Glycine max]
2	0–0.8	92751772–99808878	arahy.Tifrunner.gnm1.ann1.9W4D6L.1	Cellular Component: chloroplast (GO:0009507);;	TNF receptor-associated factor family protein [Glycine soja]
2	0–0.8	92751772–99808878	arahy.Tifrunner.gnm1.ann1.VFVG10.1	--	NBS-LRR resistance-like protein 4G [Medicago truncatula]
2	0–0.8	92751772–99808878	arahy.Tifrunner.gnm1.ann1.N1ILT0.1	Cellular Component: integral component of membrane (GO:0016021);; Molecular Function: transmembrane transporter activity (GO:0022857);; Biological Process: transmembrane transport (GO:0055085);;	PREDICTED: organic cation/carnitine transporter 3-like [Glycine max]
2	0–0.8	92751772–99808878	arahy.Tifrunner.gnm1.ann1.MB1A81.1	--	PREDICTED: uncharacterized protein LOC100810891 isoform X2 [Glycine max]
2	0–0.8	92751772–99808878	arahy.Tifrunner.gnm1.ann1.DIU0LM.1	Molecular Function: enzyme inhibitor activity (GO:0004857);; Cellular Component: cell wall (GO:0005618);; Molecular Function: pectinesterase activity (GO:0030599);; Biological Process: cell wall modification (GO:0042545);; Biological Process: negative regulation of catalytic activity (GO:0043086);; Molecular Function: aspartyl esterase activity (GO:0045330);; Biological Process: pectin catabolic …	hypothetical protein PHAVU_007G218500g [Phaseolus vulgaris]
2	0–0.8	92751772–99808878	arahy.Tifrunner.gnm1.ann1.PM1T2Z.1	Molecular Function: transferase activity (GO:0016740);;	PREDICTED: probable leucine-rich repeat receptor-like protein kinase At1g35710-like [Glycine max]
2	0–0.8	92751772–99808878	arahy.Tifrunner.gnm1.ann1.7U8F1S.1	Biological Process: tRNA splicing, via endonucleolytic cleavage and ligation (GO:0006388);; Molecular Function: transferase activity, transferring phosphorus-containing groups (GO:0016772);;	tRNA 2&apos;-phosphotransferase 1 [Glycine soja]
2	0–0.8	92751772–99808878	arahy.Tifrunner.gnm1.ann1.56KTIF.1	Biological Process: regulation of transcription, DNA-templated (GO:0006355);;	hypothetical protein PHAVU_010G072900g [Phaseolus vulgaris]
2	0–0.8	92751772–99808878	arahy.Tifrunner.gnm1.ann1.103L73.2	--	TMV resistance protein N [Glycine soja]
2	0–0.8	92751772–99808878	arahy.Tifrunner.gnm1.ann1.Q2Q4I2.1	Biological Process: defense response (GO:0006952);; Molecular Function: ADP binding (GO:0043531);;	resistance protein PLTR [Arachis hypogaea]
2	0–0.8	92751772–99808878	arahy.Tifrunner.gnm1.ann1.P6Q6PM.1	--	unknown [Lotus japonicus]
2	0–0.8	92751772–99808878	arahy.Tifrunner.gnm1.ann1.I35XGE.1	Molecular Function: DNA binding (GO:0003677);; Molecular Function: sequence-specific DNA binding transcription factor activity (GO:0003700);; Cellular Component: nucleus (GO:0005634);; Biological Process: sister chromatid cohesion (GO:0007062);; Molecular Function: zinc ion binding (GO:0008270);; Biological Process: gravitropism (GO:0009630);; Biological Process: embryonic pattern specification (…	B3 domain-containing protein [Glycine soja]
2	0–0.8	92751772–99808878	arahy.Tifrunner.gnm1.ann1.7AD34F.2	Molecular Function: monooxygenase activity (GO:0004497);; Molecular Function: iron ion binding (GO:0005506);; Molecular Function: electron carrier activity (GO:0009055);; Molecular Function: oxidoreductase activity, acting on paired donors, with incorporation or reduction of molecular oxygen (GO:0016705);; Molecular Function: heme binding (GO:0020037);; Biological Process: oxidation-reduction pro…	unknown [Glycine max]
2	0–0.8	92751772–99808878	arahy.Tifrunner.gnm1.ann1.CA7JWP.3	--	PREDICTED: putative disease resistance protein At3g14460-like [Glycine max]
2	0–0.8	92751772–99808878	arahy.Tifrunner.gnm1.ann1.NJ02RL.1	--	PREDICTED: putative disease resistance RPP13-like protein 1-like isoform X1 [Cicer arietinum]
2	0–0.8	92751772–99808878	arahy.Tifrunner.gnm1.ann1.7AD34F.4	Molecular Function: monooxygenase activity (GO:0004497);; Molecular Function: iron ion binding (GO:0005506);; Molecular Function: electron carrier activity (GO:0009055);; Molecular Function: oxidoreductase activity, acting on paired donors, with incorporation or reduction of molecular oxygen (GO:0016705);; Molecular Function: heme binding (GO:0020037);; Biological Process: oxidation-reduction pro…	unknown [Glycine max]
2	0–0.8	92751772–99808878	arahy.Tifrunner.gnm1.ann1.8I7GER.1	--	Rpp4C1 [Medicago truncatula]
2	0–0.8	92751772–99808878	arahy.Tifrunner.gnm1.ann1.NZUA78.1	Molecular Function: nucleotide binding (GO:0000166);; Molecular Function: hydrolase activity (GO:0016787);; Biological Process: protein metabolic process (GO:0019538);;	PREDICTED: ATP-dependent Clp protease ATP-binding subunit clpX-like, mitochondrial [Prunus mume]
2	0–0.8	92751772–99808878	arahy.Tifrunner.gnm1.ann1.HMQ8K3.1	Biological Process: MAPK cascade (GO:0000165);; Biological Process: respiratory burst involved in defense response (GO:0002679);; Biological Process: protein targeting to membrane (GO:0006612);; Biological Process: membrane fusion (GO:0006944);; Biological Process: systemic acquired resistance, salicylic acid mediated signaling pathway (GO:0009862);; Biological Process: jasmonic acid mediated sig…	PREDICTED: MACPF domain-containing protein CAD1-like [Glycine max]
2	0–0.8	92751772–99808878	arahy.Tifrunner.gnm1.ann1.7AD34F.3	Molecular Function: monooxygenase activity (GO:0004497);; Molecular Function: iron ion binding (GO:0005506);; Molecular Function: electron carrier activity (GO:0009055);; Molecular Function: oxidoreductase activity, acting on paired donors, with incorporation or reduction of molecular oxygen (GO:0016705);; Molecular Function: heme binding (GO:0020037);; Biological Process: oxidation-reduction pro…	unknown [Glycine max]
2	0–0.8	92751772–99808878	arahy.Tifrunner.gnm1.ann1.XMHW97.3	--	PREDICTED: uncharacterized protein LOC102663175 [Glycine max]
2	0–0.8	92751772–99808878	arahy.Tifrunner.gnm1.ann1.1QX0R0.1	--	hypothetical protein PRUPE_ppa005477mg [Prunus persica]
2	0–0.8	92751772–99808878	arahy.Tifrunner.gnm1.ann1.QFAY72.1	--	hypothetical protein PHAVU_007G169200g [Phaseolus vulgaris]
2	0–0.8	92751772–99808878	arahy.Tifrunner.gnm1.ann1.82PMIG.1	--	PREDICTED: probable leucine-rich repeat receptor-like protein kinase At1g35710-like isoform X1 [Glycine max]
2	0–0.8	92751772–99808878	arahy.Tifrunner.gnm1.ann1.XMHW97.2	--	PREDICTED: uncharacterized protein LOC102663175 [Glycine max]
2	0–0.8	92751772–99808878	arahy.Tifrunner.gnm1.ann1.L8Z3CA.1	Biological Process: transport (GO:0006810);;	uncharacterized protein LOC100306062 precursor [Glycine max]
2	0–0.8	92751772–99808878	arahy.Tifrunner.gnm1.ann1.LZA1RU.1	--	hypothetical protein MTR_3g035630 [Medicago truncatula]
2	0–0.8	92751772–99808878	arahy.Tifrunner.gnm1.ann1.DR7X1V.1	Molecular Function: monooxygenase activity (GO:0004497);; Molecular Function: iron ion binding (GO:0005506);; Molecular Function: electron carrier activity (GO:0009055);; Molecular Function: oxidoreductase activity, acting on paired donors, with incorporation or reduction of molecular oxygen (GO:0016705);; Molecular Function: heme binding (GO:0020037);; Biological Process: oxidation-reduction pro…	Cytochrome P450 83B1 [Glycine soja]
2	0–0.8	92751772–99808878	arahy.Tifrunner.gnm1.ann1.1K6RTV.1	Molecular Function: serine-type endopeptidase activity (GO:0004252);; Cellular Component: extracellular region (GO:0005576);; Biological Process: proteolysis (GO:0006508);; Molecular Function: identical protein binding (GO:0042802);; Biological Process: negative regulation of catalytic activity (GO:0043086);;	subtilisin-like serine protease [Medicago truncatula]
2	0–0.8	92751772–99808878	arahy.Tifrunner.gnm1.ann1.113R7L.1	Molecular Function: nucleotide binding (GO:0000166);; Biological Process: formation of translation preinitiation complex (GO:0001731);; Molecular Function: translation initiation factor activity (GO:0003743);; Cellular Component: eukaryotic translation initiation factor 3 complex (GO:0005852);; Biological Process: regulation of translational initiation (GO:0006446);; Cellular Component: eukaryoti…	hypothetical protein PRUPE_ppa002067mg [Prunus persica]
2	0–0.8	92751772–99808878	arahy.Tifrunner.gnm1.ann1.S8SU5Z.1	--	hypothetical protein PRUPE_ppa016447mg [Prunus persica]
2	0–0.8	92751772–99808878	arahy.Tifrunner.gnm1.ann1.8K8BBG.1	Molecular Function: acylglycerol lipase activity (GO:0047372);;	PREDICTED: monoglyceride lipase-like isoform X1 [Cicer arietinum]
2	0–0.8	92751772–99808878	arahy.Tifrunner.gnm1.ann1.X5FAHR.1	Molecular Function: inositol hexakisphosphate binding (GO:0000822);; Biological Process: auxin-activated signaling pathway (GO:0009734);;	PREDICTED: protein TRANSPORT INHIBITOR RESPONSE 1-like isoform X1 [Glycine max]
2	0–0.8	92751772–99808878	arahy.Tifrunner.gnm1.ann1.JZMQ8V.1	--	hypothetical protein glysoja_037331 [Glycine soja]
2	0–0.8	92751772–99808878	arahy.Tifrunner.gnm1.ann1.0M60B9.1	Molecular Function: potassium ion transmembrane transporter activity (GO:0015079);; Cellular Component: membrane (GO:0016020);; Biological Process: potassium ion transmembrane transport (GO:0071805);;	Potassium transporter [Medicago truncatula]
2	0–0.8	92751772–99808878	arahy.Tifrunner.gnm1.ann1.GPZ84J.1	Biological Process: response to stress (GO:0006950);;	putative late-embryogenesis protein [Arachis hypogaea]
2	0–0.8	92751772–99808878	arahy.Tifrunner.gnm1.ann1.91HE16.1	--	PREDICTED: uncharacterized protein LOC102661267 [Glycine max]
2	0–0.8	92751772–99808878	arahy.Tifrunner.gnm1.ann1.99FJVY.2	Cellular Component: intracellular (GO:0005622);; Biological Process: RNA processing (GO:0006396);;	PREDICTED: crooked neck-like protein 1-like isoform X1 [Glycine max]
2	0–0.8	92751772–99808878	arahy.Tifrunner.gnm1.ann1.Y5WWPU.1	--	hypothetical protein L484_012430 [Morus notabilis]
2	0–0.8	92751772–99808878	arahy.Tifrunner.gnm1.ann1.G33APM.1	--	uncharacterized protein LOC100527115 precursor [Glycine max]
2	0–0.8	92751772–99808878	arahy.Tifrunner.gnm1.ann1.RW24XF.1	Cellular Component: vacuolar membrane (GO:0005774);; Biological Process: regulation of pH (GO:0006885);; Biological Process: response to salt stress (GO:0009651);; Biological Process: lithium ion transport (GO:0010351);; Molecular Function: sodium:proton antiporter activity (GO:0015385);; Cellular Component: integral component of membrane (GO:0016021);; Biological Process: sodium ion transmembran…	PREDICTED: sodium/hydrogen exchanger 2-like [Elaeis guineensis]
2	0–0.8	92751772–99808878	arahy.Tifrunner.gnm1.ann1.T43K8I.3	Molecular Function: protein serine/threonine phosphatase activity (GO:0004722);; Molecular Function: iron ion binding (GO:0005506);; Cellular Component: plasma membrane (GO:0005886);; Molecular Function: manganese ion binding (GO:0030145);;	BRI1 suppressor 1 (BSU1)-like 1 [Theobroma cacao]
2	0–0.8	92751772–99808878	arahy.Tifrunner.gnm1.ann1.8L02XW.1	Molecular Function: oxidoreductase activity (GO:0016491);; Molecular Function: metal ion binding (GO:0046872);;	PREDICTED: geraniol 8-hydroxylase-like [Cicer arietinum]
2	0–0.8	92751772–99808878	arahy.Tifrunner.gnm1.ann1.VEXI0N.1	Molecular Function: kinase activity (GO:0016301);;	PREDICTED: probable LRR receptor-like serine/threonine-protein kinase At4g36180-like [Fragaria vesca subsp. vesca]
2	0–0.8	92751772–99808878	arahy.Tifrunner.gnm1.ann1.1Y4L2P.1	--	PREDICTED: uncharacterized protein LOC102661267 [Glycine max]
2	0–0.8	92751772–99808878	arahy.Tifrunner.gnm1.ann1.6JB3CU.1	--	PREDICTED: uncharacterized protein LOC100812787 [Glycine max]
2	0–0.8	92751772–99808878	arahy.Tifrunner.gnm1.ann1.6TKF7G.2	Molecular Function: DNA binding (GO:0003677);; Molecular Function: sequence-specific DNA binding transcription factor activity (GO:0003700);; Cellular Component: nucleus (GO:0005634);; Biological Process: regulation of transcription, DNA-templated (GO:0006355);; Molecular Function: 2-alkenal reductase [NAD(P)] activity (GO:0032440);; Molecular Function: protein dimerization activity (GO:0046983);…	hypothetical protein PHAVU_010G087900g [Phaseolus vulgaris]
2	0–0.8	92751772–99808878	arahy.Tifrunner.gnm1.ann1.HZ3BCY.1	--	PREDICTED: putative disease resistance RPP13-like protein 1-like isoform X1 [Cicer arietinum]
2	0–0.8	92751772–99808878	arahy.Tifrunner.gnm1.ann1.63F50L.2	--	hypothetical protein L484_012430 [Morus notabilis]
2	0–0.8	92751772–99808878	arahy.Tifrunner.gnm1.ann1.GI1MGH.1	Cellular Component: cytoplasm (GO:0005737);; Biological Process: aromatic amino acid family metabolic process (GO:0009072);; Molecular Function: maleylacetoacetate isomerase activity (GO:0016034);; Molecular Function: transferase activity (GO:0016740);;	PREDICTED: glutathione S-transferase zeta class isoform X1 [Glycine max]
2	0–0.8	92751772–99808878	arahy.Tifrunner.gnm1.ann1.U2J3P2.1	Molecular Function: calcium ion binding (GO:0005509);;	PREDICTED: sorcin-like isoform X2 [Glycine max]
2	0–0.8	92751772–99808878	arahy.Tifrunner.gnm1.ann1.1U8DUQ.1	--	Putative LRR receptor-like serine/threonine-protein kinase [Glycine soja]
2	0–0.8	92751772–99808878	arahy.Tifrunner.gnm1.ann1.YN028F.1	--	PREDICTED: protein ROOT PRIMORDIUM DEFECTIVE 1-like [Glycine max]
2	0–0.8	92751772–99808878	arahy.Tifrunner.gnm1.ann1.MP3D3D.3	Molecular Function: binding (GO:0005488);; Biological Process: flavonoid biosynthetic process (GO:0009813);; Biological Process: regulation of biosynthetic process (GO:0009889);; Biological Process: cellular process (GO:0009987);; Biological Process: response to stimulus (GO:0050896);; Biological Process: regulation of primary metabolic process (GO:0080090);;	PREDICTED: transcription factor TT8-like isoform X1 [Glycine max]
2	0–0.8	92751772–99808878	arahy.Tifrunner.gnm1.ann1.9Q6CCG.1	--	PREDICTED: uncharacterized protein LOC102661267 [Glycine max]
2	0–0.8	92751772–99808878	arahy.Tifrunner.gnm1.ann1.IE6UM0.1	--	adenine nucleotide alpha hydrolase superfamily protein [Medicago truncatula]
2	0–0.8	92751772–99808878	arahy.Tifrunner.gnm1.ann1.915X16.1	Cellular Component: endosome (GO:0005768);; Cellular Component: Golgi apparatus (GO:0005794);; Cellular Component: trans-Golgi network (GO:0005802);;	PREDICTED: uncharacterized protein LOC100788337 [Glycine max]
2	0–0.8	92751772–99808878	arahy.Tifrunner.gnm1.ann1.3TK2SI.1	--	PREDICTED: uncharacterized protein LOC100305481 isoform X1 [Glycine max]
2	0–0.8	92751772–99808878	arahy.Tifrunner.gnm1.ann1.N7AMXP.2	Cellular Component: mitochondrion (GO:0005739);; Biological Process: chlorophyll catabolic process (GO:0015996);; Molecular Function: kinase activity (GO:0016301);; Biological Process: phosphorylation (GO:0016310);;	PREDICTED: protein-ribulosamine 3-kinase, chloroplastic-like isoform X2 [Glycine max]
2	0–0.8	92751772–99808878	arahy.Tifrunner.gnm1.ann1.7MAL8N.1	Cellular Component: mitochondrial inner membrane presequence translocase complex (GO:0005744);; Cellular Component: chloroplast (GO:0009507);; Cellular Component: plastid outer membrane (GO:0009527);; Biological Process: protein transport (GO:0015031);; Molecular Function: P-P-bond-hydrolysis-driven protein transmembrane transporter activity (GO:0015450);; Cellular Component: integral component o…	Outer envelope pore protein 16-4, chloroplastic [Glycine soja]
2	0–0.8	92751772–99808878	arahy.Tifrunner.gnm1.ann1.6BG4QJ.1	--	PREDICTED: aluminum-activated malate transporter 14 [Glycine max]
2	0–0.8	92751772–99808878	arahy.Tifrunner.gnm1.ann1.QR52SN.1	--	PREDICTED: HUA2-like protein 3-like isoform X1 [Glycine max]
2	0–0.8	92751772–99808878	arahy.Tifrunner.gnm1.ann1.NAS7CZ.1	--	PREDICTED: uncharacterized protein LOC102663175 [Glycine max]
2	0–0.8	92751772–99808878	arahy.Tifrunner.gnm1.ann1.8H5FPK.1	Molecular Function: aminopeptidase activity (GO:0004177);; Biological Process: proteolysis (GO:0006508);; Molecular Function: metalloexopeptidase activity (GO:0008235);; Biological Process: cellular process (GO:0009987);; Molecular Function: metal ion binding (GO:0046872);;	PREDICTED: methionine aminopeptidase 1A-like [Cicer arietinum]
2	0–0.8	92751772–99808878	arahy.Tifrunner.gnm1.ann1.V7RS39.1	Molecular Function: RNA binding (GO:0003723);; Cellular Component: ribosome (GO:0005840);; Cellular Component: plastid (GO:0009536);;	RecName: Full=30S ribosomal protein S7, chloroplastic (chloroplast) [Phytolacca americana]
2	0–0.8	92751772–99808878	arahy.Tifrunner.gnm1.ann1.7KA6PT.1	Molecular Function: transferase activity (GO:0016740);;	PREDICTED: glutathione S-transferase PARB-like [Cicer arietinum]
2	0–0.8	92751772–99808878	arahy.Tifrunner.gnm1.ann1.Q6VMSA.1	Biological Process: metabolic process (GO:0008152);; Molecular Function: hydrolase activity (GO:0016787);;	GID1 [Arachis hypogaea]
2	0–0.8	92751772–99808878	arahy.Tifrunner.gnm1.ann1.D1HFUG.2	Molecular Function: sequence-specific DNA binding transcription factor activity (GO:0003700);; Cellular Component: cytosol (GO:0005829);; Cellular Component: plasma membrane (GO:0005886);; Molecular Function: phosphoric diester hydrolase activity (GO:0008081);; Cellular Component: plastid (GO:0009536);; Biological Process: response to fungus (GO:0009620);; Biological Process: response to salt str…	Tubby-like F-box protein 3 [Glycine soja]
2	0–0.8	92751772–99808878	arahy.Tifrunner.gnm1.ann1.R848WJ.1	--	expansin-like protein B1 [Medicago truncatula]
2	0–0.8	92751772–99808878	arahy.Tifrunner.gnm1.ann1.DBZ50V.1	Molecular Function: protein serine/threonine kinase activity (GO:0004674);; Molecular Function: protein tyrosine kinase activity (GO:0004713);; Molecular Function: ATP binding (GO:0005524);; Biological Process: protein phosphorylation (GO:0006468);;	PREDICTED: receptor-like cytosolic serine/threonine-protein kinase RBK2-like isoform X1 [Glycine max]
2	0–0.8	92751772–99808878	arahy.Tifrunner.gnm1.ann1.QBM4VB.1	Cellular Component: mitochondrion (GO:0005739);;	PREDICTED: pentatricopeptide repeat-containing protein At3g62890-like [Glycine max]
2	0–0.8	92751772–99808878	arahy.Tifrunner.gnm1.ann1.9JI5AA.2	Biological Process: mitotic cell cycle (GO:0000278);; Biological Process: double-strand break repair via homologous recombination (GO:0000724);; Molecular Function: ATP binding (GO:0005524);; Biological Process: DNA-dependent DNA replication (GO:0006261);; Biological Process: regulation of DNA replication (GO:0006275);; Biological Process: mismatch repair (GO:0006298);; Biological Process: DNA me…	PREDICTED: DNA mismatch repair protein PMS1-like [Glycine max]
2	0–0.8	92751772–99808878	arahy.Tifrunner.gnm1.ann1.00QVML.1	Molecular Function: catalytic activity (GO:0003824);; Biological Process: cell-cell signaling (GO:0007267);; Biological Process: virus induced gene silencing (GO:0009616);; Biological Process: production of ta-siRNAs involved in RNA interference (GO:0010267);; Molecular Function: AMP binding (GO:0016208);; Molecular Function: phosphopantetheine binding (GO:0031177);; Biological Process: productio…	PREDICTED: putative acyl-activating enzyme 19-like [Cicer arietinum]
2	0–0.8	92751772–99808878	arahy.Tifrunner.gnm1.ann1.EQF4J0.2	Molecular Function: hydrolase activity, hydrolyzing O-glycosyl compounds (GO:0004553);; Cellular Component: peroxisomal membrane (GO:0005778);; Biological Process: carbohydrate metabolic process (GO:0005975);; Biological Process: purine nucleobase metabolic process (GO:0006144);; Cellular Component: integral component of membrane (GO:0016021);; Biological Process: urate catabolic process (GO:0019…	hypothetical protein PHAVU_007G145900g [Phaseolus vulgaris]
2	0–0.8	92751772–99808878	arahy.Tifrunner.gnm1.ann1.BT3C4B.1	Molecular Function: protein serine/threonine kinase activity (GO:0004674);; Molecular Function: protein tyrosine kinase activity (GO:0004713);; Molecular Function: ATP binding (GO:0005524);; Biological Process: protein phosphorylation (GO:0006468);;	Receptor-like cytosolic serine/threonine-protein kinase RBK2 [Glycine soja]
2	0–0.8	92751772–99808878	arahy.Tifrunner.gnm1.ann1.D1HFUG.1	Molecular Function: sequence-specific DNA binding transcription factor activity (GO:0003700);; Cellular Component: cytosol (GO:0005829);; Cellular Component: plasma membrane (GO:0005886);; Molecular Function: phosphoric diester hydrolase activity (GO:0008081);; Cellular Component: plastid (GO:0009536);; Biological Process: response to fungus (GO:0009620);; Biological Process: response to salt str…	Tubby-like F-box protein 3 [Glycine soja]
2	0–0.8	92751772–99808878	arahy.Tifrunner.gnm1.ann1.VH1L3J.1	--	PREDICTED: putative disease resistance protein At3g14460-like isoform X2 [Cicer arietinum]
2	0–0.8	92751772–99808878	arahy.Tifrunner.gnm1.ann1.32U02B.4	Molecular Function: oxidoreductase activity (GO:0016491);; Biological Process: oxidation-reduction process (GO:0055114);;	PREDICTED: dehydrogenase/reductase SDR family member on chromosome X-like [Cicer arietinum]
2	0–0.8	92751772–99808878	arahy.Tifrunner.gnm1.ann1.87HZXN.1	--	PREDICTED: putative disease resistance RPP13-like protein 1 [Vitis vinifera]
2	0–0.8	92751772–99808878	arahy.Tifrunner.gnm1.ann1.30BUB6.1	Molecular Function: oxidoreductase activity (GO:0016491);; Biological Process: oxidation-reduction process (GO:0055114);;	nitroreductase family protein [Medicago truncatula]
2	0–0.8	92751772–99808878	arahy.Tifrunner.gnm1.ann1.HF0VZ8.1	--	PREDICTED: uncharacterized protein LOC100783654 [Glycine max]
2	0–0.8	92751772–99808878	arahy.Tifrunner.gnm1.ann1.27XFTQ.1	--	PREDICTED: uncharacterized protein LOC104221227 [Nicotiana sylvestris]
2	0–0.8	92751772–99808878	arahy.Tifrunner.gnm1.ann1.3KF6RP.2	Biological Process: anatomical structure morphogenesis (GO:0009653);; Biological Process: post-embryonic development (GO:0009791);; Biological Process: single-organism cellular process (GO:0044763);; Biological Process: shoot system development (GO:0048367);; Biological Process: organ development (GO:0048513);; Biological Process: reproductive structure development (GO:0048608);;	PREDICTED: axial regulator YABBY 1-like [Cicer arietinum]
2	0–0.8	92751772–99808878	arahy.Tifrunner.gnm1.ann1.I5UYY8.1	Molecular Function: oxidoreductase activity (GO:0016491);; Molecular Function: metal ion binding (GO:0046872);;	PREDICTED: geraniol 8-hydroxylase-like [Cicer arietinum]
2	0–0.8	92751772–99808878	arahy.Tifrunner.gnm1.ann1.VCV969.1	Cellular Component: nucleus (GO:0005634);; Biological Process: transcription initiation from RNA polymerase II promoter (GO:0006367);; Molecular Function: protein heterodimerization activity (GO:0046982);;	PREDICTED: transcription initiation factor TFIID subunit 11-like isoform X2 [Cicer arietinum]
2	0–0.8	92751772–99808878	arahy.Tifrunner.gnm1.ann1.KZJQ66.1	Molecular Function: structural constituent of ribosome (GO:0003735);; Cellular Component: ribosome (GO:0005840);; Biological Process: translation (GO:0006412);;	PREDICTED: 40S ribosomal protein S13 [Eucalyptus grandis]
2	0–0.8	92751772–99808878	arahy.Tifrunner.gnm1.ann1.1L371M.1	--	PREDICTED: putative leucine-rich repeat-containing protein DDB_G0290503-like [Cicer arietinum]
2	0–0.8	92751772–99808878	arahy.Tifrunner.gnm1.ann1.3NN8MM.1	Cellular Component: chloroplast (GO:0009507);; Molecular Function: allene-oxide cyclase activity (GO:0046423);;	hypothetical protein PHAVU_008G020200g [Phaseolus vulgaris]
2	0–0.8	92751772–99808878	arahy.Tifrunner.gnm1.ann1.6UQ1FU.1	--	disease resistance protein (TIR-NBS-LRR class) [Medicago truncatula]
2	0–0.8	92751772–99808878	arahy.Tifrunner.gnm1.ann1.3EF7VH.1	--	PREDICTED: uncharacterized protein LOC101505256 [Cicer arietinum]
2	0–0.8	92751772–99808878	arahy.Tifrunner.gnm1.ann1.XNH79U.1	--	PREDICTED: uncharacterized protein LOC100802653 [Glycine max]
2	0–0.8	92751772–99808878	arahy.Tifrunner.gnm1.ann1.AD165Z.1	Cellular Component: peroxisome (GO:0005777);; Cellular Component: membrane (GO:0016020);; Molecular Function: hydrolase activity (GO:0016787);; Biological Process: primary metabolic process (GO:0044238);; Biological Process: small molecule metabolic process (GO:0044281);; Biological Process: purine-containing compound metabolic process (GO:0072521);;	PREDICTED: LOW QUALITY PROTEIN: hydroxyisourate hydrolase [Glycine max]
2	0–0.8	92751772–99808878	arahy.Tifrunner.gnm1.ann1.75LWZI.1	--	PREDICTED: serine/threonine-protein phosphatase 7 long form homolog, partial [Cucumis sativus]
2	0–0.8	92751772–99808878	arahy.Tifrunner.gnm1.ann1.MP3D3D.4	Molecular Function: binding (GO:0005488);; Biological Process: flavonoid biosynthetic process (GO:0009813);; Biological Process: regulation of biosynthetic process (GO:0009889);; Biological Process: cellular process (GO:0009987);; Biological Process: response to stimulus (GO:0050896);; Biological Process: regulation of primary metabolic process (GO:0080090);;	PREDICTED: transcription factor TT8-like isoform X1 [Glycine max]
2	0–0.8	92751772–99808878	arahy.Tifrunner.gnm1.ann1.LDUN37.1	Molecular Function: protein serine/threonine kinase activity (GO:0004674);; Molecular Function: ATP binding (GO:0005524);; Biological Process: protein phosphorylation (GO:0006468);;	hypothetical protein PHAVU_007G168100g [Phaseolus vulgaris]
2	0–0.8	92751772–99808878	arahy.Tifrunner.gnm1.ann1.BDX9T5.1	Molecular Function: structural constituent of ribosome (GO:0003735);; Biological Process: translation (GO:0006412);; Cellular Component: cytosolic large ribosomal subunit (GO:0022625);;	PREDICTED: 60S ribosomal protein L22-2-like [Cicer arietinum]
2	0–0.8	92751772–99808878	arahy.Tifrunner.gnm1.ann1.PHSJ1F.1	Molecular Function: ATP binding (GO:0005524);; Molecular Function: nucleoside-triphosphatase activity (GO:0017111);;	hypothetical protein PHAVU_007G106400g [Phaseolus vulgaris]
2	0–0.8	92751772–99808878	arahy.Tifrunner.gnm1.ann1.WH36JS.1	Molecular Function: transmembrane receptor protein tyrosine kinase activity (GO:0004714);; Molecular Function: ATP binding (GO:0005524);; Cellular Component: plasma membrane (GO:0005886);; Biological Process: protein phosphorylation (GO:0006468);; Cellular Component: integral component of membrane (GO:0016021);; Molecular Function: 2-alkenal reductase [NAD(P)] activity (GO:0032440);; Biological P…	Probably inactive leucine-rich repeat receptor-like protein kinase [Glycine soja]
2	0–0.8	92751772–99808878	arahy.Tifrunner.gnm1.ann1.JUI4U4.2	Biological Process: mitotic G2 phase (GO:0000085);; Biological Process: microtubule cytoskeleton organization (GO:0000226);; Cellular Component: chromosome, centromeric region (GO:0000775);; Biological Process: cytokinesis by cell plate formation (GO:0000911);; Molecular Function: ATP binding (GO:0005524);; Cellular Component: nucleus (GO:0005634);; Cellular Component: spindle (GO:0005819);; Biol…	PREDICTED: serine/threonine-protein kinase Aurora-3 isoform X1 [Glycine max]
2	0–0.8	92751772–99808878	arahy.Tifrunner.gnm1.ann1.3JG7A2.2	Molecular Function: ARF guanyl-nucleotide exchange factor activity (GO:0005086);; Cellular Component: nucleus (GO:0005634);; Cellular Component: cytosol (GO:0005829);; Biological Process: megagametogenesis (GO:0009561);; Biological Process: regulation of ARF protein signal transduction (GO:0032012);;	PREDICTED: brefeldin A-inhibited guanine nucleotide-exchange protein 2-like [Cicer arietinum]
2	0–0.8	92751772–99808878	arahy.Tifrunner.gnm1.ann1.RCBN0E.1	Biological Process: response to stimulus (GO:0050896);;	PREDICTED: TMV resistance protein N-like isoform X4 [Glycine max]
2	0–0.8	92751772–99808878	arahy.Tifrunner.gnm1.ann1.I81MIY.1	Molecular Function: protein serine/threonine kinase activity (GO:0004674);; Molecular Function: ATP binding (GO:0005524);; Biological Process: protein phosphorylation (GO:0006468);;	PREDICTED: receptor-like serine/threonine-protein kinase At2g45590-like [Cicer arietinum]
2	0–0.8	92751772–99808878	arahy.Tifrunner.gnm1.ann1.6F7MAW.1	--	unknown [Glycine max]
2	0–0.8	92751772–99808878	arahy.Tifrunner.gnm1.ann1.RBTF4J.1	--	PREDICTED: putative disease resistance protein At3g14460-like isoform X2 [Cicer arietinum]
2	0–0.8	92751772–99808878	arahy.Tifrunner.gnm1.ann1.NJ02RL.2	--	PREDICTED: putative disease resistance RPP13-like protein 1-like isoform X1 [Cicer arietinum]
2	0–0.8	92751772–99808878	arahy.Tifrunner.gnm1.ann1.C5NMTI.1	Molecular Function: transferase activity, transferring glycosyl groups (GO:0016757);;	hypothetical protein PHAVU_011G060300g [Phaseolus vulgaris]
2	0–0.8	92751772–99808878	arahy.Tifrunner.gnm1.ann1.676Z68.1	Molecular Function: transferase activity, transferring phosphorus-containing groups (GO:0016772);;	PREDICTED: probable leucine-rich repeat receptor-like protein kinase At1g35710-like [Glycine max]
2	0–0.8	92751772–99808878	arahy.Tifrunner.gnm1.ann1.EYC1DY.1	--	PREDICTED: myosin-9-like isoform X2 [Glycine max]
2	0–0.8	92751772–99808878	arahy.Tifrunner.gnm1.ann1.NLR30I.1	Molecular Function: RNA binding (GO:0003723);; Molecular Function: RNA-directed DNA polymerase activity (GO:0003964);; Molecular Function: aspartic-type endopeptidase activity (GO:0004190);; Molecular Function: protein serine/threonine kinase activity (GO:0004674);; Molecular Function: ATP binding (GO:0005524);; Biological Process: RNA-dependent DNA replication (GO:0006278);; Biological Process: …	LRR receptor-like serine/threonine-protein kinase GSO1 [Glycine soja]
2	0–0.8	92751772–99808878	arahy.Tifrunner.gnm1.ann1.PY177Q.1	Cellular Component: intracellular part (GO:0044424);; Biological Process: single-organism cellular process (GO:0044763);; Biological Process: single-organism developmental process (GO:0044767);; Biological Process: seed development (GO:0048316);;	Cullin-1 [Glycine soja]
2	0–0.8	92751772–99808878	arahy.Tifrunner.gnm1.ann1.NM4A7I.1	Biological Process: metabolic process (GO:0008152);; Biological Process: plant-type cell wall modification (GO:0009827);; Biological Process: pollen tube growth (GO:0009860);; Molecular Function: hydrolase activity (GO:0016787);;	Gibberellin receptor GID1 [Medicago truncatula]
2	0–0.8	92751772–99808878	arahy.Tifrunner.gnm1.ann1.2K35VF.1	--	PREDICTED: putative E3 ubiquitin-protein ligase RF298-like isoform X1 [Glycine max]
2	0–0.8	92751772–99808878	arahy.Tifrunner.gnm1.ann1.NFU5K3.1	Molecular Function: glutathione peroxidase activity (GO:0004602);; Biological Process: response to oxidative stress (GO:0006979);; Biological Process: oxidation-reduction process (GO:0055114);;	PREDICTED: probable glutathione peroxidase 5 isoform X2 [Pyrus x bretschneideri]
2	0–0.8	92751772–99808878	arahy.Tifrunner.gnm1.ann1.EYC1DY.2	Molecular Function: sequence-specific DNA binding transcription factor activity (GO:0003700);; Biological Process: regulation of transcription, DNA-templated (GO:0006355);;	PREDICTED: myosin-9-like isoform X2 [Glycine max]
2	0–0.8	92751772–99808878	arahy.Tifrunner.gnm1.ann1.LWV2XW.1	Molecular Function: RNA binding (GO:0003723);; Molecular Function: structural constituent of ribosome (GO:0003735);; Biological Process: translation (GO:0006412);; Cellular Component: small ribosomal subunit (GO:0015935);;	hypothetical protein PHAVU_007G264200g [Phaseolus vulgaris]
2	0–0.8	92751772–99808878	arahy.Tifrunner.gnm1.ann1.W5YV4R.1	Molecular Function: GTPase activity (GO:0003924);; Molecular Function: calcium ion binding (GO:0005509);; Molecular Function: GTP binding (GO:0005525);; Cellular Component: mitochondrial outer membrane (GO:0005741);; Biological Process: GTP catabolic process (GO:0006184);; Biological Process: small GTPase mediated signal transduction (GO:0007264);; Biological Process: cellular homeostasis (GO:001…	PREDICTED: mitochondrial Rho GTPase 1-like isoform X1 [Glycine max]
2	0–0.8	92751772–99808878	arahy.Tifrunner.gnm1.ann1.U2J3P2.2	Molecular Function: calcium ion binding (GO:0005509);;	PREDICTED: sorcin-like isoform X2 [Glycine max]
2	0–0.8	92751772–99808878	arahy.Tifrunner.gnm1.ann1.U5U9K5.1	Molecular Function: hydrolase activity, hydrolyzing O-glycosyl compounds (GO:0004553);; Biological Process: carbohydrate metabolic process (GO:0005975);;	hypothetical protein PRUPE_ppa027011mg [Prunus persica]
2	0–0.8	92751772–99808878	arahy.Tifrunner.gnm1.ann1.6UQ1FU.3	Biological Process: response to stimulus (GO:0050896);;	hypothetical protein PHAVU_003G269200g [Phaseolus vulgaris]
2	0–0.8	92751772–99808878	arahy.Tifrunner.gnm1.ann1.5X1WX1.1	--	hypothetical protein EUGRSUZ_I00906, partial [Eucalyptus grandis]
2	0–0.8	92751772–99808878	arahy.Tifrunner.gnm1.ann1.2PY7KW.1	--	PREDICTED: uncharacterized protein LOC102661267 [Glycine max]

## Sheet: Table S8
	Table S8 Gene content within the QTL region II
Chr.	Genetic position(cM)	Physical distance(bp)	#GeneID	GO_classification	Nr_annotation
16	7.7–14.8	7329938–19538088	arahy.Tifrunner.gnm1.ann1.YLP5M7.1	Molecular Function: ATP binding (GO:0005524);;	Heat shock protein 70 (Hsp 70) family protein [Theobroma cacao]
16	7.7–14.8	7329938–19538088	arahy.Tifrunner.gnm1.ann1.K0QIGJ.1	--	hypothetical protein PHAVU_004G151900g [Phaseolus vulgaris]
16	7.7–14.8	7329938–19538088	arahy.Tifrunner.gnm1.ann1.66RZQ8.1	Biological Process: cellular process (GO:0009987);; Biological Process: single-organism carbohydrate metabolic process (GO:0044723);;	PREDICTED: vacuolar protein sorting-associated protein 51 homolog [Glycine max]
16	7.7–14.8	7329938–19538088	arahy.Tifrunner.gnm1.ann1.5G499W.1	--	unknown [Lotus japonicus]
16	7.7–14.8	7329938–19538088	arahy.Tifrunner.gnm1.ann1.7121P0.2	Biological Process: mitotic cell cycle (GO:0000278);; Biological Process: DNA replication (GO:0006260);; Biological Process: gene silencing (GO:0016458);; Biological Process: cell cycle process (GO:0022402);; Biological Process: histone lysine methylation (GO:0034968);; Molecular Function: histone threonine kinase activity (GO:0035184);; Biological Process: histone-threonine phosphorylation (GO:0…	PREDICTED: serine/threonine-protein kinase haspin-like [Glycine max]
16	7.7–14.8	7329938–19538088	arahy.Tifrunner.gnm1.ann1.G0F2H7.1	Molecular Function: binding (GO:0005488);;	Kinesin heavy chain [Glycine soja]
16	7.7–14.8	7329938–19538088	arahy.Tifrunner.gnm1.ann1.U63CLE.1	Biological Process: carbohydrate metabolic process (GO:0005975);; Molecular Function: cellulase activity (GO:0008810);; Biological Process: response to nematode (GO:0009624);;	PREDICTED: endoglucanase 17-like [Glycine max]
16	7.7–14.8	7329938–19538088	arahy.Tifrunner.gnm1.ann1.VGLH8G.2	Molecular Function: nucleotide binding (GO:0000166);; Cellular Component: microtubule cytoskeleton (GO:0015630);; Cellular Component: protein complex (GO:0043234);; Cellular Component: cytoskeletal part (GO:0044430);;	Kinesin-4 [Glycine soja]
16	7.7–14.8	7329938–19538088	arahy.Tifrunner.gnm1.ann1.LJ4AFJ.1	Biological Process: protein peptidyl-prolyl isomerization (GO:0000413);; Molecular Function: peptidyl-prolyl cis-trans isomerase activity (GO:0003755);; Biological Process: protein folding (GO:0006457);; Cellular Component: chloroplast stromal thylakoid (GO:0009533);; Cellular Component: chloroplast thylakoid membrane (GO:0009535);; Cellular Component: chloroplast thylakoid lumen (GO:0009543);; B…	hypothetical protein PHAVU_001G219400g [Phaseolus vulgaris]
16	7.7–14.8	7329938–19538088	arahy.Tifrunner.gnm1.ann1.B86Z4G.1	Molecular Function: zinc ion transmembrane transporter activity (GO:0005385);; Biological Process: polar nucleus fusion (GO:0010197);; Biological Process: response to chitin (GO:0010200);; Biological Process: zinc ion transmembrane transport (GO:0071577);;	hypothetical protein L484_019483 [Morus notabilis]
16	7.7–14.8	7329938–19538088	arahy.Tifrunner.gnm1.ann1.QEH0EE.1	Biological Process: response to stress (GO:0006950);; Cellular Component: chloroplast envelope (GO:0009941);; Cellular Component: membrane (GO:0016020);;	hypothetical protein PHAVU_001G128700g [Phaseolus vulgaris]
16	7.7–14.8	7329938–19538088	arahy.Tifrunner.gnm1.ann1.XTWJ7M.1	--	hypothetical protein MTR_2g021310 [Medicago truncatula]
16	7.7–14.8	7329938–19538088	arahy.Tifrunner.gnm1.ann1.K71B7K.1	Molecular Function: nucleotide binding (GO:0000166);; Molecular Function: oxidoreductase activity (GO:0016491);; Molecular Function: coenzyme binding (GO:0050662);; Biological Process: oxidation-reduction process (GO:0055114);;	Flavin-containing monooxygenase YUCCA10 [Glycine soja]
16	7.7–14.8	7329938–19538088	arahy.Tifrunner.gnm1.ann1.0R76NZ.1	Biological Process: carbohydrate metabolic process (GO:0005975);; Molecular Function: mannosylglycoprotein endo-beta-mannosidase activity (GO:0033947);;	PREDICTED: mannosylglycoprotein endo-beta-mannosidase-like isoform X1 [Glycine max]
16	7.7–14.8	7329938–19538088	arahy.Tifrunner.gnm1.ann1.9MG254.1	Molecular Function: transferase activity, transferring acyl groups (GO:0016746);;	uncharacterized protein LOC100305374 [Glycine max]
16	7.7–14.8	7329938–19538088	arahy.Tifrunner.gnm1.ann1.SVE7QB.1	Molecular Function: binding (GO:0005488);;	PREDICTED: transcription factor bHLH96-like [Glycine max]
16	7.7–14.8	7329938–19538088	arahy.Tifrunner.gnm1.ann1.Z3D6FW.1	Biological Process: mRNA modification (GO:0016556);; Molecular Function: transferase activity (GO:0016740);;	PREDICTED: heparan-alpha-glucosaminide N-acetyltransferase [Glycine max]
16	7.7–14.8	7329938–19538088	arahy.Tifrunner.gnm1.ann1.I5SZZH.1	Biological Process: proteolysis (GO:0006508);;	unknown [Lotus japonicus]
16	7.7–14.8	7329938–19538088	arahy.Tifrunner.gnm1.ann1.PXJ7J7.1	Molecular Function: serine-tRNA ligase activity (GO:0004828);; Molecular Function: ATP binding (GO:0005524);; Cellular Component: cytosol (GO:0005829);; Biological Process: gluconeogenesis (GO:0006094);; Biological Process: glycolytic process (GO:0006096);; Biological Process: seryl-tRNA aminoacylation (GO:0006434);; Biological Process: N-terminal protein myristoylation (GO:0006499);; Biological …	Serine--tRNA ligase [Glycine soja]
16	7.7–14.8	7329938–19538088	arahy.Tifrunner.gnm1.ann1.ECLV29.1	Biological Process: karyogamy (GO:0000741);; Molecular Function: calmodulin binding (GO:0005516);; Molecular Function: ATP binding (GO:0005524);; Cellular Component: cytosol (GO:0005829);; Cellular Component: plasma membrane (GO:0005886);; Biological Process: gluconeogenesis (GO:0006094);; Biological Process: ATP catabolic process (GO:0006200);; Biological Process: fatty acid beta-oxidation (GO:0…	PREDICTED: 26S protease regulatory subunit 6A homolog [Glycine max]
16	7.7–14.8	7329938–19538088	arahy.Tifrunner.gnm1.ann1.0T4FW3.1	--	PREDICTED: protein SHI RELATED SEQUENCE 1-like [Glycine max]
16	7.7–14.8	7329938–19538088	arahy.Tifrunner.gnm1.ann1.I1N2IP.1	--	unknown [Lotus japonicus]
16	7.7–14.8	7329938–19538088	arahy.Tifrunner.gnm1.ann1.68N1MV.3	Biological Process: GPI anchor biosynthetic process (GO:0006506);; Cellular Component: integral component of membrane (GO:0016021);; Molecular Function: phosphatidylinositol N-acetylglucosaminyltransferase activity (GO:0017176);;	PREDICTED: uncharacterized protein LOC101488269 [Cicer arietinum]
16	7.7–14.8	7329938–19538088	arahy.Tifrunner.gnm1.ann1.TY2TJN.1	Molecular Function: protein serine/threonine kinase activity (GO:0004674);; Molecular Function: ATP binding (GO:0005524);; Cellular Component: nucleus (GO:0005634);; Cellular Component: cytoplasm (GO:0005737);; Biological Process: protein phosphorylation (GO:0006468);; Molecular Function: GTPase binding (GO:0051020);;	receptor-like cytosolic Serine/Threonine-kinase [Medicago truncatula]
16	7.7–14.8	7329938–19538088	arahy.Tifrunner.gnm1.ann1.M803HM.1	Cellular Component: integral component of membrane (GO:0016021);;	Vacuolar amino acid transporter 1 [Glycine soja]
16	7.7–14.8	7329938–19538088	arahy.Tifrunner.gnm1.ann1.JWG320.2	Biological Process: phosphorelay signal transduction system (GO:0000160);; Molecular Function: signal transducer activity (GO:0004871);; Molecular Function: 2-alkenal reductase [NAD(P)] activity (GO:0032440);; Biological Process: oxidation-reduction process (GO:0055114);;	uncharacterized protein LOC100306665 [Glycine max]
16	7.7–14.8	7329938–19538088	arahy.Tifrunner.gnm1.ann1.EYRY5F.1	Molecular Function: polygalacturonase activity (GO:0004650);; Cellular Component: extracellular region (GO:0005576);; Biological Process: carbohydrate metabolic process (GO:0005975);; Molecular Function: galacturan 1,4-alpha-galacturonidase activity (GO:0047911);;	PREDICTED: polygalacturonase-like [Glycine max]
16	7.7–14.8	7329938–19538088	arahy.Tifrunner.gnm1.ann1.T5GBA6.1	Molecular Function: serine-type endopeptidase activity (GO:0004252);; Biological Process: proteolysis (GO:0006508);; Cellular Component: chloroplast stroma (GO:0009570);;	PREDICTED: probable glutamyl endopeptidase, chloroplastic-like isoform X1 [Cicer arietinum]
16	7.7–14.8	7329938–19538088	arahy.Tifrunner.gnm1.ann1.H7PRHK.1	--	PREDICTED: probable calcium-binding protein CML36-like [Cicer arietinum]
16	7.7–14.8	7329938–19538088	arahy.Tifrunner.gnm1.ann1.48N9T6.1	--	hypothetical protein PHAVU_007G201500g [Phaseolus vulgaris]
16	7.7–14.8	7329938–19538088	arahy.Tifrunner.gnm1.ann1.45WRUP.1	Molecular Function: oxygen-dependent protoporphyrinogen oxidase activity (GO:0004729);; Molecular Function: pyridoxamine-phosphate oxidase activity (GO:0004733);; Cellular Component: extracellular region (GO:0005576);; Cellular Component: cytosol (GO:0005829);; Biological Process: porphyrin-containing compound biosynthetic process (GO:0006779);; Biological Process: pyridoxine biosynthetic process…	protoporphyrinogen IX oxidase [Medicago truncatula]
16	7.7–14.8	7329938–19538088	arahy.Tifrunner.gnm1.ann1.74Q5DQ.1	Biological Process: mitotic cell cycle (GO:0000278);; Biological Process: telomere maintenance (GO:0000723);; Biological Process: DNA-dependent DNA replication (GO:0006261);; Biological Process: DNA recombination (GO:0006310);; Biological Process: cellular response to DNA damage stimulus (GO:0006974);; Biological Process: chromosome segregation (GO:0007059);; Biological Process: meiosis I (GO:000…	PREDICTED: SNI1 isoform X2 [Glycine max]
16	7.7–14.8	7329938–19538088	arahy.Tifrunner.gnm1.ann1.HG0MI4.1	--	hypothetical protein PHAVU_001G216300g [Phaseolus vulgaris]
16	7.7–14.8	7329938–19538088	arahy.Tifrunner.gnm1.ann1.8AQ4A7.1	--	SHI-related sequence 7, putative [Theobroma cacao]
16	7.7–14.8	7329938–19538088	arahy.Tifrunner.gnm1.ann1.K79JM6.1	--	PREDICTED: probable glycerol-3-phosphate acyltransferase 2-like [Glycine max]
16	7.7–14.8	7329938–19538088	arahy.Tifrunner.gnm1.ann1.DC671X.1	--	PREDICTED: F-box protein At2g26850-like [Glycine max]
16	7.7–14.8	7329938–19538088	arahy.Tifrunner.gnm1.ann1.UJ54IQ.1	Cellular Component: cytosol (GO:0005829);;	uncharacterized protein LOC100305709 [Glycine max]
16	7.7–14.8	7329938–19538088	arahy.Tifrunner.gnm1.ann1.8AJ57P.3	Biological Process: metabolic process (GO:0008152);; Molecular Function: ligase activity (GO:0016874);;	Long chain acyl-CoA synthetase 1 [Glycine soja]
16	7.7–14.8	7329938–19538088	arahy.Tifrunner.gnm1.ann1.Z9GIA8.2	--	hypothetical protein MTR_7g090930 [Medicago truncatula]
16	7.7–14.8	7329938–19538088	arahy.Tifrunner.gnm1.ann1.1W5D66.1	Molecular Function: ubiquitin-protein transferase activity (GO:0004842);; Cellular Component: nucleus (GO:0005634);; Biological Process: phosphate ion transport (GO:0006817);; Molecular Function: zinc ion binding (GO:0008270);; Biological Process: plant-type hypersensitive response (GO:0009626);; Biological Process: systemic acquired resistance (GO:0009627);; Biological Process: salicylic acid bi…	PREDICTED: E3 ubiquitin-protein ligase BAH1-like [Glycine max]
16	7.7–14.8	7329938–19538088	arahy.Tifrunner.gnm1.ann1.35SLR1.1	Biological Process: signal transduction (GO:0007165);; Biological Process: defense response, incompatible interaction (GO:0009814);; Biological Process: response to organic substance (GO:0010033);; Biological Process: regulation of defense response (GO:0031347);; Biological Process: cellular metabolic process (GO:0044237);; Biological Process: response to oxygen-containing compound (GO:1901700);;	calmodulin-binding protein [Medicago truncatula]
16	7.7–14.8	7329938–19538088	arahy.Tifrunner.gnm1.ann1.WLF6LC.1	Molecular Function: sequence-specific DNA binding transcription factor activity (GO:0003700);; Biological Process: regulation of transcription, DNA-templated (GO:0006355);; Cellular Component: CCAAT-binding factor complex (GO:0016602);; Molecular Function: sequence-specific DNA binding (GO:0043565);; Molecular Function: protein heterodimerization activity (GO:0046982);;	PREDICTED: nuclear transcription factor Y subunit C-9-like [Cicer arietinum]
16	7.7–14.8	7329938–19538088	arahy.Tifrunner.gnm1.ann1.AWH9V3.1	--	PREDICTED: uncharacterized protein LOC101491112 [Cicer arietinum]
16	7.7–14.8	7329938–19538088	arahy.Tifrunner.gnm1.ann1.BY16ED.1	Molecular Function: calcium-transporting ATPase activity (GO:0005388);; Molecular Function: calmodulin binding (GO:0005516);; Molecular Function: ATP binding (GO:0005524);; Cellular Component: integral component of membrane (GO:0016021);; Molecular Function: metal ion binding (GO:0046872);; Biological Process: calcium ion transmembrane transport (GO:0070588);;	PREDICTED: calcium-transporting ATPase 4, plasma membrane-type-like isoform X1 [Glycine max]
16	7.7–14.8	7329938–19538088	arahy.Tifrunner.gnm1.ann1.QVF5JZ.1	Cellular Component: mitochondrion (GO:0005739);; Biological Process: tRNA processing (GO:0008033);; Molecular Function: tRNA (guanine-N1-)-methyltransferase activity (GO:0009019);; Biological Process: flower development (GO:0009908);; Biological Process: methylation (GO:0032259);; Biological Process: macromolecule modification (GO:0043412);;	PREDICTED: tRNA (guanine(37)-N1)-methyltransferase 2-like isoform X1 [Glycine max]
16	7.7–14.8	7329938–19538088	arahy.Tifrunner.gnm1.ann1.5P8G4V.1	--	PREDICTED: major antigen-like [Glycine max]
16	7.7–14.8	7329938–19538088	arahy.Tifrunner.gnm1.ann1.5A22SW.1	--	PREDICTED: NPL4-like protein 1-like [Glycine max]
16	7.7–14.8	7329938–19538088	arahy.Tifrunner.gnm1.ann1.L1ER2L.1	--	hypothetical protein PHAVU_001G210400g [Phaseolus vulgaris]
16	7.7–14.8	7329938–19538088	arahy.Tifrunner.gnm1.ann1.TP8RDG.1	Molecular Function: nucleotide binding (GO:0000166);; Molecular Function: oxidoreductase activity (GO:0016491);; Molecular Function: coenzyme binding (GO:0050662);;	unknown [Medicago truncatula]
16	7.7–14.8	7329938–19538088	arahy.Tifrunner.gnm1.ann1.HSF0DX.3	Biological Process: embryo development ending in seed dormancy (GO:0009793);;	PREDICTED: pentatricopeptide repeat-containing protein At2g41720-like isoform X2 [Cicer arietinum]
16	7.7–14.8	7329938–19538088	arahy.Tifrunner.gnm1.ann1.FYJY46.1	Molecular Function: sequence-specific DNA binding transcription factor activity (GO:0003700);; Cellular Component: nucleus (GO:0005634);; Biological Process: regulation of transcription, DNA-templated (GO:0006355);; Biological Process: toxin catabolic process (GO:0009407);; Biological Process: response to heat (GO:0009408);; Molecular Function: sequence-specific DNA binding (GO:0043565);; Biologi…	PREDICTED: heat stress transcription factor B-3-like [Glycine max]
16	7.7–14.8	7329938–19538088	arahy.Tifrunner.gnm1.ann1.B6P3TA.1	Molecular Function: superoxide dismutase activity (GO:0004784);; Cellular Component: extracellular region (GO:0005576);; Molecular Function: manganese ion binding (GO:0030145);; Molecular Function: nutrient reservoir activity (GO:0045735);; Biological Process: oxidation-reduction process (GO:0055114);;	oxalate oxidase [Arachis hypogaea]
16	7.7–14.8	7329938–19538088	arahy.Tifrunner.gnm1.ann1.TG5HTD.1	Molecular Function: structural constituent of ribosome (GO:0003735);; Biological Process: DNA-templated transcription, elongation (GO:0006354);; Biological Process: translation (GO:0006412);; Biological Process: protein targeting to mitochondrion (GO:0006626);; Cellular Component: cytosolic large ribosomal subunit (GO:0022625);; Biological Process: ribosome biogenesis (GO:0042254);;	50S robosomal protein L11, putative [Ricinus communis]
16	7.7–14.8	7329938–19538088	arahy.Tifrunner.gnm1.ann1.HSF0DX.2	Biological Process: embryo development ending in seed dormancy (GO:0009793);;	PREDICTED: pentatricopeptide repeat-containing protein At2g41720-like [Glycine max]
16	7.7–14.8	7329938–19538088	arahy.Tifrunner.gnm1.ann1.FE8GQY.3	--	PREDICTED: protein ALWAYS EARLY 3-like isoform X1 [Glycine max]
16	7.7–14.8	7329938–19538088	arahy.Tifrunner.gnm1.ann1.S1MRD7.1	Molecular Function: hydrolase activity, hydrolyzing O-glycosyl compounds (GO:0004553);; Biological Process: carbohydrate metabolic process (GO:0005975);; Molecular Function: carbohydrate binding (GO:0030246);;	PREDICTED: alpha-xylosidase 1-like isoform X1 [Glycine max]
16	7.7–14.8	7329938–19538088	arahy.Tifrunner.gnm1.ann1.V24NUQ.1	--	hypothetical protein PHAVU_001G131800g [Phaseolus vulgaris]
16	7.7–14.8	7329938–19538088	arahy.Tifrunner.gnm1.ann1.20HJGU.3	Biological Process: cytoskeleton organization (GO:0007010);; Molecular Function: microtubule binding (GO:0008017);;	PREDICTED: microtubule-associated protein 70-2-like [Glycine max]
16	7.7–14.8	7329938–19538088	arahy.Tifrunner.gnm1.ann1.0P9F65.1	Molecular Function: catalytic activity (GO:0003824);;	hypothetical protein MTR_7g113170 [Medicago truncatula]
16	7.7–14.8	7329938–19538088	arahy.Tifrunner.gnm1.ann1.T1V4H7.1	Molecular Function: structural molecule activity (GO:0005198);; Molecular Function: iron ion binding (GO:0005506);; Biological Process: chloroplast organization (GO:0009658);; Biological Process: iron-sulfur cluster assembly (GO:0016226);; Molecular Function: iron-sulfur cluster binding (GO:0051536);;	unknown [Lotus japonicus]
16	7.7–14.8	7329938–19538088	arahy.Tifrunner.gnm1.ann1.44W6WI.1	Molecular Function: dephospho-CoA kinase activity (GO:0004140);; Molecular Function: ATP binding (GO:0005524);; Biological Process: coenzyme A biosynthetic process (GO:0015937);; Biological Process: phosphorylation (GO:0016310);;	PREDICTED: dephospho-CoA kinase-like [Cicer arietinum]
16	7.7–14.8	7329938–19538088	arahy.Tifrunner.gnm1.ann1.3SBY8X.1	Molecular Function: transferase activity (GO:0016740);; Molecular Function: hydrolase activity (GO:0016787);;	PREDICTED: uncharacterized protein LOC100786637 [Glycine max]
16	7.7–14.8	7329938–19538088	arahy.Tifrunner.gnm1.ann1.XSK3JW.1	Biological Process: protein folding (GO:0006457);; Biological Process: response to stress (GO:0006950);; Molecular Function: heat shock protein binding (GO:0031072);; Biological Process: photoperiodism, flowering (GO:0048573);;	unknown [Lotus japonicus]
16	7.7–14.8	7329938–19538088	arahy.Tifrunner.gnm1.ann1.27A6A2.1	--	PREDICTED: uncharacterized protein LOC100793343 [Glycine max]
16	7.7–14.8	7329938–19538088	arahy.Tifrunner.gnm1.ann1.4286YA.1	Molecular Function: structural constituent of ribosome (GO:0003735);; Cellular Component: ribosome (GO:0005840);; Biological Process: translation (GO:0006412);;	hypothetical protein PRUPE_ppa012550m1g, partial [Prunus persica]
16	7.7–14.8	7329938–19538088	arahy.Tifrunner.gnm1.ann1.NAX4N2.1	--	PREDICTED: uncharacterized protein LOC100780968 isoform X1 [Glycine max]
16	7.7–14.8	7329938–19538088	arahy.Tifrunner.gnm1.ann1.TWIF5Z.2	Molecular Function: DNA binding (GO:0003677);; Molecular Function: chromatin binding (GO:0003682);; Molecular Function: sequence-specific DNA binding transcription factor activity (GO:0003700);; Biological Process: DNA repair (GO:0006281);; Biological Process: chromatin remodeling (GO:0006338);; Cellular Component: NuA4 histone acetyltransferase complex (GO:0035267);; Biological Process: histone …	SWR1-complex protein [Medicago truncatula]
16	7.7–14.8	7329938–19538088	arahy.Tifrunner.gnm1.ann1.TRJ4SS.1	--	PREDICTED: uncharacterized protein LOC103415014 [Malus domestica]
16	7.7–14.8	7329938–19538088	arahy.Tifrunner.gnm1.ann1.IC6AW7.1	--	WRKY transcription factor [Medicago truncatula]
16	7.7–14.8	7329938–19538088	arahy.Tifrunner.gnm1.ann1.80IGKV.2	Molecular Function: oxidoreductase activity (GO:0016491);; Biological Process: oxidation-reduction process (GO:0055114);;	unknown [Lotus japonicus]
16	7.7–14.8	7329938–19538088	arahy.Tifrunner.gnm1.ann1.4UA9LN.1	Molecular Function: structural constituent of ribosome (GO:0003735);; Cellular Component: ribosome (GO:0005840);; Biological Process: translation (GO:0006412);;	unnamed protein product [Coffea canephora]
16	7.7–14.8	7329938–19538088	arahy.Tifrunner.gnm1.ann1.H21F5W.1	Molecular Function: polygalacturonase activity (GO:0004650);; Cellular Component: extracellular region (GO:0005576);; Biological Process: carbohydrate metabolic process (GO:0005975);;	polygalacturonase/glycoside hydrolase family protein [Medicago truncatula]
16	7.7–14.8	7329938–19538088	arahy.Tifrunner.gnm1.ann1.UJ0Y8W.1	--	PREDICTED: dnaJ homolog subfamily C member 3 homolog [Glycine max]
16	7.7–14.8	7329938–19538088	arahy.Tifrunner.gnm1.ann1.6Q1KS5.1	Molecular Function: methionine adenosyltransferase activity (GO:0004478);; Molecular Function: ATP binding (GO:0005524);; Cellular Component: cytoplasm (GO:0005737);; Biological Process: S-adenosylmethionine biosynthetic process (GO:0006556);; Biological Process: one-carbon metabolic process (GO:0006730);; Molecular Function: metal ion binding (GO:0046872);;	S-adenosylmethionine synthetase [Arachis hypogaea]
16	7.7–14.8	7329938–19538088	arahy.Tifrunner.gnm1.ann1.1I7GZ6.1	Biological Process: glutamate biosynthetic process (GO:0006537);; Molecular Function: glutamate synthase activity (GO:0015930);; Biological Process: oxidation-reduction process (GO:0055114);;	PREDICTED: ferredoxin-dependent glutamate synthase 1, chloroplastic/mitochondrial [Glycine max]
16	7.7–14.8	7329938–19538088	arahy.Tifrunner.gnm1.ann1.Y2LGU1.1	Molecular Function: hydrolase activity, hydrolyzing O-glycosyl compounds (GO:0004553);; Cellular Component: cytoplasm (GO:0005737);; Biological Process: stachyose biosynthetic process (GO:0033532);; Molecular Function: galactinol-raffinose galactosyltransferase activity (GO:0047268);;	PREDICTED: stachyose synthase-like isoform X1 [Glycine max]
16	7.7–14.8	7329938–19538088	arahy.Tifrunner.gnm1.ann1.71XUKN.1	Cellular Component: intracellular (GO:0005622);; Biological Process: signal transduction (GO:0007165);;	PREDICTED: rho GTPase-activating protein 2-like [Glycine max]
16	7.7–14.8	7329938–19538088	arahy.Tifrunner.gnm1.ann1.BFHA12.1	Biological Process: nuclear division (GO:0000280);; Biological Process: double-strand break repair via homologous recombination (GO:0000724);; Biological Process: cytokinesis by cell plate formation (GO:0000911);; Molecular Function: protein serine/threonine kinase activity (GO:0004674);; Molecular Function: ATP binding (GO:0005524);; Biological Process: DNA replication initiation (GO:0006270);; …	wee1 [Glycine max]
16	7.7–14.8	7329938–19538088	arahy.Tifrunner.gnm1.ann1.RRC04T.1	Molecular Function: peroxidase activity (GO:0004601);; Molecular Function: calcium ion binding (GO:0005509);; Cellular Component: integral component of membrane (GO:0016021);; Molecular Function: NAD(P)H oxidase activity (GO:0016174);; Biological Process: oxidation-reduction process (GO:0055114);;	PREDICTED: respiratory burst oxidase homolog protein B-like isoform 1 [Glycine max]
16	7.7–14.8	7329938–19538088	arahy.Tifrunner.gnm1.ann1.7Q1XW7.1	Cellular Component: endosome (GO:0005768);; Cellular Component: Golgi apparatus (GO:0005794);; Cellular Component: trans-Golgi network (GO:0005802);; Cellular Component: plasma membrane (GO:0005886);; Biological Process: acetyl-CoA metabolic process (GO:0006084);; Cellular Component: chloroplast thylakoid lumen (GO:0009543);; Biological Process: plasmodesma organization (GO:0009663);; Biological …	hypothetical protein MTR_7g090740 [Medicago truncatula]
16	7.7–14.8	7329938–19538088	arahy.Tifrunner.gnm1.ann1.Y85KKW.1	Molecular Function: sequence-specific DNA binding transcription factor activity (GO:0003700);; Biological Process: regulation of transcription, DNA-templated (GO:0006355);; Molecular Function: sequence-specific DNA binding (GO:0043565);;	hypothetical protein CISIN_1g0143272mg, partial [Citrus sinensis]
16	7.7–14.8	7329938–19538088	arahy.Tifrunner.gnm1.ann1.YW2UEY.2	Biological Process: protein folding (GO:0006457);; Cellular Component: prefoldin complex (GO:0016272);; Molecular Function: unfolded protein binding (GO:0051082);;	Putative prefoldin subunit 4 [Glycine soja]
16	7.7–14.8	7329938–19538088	arahy.Tifrunner.gnm1.ann1.2R4K9R.3	Molecular Function: poly(A)-specific ribonuclease activity (GO:0004535);;	hypothetical protein L484_007315 [Morus notabilis]
16	7.7–14.8	7329938–19538088	arahy.Tifrunner.gnm1.ann1.S8TDAG.1	--	hypothetical protein PHAVU_008G139700g [Phaseolus vulgaris]
16	7.7–14.8	7329938–19538088	arahy.Tifrunner.gnm1.ann1.UJ09G5.2	Cellular Component: ribosome (GO:0005840);; Biological Process: gene expression (GO:0010467);; Biological Process: cellular macromolecule biosynthetic process (GO:0034645);; Biological Process: nucleobase-containing compound biosynthetic process (GO:0034654);;	PREDICTED: uncharacterized protein LOC100783046 [Glycine max]
16	7.7–14.8	7329938–19538088	arahy.Tifrunner.gnm1.ann1.L6USB4.2	Biological Process: carbohydrate metabolic process (GO:0005975);; Molecular Function: carbohydrate binding (GO:0030246);; Molecular Function: maltose alpha-glucosidase activity (GO:0032450);;	Alpha-glucosidase yihQ [Glycine soja]
16	7.7–14.8	7329938–19538088	arahy.Tifrunner.gnm1.ann1.WX8NXG.1	--	PREDICTED: NBS-LRR disease resistance protein isoform X1 [Glycine max]
16	7.7–14.8	7329938–19538088	arahy.Tifrunner.gnm1.ann1.IB7YTW.2	--	Acyl-CoA-binding domain-containing protein [Medicago truncatula]
16	7.7–14.8	7329938–19538088	arahy.Tifrunner.gnm1.ann1.V738A9.1	Biological Process: nucleobase-containing compound metabolic process (GO:0006139);; Biological Process: phosphate-containing compound metabolic process (GO:0006796);; Cellular Component: chloroplast thylakoid (GO:0009534);; Biological Process: plastid organization (GO:0009657);; Molecular Function: isomerase activity (GO:0016853);; Biological Process: organophosphate metabolic process (GO:0019637…	PREDICTED: peptidyl-prolyl cis-trans isomerase FKBP16-3, chloroplastic-like [Glycine max]
16	7.7–14.8	7329938–19538088	arahy.Tifrunner.gnm1.ann1.1T3PYK.1	Molecular Function: glutathione synthase activity (GO:0004363);; Molecular Function: ATP binding (GO:0005524);; Cellular Component: cytosol (GO:0005829);; Biological Process: glutathione biosynthetic process (GO:0006750);; Biological Process: toxin catabolic process (GO:0009407);; Biological Process: response to ethylene (GO:0009723);;	Glutathione synthetase [Medicago truncatula]
16	7.7–14.8	7329938–19538088	arahy.Tifrunner.gnm1.ann1.2R4K9R.1	Molecular Function: poly(A)-specific ribonuclease activity (GO:0004535);;	hypothetical protein PHAVU_001G200700g [Phaseolus vulgaris]
16	7.7–14.8	7329938–19538088	arahy.Tifrunner.gnm1.ann1.Q4WYMC.1	Molecular Function: nucleotide binding (GO:0000166);; Biological Process: mRNA splicing, via spliceosome (GO:0000398);; Cellular Component: nucleolus (GO:0005730);; Biological Process: response to salt stress (GO:0009651);; Molecular Function: snRNA binding (GO:0017069);;	PREDICTED: U1 small nuclear ribonucleoprotein A-like [Cicer arietinum]
16	7.7–14.8	7329938–19538088	arahy.Tifrunner.gnm1.ann1.D4F8D3.1	Molecular Function: alpha-1,3-mannosyltransferase activity (GO:0000033);; Cellular Component: endoplasmic reticulum (GO:0005783);; Biological Process: protein glycosylation (GO:0006486);; Cellular Component: integral component of membrane (GO:0016021);; Biological Process: cellulose biosynthetic process (GO:0030244);; Biological Process: Golgi vesicle transport (GO:0048193);;	PREDICTED: dol-P-Man:Man(5)GlcNAc(2)-PP-Dol alpha-1,3-mannosyltransferase-like [Glycine max]
16	7.7–14.8	7329938–19538088	arahy.Tifrunner.gnm1.ann1.S9CKM7.1	--	PREDICTED: myosin-6-like [Glycine max]
16	7.7–14.8	7329938–19538088	arahy.Tifrunner.gnm1.ann1.V4JBDW.1	Molecular Function: potassium ion transmembrane transporter activity (GO:0015079);; Cellular Component: membrane (GO:0016020);; Biological Process: potassium ion transmembrane transport (GO:0071805);;	Potassium transporter [Medicago truncatula]
16	7.7–14.8	7329938–19538088	arahy.Tifrunner.gnm1.ann1.A9STG0.1	--	PREDICTED: genome polyprotein-like [Cicer arietinum]
16	7.7–14.8	7329938–19538088	arahy.Tifrunner.gnm1.ann1.M8MQLJ.1	Molecular Function: microtubule motor activity (GO:0003777);; Molecular Function: ATP binding (GO:0005524);; Cellular Component: kinesin complex (GO:0005871);; Cellular Component: microtubule (GO:0005874);; Biological Process: microtubule-based movement (GO:0007018);; Molecular Function: microtubule binding (GO:0008017);;	Kinesin-4 [Glycine soja]
16	7.7–14.8	7329938–19538088	arahy.Tifrunner.gnm1.ann1.PJQ1Y5.2	--	PREDICTED: uncharacterized protein LOC101505256 [Cicer arietinum]
16	7.7–14.8	7329938–19538088	arahy.Tifrunner.gnm1.ann1.NUY1UV.1	--	hypothetical protein glysoja_045420 [Glycine soja]
16	7.7–14.8	7329938–19538088	arahy.Tifrunner.gnm1.ann1.X5BDW5.1	Cellular Component: membrane (GO:0016020);;	Kanadaptin [Glycine soja]
16	7.7–14.8	7329938–19538088	arahy.Tifrunner.gnm1.ann1.FAXC2W.1	Biological Process: rRNA processing (GO:0006364);; Cellular Component: small-subunit processome (GO:0032040);;	PREDICTED: uncharacterized protein C57A7.06-like isoform X1 [Glycine max]
16	7.7–14.8	7329938–19538088	arahy.Tifrunner.gnm1.ann1.DHC6FB.3	Biological Process: DNA damage checkpoint (GO:0000077);; Biological Process: regulation of DNA repair (GO:0006282);; Molecular Function: hydrolase activity (GO:0016787);; Cellular Component: checkpoint clamp complex (GO:0030896);;	cell cycle checkpoint control RAD9A-like protein [Medicago truncatula]
16	7.7–14.8	7329938–19538088	arahy.Tifrunner.gnm1.ann1.RCN63F.2	Molecular Function: carboxylic ester hydrolase activity (GO:0004091);; Cellular Component: cytoplasmic membrane-bounded vesicle (GO:0016023);; Molecular Function: S-formylglutathione hydrolase activity (GO:0018738);; Biological Process: formaldehyde catabolic process (GO:0046294);; Cellular Component: apoplast (GO:0048046);;	PREDICTED: S-formylglutathione hydrolase [Prunus mume]
16	7.7–14.8	7329938–19538088	arahy.Tifrunner.gnm1.ann1.6QLZ34.3	Molecular Function: nucleotide binding (GO:0000166);; Molecular Function: nucleic acid binding (GO:0003676);;	uncharacterized protein LOC100796900 [Glycine max]
16	7.7–14.8	7329938–19538088	arahy.Tifrunner.gnm1.ann1.0R76NZ.3	Biological Process: carbohydrate metabolic process (GO:0005975);; Molecular Function: mannosylglycoprotein endo-beta-mannosidase activity (GO:0033947);;	PREDICTED: mannosylglycoprotein endo-beta-mannosidase-like isoform X1 [Glycine max]
16	7.7–14.8	7329938–19538088	arahy.Tifrunner.gnm1.ann1.74Q5DQ.3	Biological Process: mitotic cell cycle (GO:0000278);; Biological Process: telomere maintenance (GO:0000723);; Biological Process: DNA-dependent DNA replication (GO:0006261);; Biological Process: DNA recombination (GO:0006310);; Biological Process: cellular response to DNA damage stimulus (GO:0006974);; Biological Process: chromosome segregation (GO:0007059);; Biological Process: meiosis I (GO:000…	PREDICTED: SNI1 isoform X2 [Glycine max]
16	7.7–14.8	7329938–19538088	arahy.Tifrunner.gnm1.ann1.H4ADU3.2	Cellular Component: cytoplasm (GO:0005737);; Biological Process: translational termination (GO:0006415);; Biological Process: heme biosynthetic process (GO:0006783);; Biological Process: chloroplast relocation (GO:0009902);; Biological Process: thylakoid membrane organization (GO:0010027);; Biological Process: carotenoid biosynthetic process (GO:0016117);; Molecular Function: translation release …	unknown [Glycine max]
16	7.7–14.8	7329938–19538088	arahy.Tifrunner.gnm1.ann1.1DMU41.1	--	hypothetical protein JCGZ_13864 [Jatropha curcas]
16	7.7–14.8	7329938–19538088	arahy.Tifrunner.gnm1.ann1.881TBE.1	Cellular Component: membrane (GO:0016020);;	hypothetical protein PHAVU_001G202900g [Phaseolus vulgaris]
16	7.7–14.8	7329938–19538088	arahy.Tifrunner.gnm1.ann1.1KN0VJ.1	Molecular Function: DNA binding (GO:0003677);; Molecular Function: DNA helicase activity (GO:0003678);; Molecular Function: ATP binding (GO:0005524);; Cellular Component: nucleus (GO:0005634);; Cellular Component: cytoplasm (GO:0005737);; Biological Process: DNA unwinding involved in DNA replication (GO:0006268);; Biological Process: DNA replication initiation (GO:0006270);; Biological Process: D…	mini-chromosome maintenance 7 [Pisum sativum]
16	7.7–14.8	7329938–19538088	arahy.Tifrunner.gnm1.ann1.RHK7YZ.1	--	PREDICTED: serine/threonine-protein phosphatase 7 long form homolog [Elaeis guineensis]
16	7.7–14.8	7329938–19538088	arahy.Tifrunner.gnm1.ann1.1Y8NUF.1	--	PREDICTED: uncharacterized protein LOC100797598 isoform X1 [Glycine max]
16	7.7–14.8	7329938–19538088	arahy.Tifrunner.gnm1.ann1.WF4DDX.1	Molecular Function: catalytic activity (GO:0003824);; Biological Process: metabolic process (GO:0008152);; Biological Process: response to water deprivation (GO:0009414);;	PREDICTED: probable protein phosphatase 2C 73-like isoform X1 [Glycine max]
16	7.7–14.8	7329938–19538088	arahy.Tifrunner.gnm1.ann1.HB12LR.2	--	PREDICTED: F-box protein PP2-B15-like [Glycine max]
16	7.7–14.8	7329938–19538088	arahy.Tifrunner.gnm1.ann1.LH51N9.1	--	hypothetical protein glysoja_039710, partial [Glycine soja]
16	7.7–14.8	7329938–19538088	arahy.Tifrunner.gnm1.ann1.JNZC9G.1	Molecular Function: nucleotide binding (GO:0000166);; Molecular Function: protein serine/threonine kinase activity (GO:0004674);; Biological Process: phosphorylation (GO:0016310);; Cellular Component: cell part (GO:0044464);;	mitogen-activated protein kinase 16 [Betula platyphylla]
16	7.7–14.8	7329938–19538088	arahy.Tifrunner.gnm1.ann1.IRZ7G5.2	Biological Process: sulfur amino acid metabolic process (GO:0000096);; Molecular Function: magnesium ion binding (GO:0000287);; Molecular Function: ATP binding (GO:0005524);; Cellular Component: cytosol (GO:0005829);; Biological Process: regulation of transcription, DNA-templated (GO:0006355);; Biological Process: glycine catabolic process (GO:0006546);; Biological Process: unsaturated fatty acid…	unknown [Lotus japonicus]
16	7.7–14.8	7329938–19538088	arahy.Tifrunner.gnm1.ann1.YW2UEY.3	Biological Process: protein folding (GO:0006457);; Cellular Component: prefoldin complex (GO:0016272);; Molecular Function: unfolded protein binding (GO:0051082);;	Putative prefoldin subunit 4 [Glycine soja]
16	7.7–14.8	7329938–19538088	arahy.Tifrunner.gnm1.ann1.FXT2JP.2	--	PREDICTED: protein BONZAI 3-like [Glycine max]
16	7.7–14.8	7329938–19538088	arahy.Tifrunner.gnm1.ann1.S1MRD7.2	Molecular Function: alpha-1,4-glucosidase activity (GO:0004558);; Biological Process: carbohydrate metabolic process (GO:0005975);; Molecular Function: carbohydrate binding (GO:0030246);;	Alpha-glucosidase yihQ [Glycine soja]
16	7.7–14.8	7329938–19538088	arahy.Tifrunner.gnm1.ann1.UJ09G5.1	--	PREDICTED: putative disease resistance protein RGA1-like [Glycine max]
16	7.7–14.8	7329938–19538088	arahy.Tifrunner.gnm1.ann1.RS06VI.1	Molecular Function: 3-dehydroquinate dehydratase activity (GO:0003855);; Molecular Function: shikimate 3-dehydrogenase (NADP+) activity (GO:0004764);; Biological Process: shikimate metabolic process (GO:0019632);; Molecular Function: NADP binding (GO:0050661);; Biological Process: oxidation-reduction process (GO:0055114);;	hypothetical protein JCGZ_23417 [Jatropha curcas]
16	7.7–14.8	7329938–19538088	arahy.Tifrunner.gnm1.ann1.QS4CJG.1	Molecular Function: actin binding (GO:0003779);; Biological Process: cytoskeleton organization (GO:0007010);;	PREDICTED: villin-2-like isoform X5 [Cicer arietinum]
16	7.7–14.8	7329938–19538088	arahy.Tifrunner.gnm1.ann1.D56WMI.1	Molecular Function: binding (GO:0005488);;	GATA transcription factor [Medicago truncatula]
16	7.7–14.8	7329938–19538088	arahy.Tifrunner.gnm1.ann1.2EXG5E.1	--	PREDICTED: serine/threonine-protein phosphatase 7 long form homolog [Cucumis melo]
16	7.7–14.8	7329938–19538088	arahy.Tifrunner.gnm1.ann1.7N4XNV.1	Cellular Component: cell wall (GO:0005618);; Molecular Function: pectinesterase activity (GO:0030599);; Biological Process: cell wall modification (GO:0042545);; Molecular Function: aspartyl esterase activity (GO:0045330);;	pectinesterase/pectinesterase inhibitor [Medicago truncatula]
16	7.7–14.8	7329938–19538088	arahy.Tifrunner.gnm1.ann1.F1D7JD.1	--	ABC transporter G family member 15 [Glycine soja]
16	7.7–14.8	7329938–19538088	arahy.Tifrunner.gnm1.ann1.GD98VG.1	--	hypothetical protein PHAVU_008G0752000g, partial [Phaseolus vulgaris]
16	7.7–14.8	7329938–19538088	arahy.Tifrunner.gnm1.ann1.1UU3TQ.1	Molecular Function: structural constituent of ribosome (GO:0003735);; Biological Process: translation (GO:0006412);; Cellular Component: cytosolic large ribosomal subunit (GO:0022625);;	hypothetical protein PHAVU_007G197900g [Phaseolus vulgaris]
16	7.7–14.8	7329938–19538088	arahy.Tifrunner.gnm1.ann1.N3PAVK.3	Molecular Function: RNA binding (GO:0003723);; Molecular Function: ATP binding (GO:0005524);; Cellular Component: nucleus (GO:0005634);; Molecular Function: ATP-dependent helicase activity (GO:0008026);; Molecular Function: zinc ion binding (GO:0008270);; Cellular Component: chloroplast stroma (GO:0009570);; Biological Process: embryo development ending in seed dormancy (GO:0009793);; Cellular Co…	PREDICTED: DEAD-box ATP-dependent RNA helicase 3, chloroplastic-like [Glycine max]
16	7.7–14.8	7329938–19538088	arahy.Tifrunner.gnm1.ann1.626Q4X.2	Molecular Function: DNA binding (GO:0003677);; Cellular Component: mitochondrial inner membrane (GO:0005743);; Biological Process: mitochondrial transport (GO:0006839);; Cellular Component: integral component of membrane (GO:0016021);; Cellular Component: chloroplast membrane (GO:0031969);; Biological Process: NAD transport (GO:0043132);; Molecular Function: NAD transporter activity (GO:0051724);…	unknown [Glycine max]
16	7.7–14.8	7329938–19538088	arahy.Tifrunner.gnm1.ann1.YFPT8M.1	--	hypothetical protein VITISV_003261 [Vitis vinifera]
16	7.7–14.8	7329938–19538088	arahy.Tifrunner.gnm1.ann1.A4T2A7.2	Molecular Function: nucleic acid binding (GO:0003676);; Molecular Function: ATP binding (GO:0005524);; Molecular Function: ATP-dependent helicase activity (GO:0008026);;	DEAD-box ATP-dependent RNA helicase [Medicago truncatula]
16	7.7–14.8	7329938–19538088	arahy.Tifrunner.gnm1.ann1.T08SBC.1	Biological Process: microtubule cytoskeleton organization (GO:0000226);; Biological Process: double-strand break repair via homologous recombination (GO:0000724);; Biological Process: cytokinesis by cell plate formation (GO:0000911);; Cellular Component: Golgi apparatus (GO:0005794);; Biological Process: response to water deprivation (GO:0009414);; Biological Process: response to salt stress (GO:…	Cellulose synthase-like D5 [Theobroma cacao]
16	7.7–14.8	7329938–19538088	arahy.Tifrunner.gnm1.ann1.GVWN9Y.2	Cellular Component: mitochondrion (GO:0005739);; Cellular Component: peroxisome (GO:0005777);; Biological Process: mitochondrion organization (GO:0007005);; Cellular Component: chloroplast (GO:0009507);; Molecular Function: kinase activity (GO:0016301);; Biological Process: phosphorylation (GO:0016310);; Biological Process: peroxisome fission (GO:0016559);;	uncharacterized protein LOC100785425 [Glycine max]
16	7.7–14.8	7329938–19538088	arahy.Tifrunner.gnm1.ann1.LUDT77.2	Cellular Component: cytoplasm (GO:0005737);; Biological Process: translational termination (GO:0006415);; Biological Process: photomorphogenesis (GO:0009640);; Biological Process: seed germination (GO:0009845);; Biological Process: regulation of flower development (GO:0009909);; Biological Process: meristem structural organization (GO:0009933);; Biological Process: seed dormancy process (GO:00101…	Peptide chain release factor 2 [Glycine soja]
16	7.7–14.8	7329938–19538088	arahy.Tifrunner.gnm1.ann1.H7YNGJ.1	Molecular Function: transferase activity (GO:0016740);;	Thermospermine synthase ACAULIS5 [Glycine soja]
16	7.7–14.8	7329938–19538088	arahy.Tifrunner.gnm1.ann1.SFU112.1	Biological Process: microtubule cytoskeleton organization (GO:0000226);; Biological Process: cytokinesis by cell plate formation (GO:0000911);; Molecular Function: microtubule motor activity (GO:0003777);; Molecular Function: ATP binding (GO:0005524);; Cellular Component: kinesin complex (GO:0005871);; Cellular Component: microtubule (GO:0005874);; Biological Process: chromatin silencing (GO:0006…	PREDICTED: kinesin-4-like [Glycine max]
16	7.7–14.8	7329938–19538088	arahy.Tifrunner.gnm1.ann1.NSA13U.1	Biological Process: phosphatidylglycerol biosynthetic process (GO:0006655);; Molecular Function: transferase activity, transferring acyl groups (GO:0016746);;	hypothetical protein PHAVU_006G089600g [Phaseolus vulgaris]
16	7.7–14.8	7329938–19538088	arahy.Tifrunner.gnm1.ann1.8618U7.1	--	hypothetical protein PHAVU_001G125700g [Phaseolus vulgaris]
16	7.7–14.8	7329938–19538088	arahy.Tifrunner.gnm1.ann1.I1LK77.1	Molecular Function: enzyme inhibitor activity (GO:0004857);; Cellular Component: cell wall (GO:0005618);; Molecular Function: pectinesterase activity (GO:0030599);; Biological Process: cell wall modification (GO:0042545);; Biological Process: negative regulation of catalytic activity (GO:0043086);; Molecular Function: aspartyl esterase activity (GO:0045330);; Biological Process: pectin catabolic …	PREDICTED: probable pectinesterase/pectinesterase inhibitor 41-like [Glycine max]
16	7.7–14.8	7329938–19538088	arahy.Tifrunner.gnm1.ann1.RCN63F.1	Molecular Function: carboxylic ester hydrolase activity (GO:0004091);; Cellular Component: cytoplasmic membrane-bounded vesicle (GO:0016023);; Molecular Function: S-formylglutathione hydrolase activity (GO:0018738);; Biological Process: formaldehyde catabolic process (GO:0046294);; Cellular Component: apoplast (GO:0048046);;	PREDICTED: S-formylglutathione hydrolase [Prunus mume]
16	7.7–14.8	7329938–19538088	arahy.Tifrunner.gnm1.ann1.ATL5H8.1	Molecular Function: catalytic activity (GO:0003824);; Cellular Component: plasma membrane (GO:0005886);;	hypothetical protein PHAVU_001G207500g [Phaseolus vulgaris]
16	7.7–14.8	7329938–19538088	arahy.Tifrunner.gnm1.ann1.K8IZY8.1	--	PREDICTED: putative disease resistance protein RGA1-like [Glycine max]
16	7.7–14.8	7329938–19538088	arahy.Tifrunner.gnm1.ann1.20HJGU.4	Biological Process: cytoskeleton organization (GO:0007010);; Molecular Function: microtubule binding (GO:0008017);;	Microtubule-associated protein 70-1 [Glycine soja]
16	7.7–14.8	7329938–19538088	arahy.Tifrunner.gnm1.ann1.K64R7P.1	Molecular Function: DNA binding (GO:0003677);; Molecular Function: chromatin binding (GO:0003682);;	PREDICTED: transcription factor MYB108 [Glycine max]
16	7.7–14.8	7329938–19538088	arahy.Tifrunner.gnm1.ann1.CM9LJ6.1	Cellular Component: cytosol (GO:0005829);; Biological Process: intracellular protein transport (GO:0006886);; Biological Process: ER to Golgi vesicle-mediated transport (GO:0006888);; Molecular Function: zinc ion binding (GO:0008270);; Cellular Component: COPII vesicle coat (GO:0030127);;	PREDICTED: protein transport protein Sec23A-like [Cicer arietinum]
16	7.7–14.8	7329938–19538088	arahy.Tifrunner.gnm1.ann1.N7XK3P.1	--	PREDICTED: uncharacterized protein LOC101505256 [Cicer arietinum]
16	7.7–14.8	7329938–19538088	arahy.Tifrunner.gnm1.ann1.LJ4AFJ.3	Biological Process: protein peptidyl-prolyl isomerization (GO:0000413);; Molecular Function: peptidyl-prolyl cis-trans isomerase activity (GO:0003755);; Biological Process: protein folding (GO:0006457);; Biological Process: response to oxidative stress (GO:0006979);; Cellular Component: chloroplast stromal thylakoid (GO:0009533);; Cellular Component: chloroplast thylakoid membrane (GO:0009535);; …	Peptidyl-prolyl cis-trans isomerase, chloroplastic [Glycine soja]
16	7.7–14.8	7329938–19538088	arahy.Tifrunner.gnm1.ann1.P0XQ2X.2	Molecular Function: nucleotide binding (GO:0000166);; Biological Process: mRNA splicing, via spliceosome (GO:0000398);; Biological Process: RNA methylation (GO:0001510);; Biological Process: protein maturation (GO:0051604);; Cellular Component: Cul4-RING E3 ubiquitin ligase complex (GO:0080008);;	hypothetical protein PHAVU_001G206300g [Phaseolus vulgaris]
16	7.7–14.8	7329938–19538088	arahy.Tifrunner.gnm1.ann1.HMQ04Z.4	--	hypothetical protein glysoja_024041 [Glycine soja]
16	7.7–14.8	7329938–19538088	arahy.Tifrunner.gnm1.ann1.C5I0M3.2	Cellular Component: membrane (GO:0016020);; Molecular Function: oxidoreductase activity (GO:0016491);; Molecular Function: metal ion binding (GO:0046872);;	RecName: Full=Beta-amyrin 11-oxidase; AltName: Full=Cytochrome P450 88D6 [Glycyrrhiza uralensis]
16	7.7–14.8	7329938–19538088	arahy.Tifrunner.gnm1.ann1.626Q4X.1	Molecular Function: DNA binding (GO:0003677);; Cellular Component: mitochondrial inner membrane (GO:0005743);; Biological Process: mitochondrial transport (GO:0006839);; Cellular Component: integral component of membrane (GO:0016021);; Cellular Component: chloroplast membrane (GO:0031969);; Biological Process: NAD transport (GO:0043132);; Molecular Function: NAD transporter activity (GO:0051724);…	PREDICTED: nicotinamide adenine dinucleotide transporter 1, chloroplastic [Glycine max]
16	7.7–14.8	7329938–19538088	arahy.Tifrunner.gnm1.ann1.6E7ZI3.1	Molecular Function: ATP binding (GO:0005524);; Biological Process: ATP catabolic process (GO:0006200);; Molecular Function: ATPase activity (GO:0016887);;	ABC transporter G family member 15 [Glycine soja]
16	7.7–14.8	7329938–19538088	arahy.Tifrunner.gnm1.ann1.LF6SQW.1	Biological Process: amino acid transmembrane transport (GO:0003333);; Molecular Function: ATP binding (GO:0005524);; Cellular Component: vacuolar membrane (GO:0005774);; Biological Process: ATP catabolic process (GO:0006200);; Biological Process: protein N-linked glycosylation (GO:0006487);; Molecular Function: amino acid transmembrane transporter activity (GO:0015171);; Molecular Function: ATPas…	PREDICTED: ABC transporter A family member 1-like isoform X3 [Glycine max]
16	7.7–14.8	7329938–19538088	arahy.Tifrunner.gnm1.ann1.PJQ1Y5.1	--	PREDICTED: uncharacterized protein LOC101505256 [Cicer arietinum]
16	7.7–14.8	7329938–19538088	arahy.Tifrunner.gnm1.ann1.3B4RP4.1	Cellular Component: endoplasmic reticulum lumen (GO:0005788);; Cellular Component: plasma membrane (GO:0005886);; Biological Process: protein folding (GO:0006457);; Biological Process: ER-nucleus signaling pathway (GO:0006984);; Biological Process: response to heat (GO:0009408);; Biological Process: systemic acquired resistance (GO:0009627);; Biological Process: response to high light intensity (…	PREDICTED: dnaJ homolog subfamily B member 11-like [Glycine max]
16	7.7–14.8	7329938–19538088	arahy.Tifrunner.gnm1.ann1.P5C9KT.1	Molecular Function: GTP binding (GO:0005525);; Cellular Component: chloroplast (GO:0009507);;	PREDICTED: mitochondrial ribosome-associated GTPase 1-like [Glycine max]
16	7.7–14.8	7329938–19538088	arahy.Tifrunner.gnm1.ann1.UWQ5XH.2	Molecular Function: ATP binding (GO:0005524);; Biological Process: ATP catabolic process (GO:0006200);; Cellular Component: integral component of membrane (GO:0016021);; Molecular Function: ATPase activity, coupled to transmembrane movement of substances (GO:0042626);; Biological Process: transmembrane transport (GO:0055085);;	PREDICTED: ABC transporter B family member 21-like isoform X1 [Cicer arietinum]
16	7.7–14.8	7329938–19538088	arahy.Tifrunner.gnm1.ann1.PBKK9N.1	Molecular Function: nucleic acid binding (GO:0003676);; Molecular Function: metal ion binding (GO:0046872);;	PREDICTED: zinc finger protein NUTCRACKER-like [Malus domestica]
16	7.7–14.8	7329938–19538088	arahy.Tifrunner.gnm1.ann1.YY3FCR.1	Molecular Function: protein tyrosine kinase activity (GO:0004713);; Molecular Function: ATP binding (GO:0005524);; Biological Process: protein phosphorylation (GO:0006468);;	Inactive protein kinase [Glycine soja]
16	7.7–14.8	7329938–19538088	arahy.Tifrunner.gnm1.ann1.4GQ7KG.1	Molecular Function: glucose-6-phosphate dehydrogenase activity (GO:0004345);; Biological Process: pentose-phosphate shunt (GO:0006098);; Molecular Function: NADP binding (GO:0050661);;	PREDICTED: glucose-6-phosphate 1-dehydrogenase 4, chloroplastic-like [Glycine max]
16	7.7–14.8	7329938–19538088	arahy.Tifrunner.gnm1.ann1.QQUH6W.1	Cellular Component: extracellular region (GO:0005576);; Biological Process: unidimensional cell growth (GO:0009826);; Biological Process: plant-type cell wall loosening (GO:0009828);; Biological Process: plant-type cell wall modification involved in multidimensional cell growth (GO:0009831);; Cellular Component: membrane (GO:0016020);;	expansin-A1-like protein [Medicago truncatula]
16	7.7–14.8	7329938–19538088	arahy.Tifrunner.gnm1.ann1.X07PWR.1	Cellular Component: integral component of membrane (GO:0016021);;	PREDICTED: transmembrane protein 184A-like [Glycine max]
16	7.7–14.8	7329938–19538088	arahy.Tifrunner.gnm1.ann1.95CVAH.2	Cellular Component: peroxisome (GO:0005777);;	PREDICTED: uncharacterized protein LOC100794608 [Glycine max]
16	7.7–14.8	7329938–19538088	arahy.Tifrunner.gnm1.ann1.V41UA4.2	Molecular Function: metalloendopeptidase activity (GO:0004222);; Biological Process: proteolysis (GO:0006508);; Molecular Function: metal ion binding (GO:0046872);;	PREDICTED: zinc-metallopeptidase, peroxisomal-like isoform X2 [Cicer arietinum]
16	7.7–14.8	7329938–19538088	arahy.Tifrunner.gnm1.ann1.76SLUU.2	Molecular Function: hydrolase activity, hydrolyzing O-glycosyl compounds (GO:0004553);; Biological Process: carbohydrate metabolic process (GO:0005975);;	PREDICTED: mannan endo-1,4-beta-mannosidase 4-like [Glycine max]
16	7.7–14.8	7329938–19538088	arahy.Tifrunner.gnm1.ann1.0707WP.1	Biological Process: biosynthetic process (GO:0009058);; Molecular Function: strictosidine synthase activity (GO:0016844);; Cellular Component: cell periphery (GO:0071944);;	PREDICTED: strictosidine synthase 1-like [Glycine max]
16	7.7–14.8	7329938–19538088	arahy.Tifrunner.gnm1.ann1.8MP8X0.1	Molecular Function: acid phosphatase activity (GO:0003993);;	PREDICTED: uncharacterized protein At2g39920-like [Fragaria vesca subsp. vesca]
16	7.7–14.8	7329938–19538088	arahy.Tifrunner.gnm1.ann1.4S6EST.1	Molecular Function: transporter activity (GO:0005215);; Biological Process: oligopeptide transport (GO:0006857);; Cellular Component: integral component of membrane (GO:0016021);;	PREDICTED: probable peptide transporter At1g52190-like [Glycine max]
16	7.7–14.8	7329938–19538088	arahy.Tifrunner.gnm1.ann1.RV7PTT.1	Biological Process: transcription, DNA-templated (GO:0006351);;	AP2.7-like protein, partial [Glycine max]
16	7.7–14.8	7329938–19538088	arahy.Tifrunner.gnm1.ann1.626Q4X.3	Cellular Component: mitochondrion (GO:0005739);; Cellular Component: integral component of membrane (GO:0016021);; Cellular Component: chloroplast membrane (GO:0031969);; Biological Process: NAD transport (GO:0043132);; Molecular Function: NAD transporter activity (GO:0051724);; Biological Process: transmembrane transport (GO:0055085);;	substrate carrier family protein [Medicago truncatula]
16	7.7–14.8	7329938–19538088	arahy.Tifrunner.gnm1.ann1.44HGP5.1	Molecular Function: oxidoreductase activity, acting on paired donors, with incorporation or reduction of molecular oxygen, 2-oxoglutarate as one donor, and incorporation of one atom each of oxygen into both donors (GO:0016706);; Biological Process: oxidation-reduction process (GO:0055114);;	PREDICTED: 2-oxoglutarate-dependent dioxygenase AOP3-like [Glycine max]
16	7.7–14.8	7329938–19538088	arahy.Tifrunner.gnm1.ann1.IB7YTW.1	--	Acyl-CoA-binding domain-containing protein [Medicago truncatula]
16	7.7–14.8	7329938–19538088	arahy.Tifrunner.gnm1.ann1.4Y5XNF.1	Biological Process: response to stress (GO:0006950);;	PREDICTED: uncharacterized protein LOC100527623 isoform X1 [Glycine max]
16	7.7–14.8	7329938–19538088	arahy.Tifrunner.gnm1.ann1.6MJ8Q6.2	Molecular Function: DNA binding (GO:0003677);; Molecular Function: sequence-specific DNA binding transcription factor activity (GO:0003700);; Cellular Component: nucleus (GO:0005634);; Biological Process: regulation of transcription, DNA-templated (GO:0006355);;	AP2-like ethylene-responsive transcription factor [Medicago truncatula]
16	7.7–14.8	7329938–19538088	arahy.Tifrunner.gnm1.ann1.UDDI5U.2	--	PREDICTED: pentatricopeptide repeat-containing protein At4g13650-like [Glycine max]
16	7.7–14.8	7329938–19538088	arahy.Tifrunner.gnm1.ann1.3N4E8I.1	Molecular Function: zinc ion binding (GO:0008270);;	LIM domain and RING finger protein C1223.01-like protein [Glycine soja]
16	7.7–14.8	7329938–19538088	arahy.Tifrunner.gnm1.ann1.8KN71Z.1	Molecular Function: nucleotide binding (GO:0000166);; Molecular Function: nucleic acid binding (GO:0003676);;	fiber protein Fb14 [Gossypium barbadense]
16	7.7–14.8	7329938–19538088	arahy.Tifrunner.gnm1.ann1.NJI399.4	Cellular Component: nucleus (GO:0005634);; Molecular Function: zinc ion binding (GO:0008270);; Biological Process: virus induced gene silencing (GO:0009616);; Biological Process: vegetative phase change (GO:0010050);;	PREDICTED: RING finger and CHY zinc finger domain-containing protein 1-like isoform X1 [Glycine max]
16	7.7–14.8	7329938–19538088	arahy.Tifrunner.gnm1.ann1.2R4K9R.2	Molecular Function: poly(A)-specific ribonuclease activity (GO:0004535);;	hypothetical protein PHAVU_001G200700g [Phaseolus vulgaris]
16	7.7–14.8	7329938–19538088	arahy.Tifrunner.gnm1.ann1.ATL5H8.2	Molecular Function: catalytic activity (GO:0003824);; Cellular Component: plasma membrane (GO:0005886);;	hypothetical protein PHAVU_001G207500g [Phaseolus vulgaris]
16	7.7–14.8	7329938–19538088	arahy.Tifrunner.gnm1.ann1.GCEP91.2	--	PAX-interacting protein 1 [Glycine soja]
16	7.7–14.8	7329938–19538088	arahy.Tifrunner.gnm1.ann1.EUG2WG.1	Cellular Component: cytosol (GO:0005829);; Biological Process: proteolysis (GO:0006508);; Biological Process: protein import into nucleus (GO:0006606);; Molecular Function: cysteine-type peptidase activity (GO:0008234);;	hypothetical protein PHAVU_001G203400g [Phaseolus vulgaris]
16	7.7–14.8	7329938–19538088	arahy.Tifrunner.gnm1.ann1.IRP95Z.1	Molecular Function: phosphoprotein phosphatase activity (GO:0004721);; Biological Process: metabolic process (GO:0008152);;	PREDICTED: protein phosphatase 2C 32-like [Glycine max]
16	7.7–14.8	7329938–19538088	arahy.Tifrunner.gnm1.ann1.RWP9GU.1	--	Peroxidase 3 [Glycine soja]
16	7.7–14.8	7329938–19538088	arahy.Tifrunner.gnm1.ann1.KWM0H4.1	Biological Process: sucrose metabolic process (GO:0005985);; Biological Process: biosynthetic process (GO:0009058);; Molecular Function: sucrose synthase activity (GO:0016157);;	PREDICTED: sucrose synthase 2-like isoform X2 [Cicer arietinum]
16	7.7–14.8	7329938–19538088	arahy.Tifrunner.gnm1.ann1.G7IPIW.1	Molecular Function: metal ion binding (GO:0046872);;	PREDICTED: calmodulin-like protein 3-like [Cicer arietinum]
16	7.7–14.8	7329938–19538088	arahy.Tifrunner.gnm1.ann1.L6USB4.1	Biological Process: carbohydrate metabolic process (GO:0005975);; Molecular Function: carbohydrate binding (GO:0030246);; Molecular Function: maltose alpha-glucosidase activity (GO:0032450);;	Alpha-glucosidase yihQ [Glycine soja]
16	7.7–14.8	7329938–19538088	arahy.Tifrunner.gnm1.ann1.SG55F2.2	Molecular Function: aspartic-type endopeptidase activity (GO:0004190);; Biological Process: proteolysis (GO:0006508);; Biological Process: lipid metabolic process (GO:0006629);;	Aspartic proteinase [Glycine soja]
16	7.7–14.8	7329938–19538088	arahy.Tifrunner.gnm1.ann1.YI59MM.2	Molecular Function: protein serine/threonine phosphatase activity (GO:0004722);; Cellular Component: plasma membrane (GO:0005886);; Biological Process: metabolic process (GO:0008152);;	hypothetical protein PHAVU_001G226800g [Phaseolus vulgaris]
16	7.7–14.8	7329938–19538088	arahy.Tifrunner.gnm1.ann1.CH653Z.1	--	hypothetical protein PHAVU_001G129000g [Phaseolus vulgaris]
16	7.7–14.8	7329938–19538088	arahy.Tifrunner.gnm1.ann1.Q60T31.1	Molecular Function: enzyme inhibitor activity (GO:0004857);; Cellular Component: cell wall (GO:0005618);; Cellular Component: cytoplasm (GO:0005737);; Biological Process: translational termination (GO:0006415);; Molecular Function: translation release factor activity, codon specific (GO:0016149);; Molecular Function: pectinesterase activity (GO:0030599);; Biological Process: cell wall modificatio…	PREDICTED: peptide chain release factor 1-like, mitochondrial-like [Glycine max]
16	7.7–14.8	7329938–19538088	arahy.Tifrunner.gnm1.ann1.JK4YNR.1	--	hypothetical protein MTR_3g082270 [Medicago truncatula]
16	7.7–14.8	7329938–19538088	arahy.Tifrunner.gnm1.ann1.1I7GZ6.2	Biological Process: glutamate biosynthetic process (GO:0006537);; Molecular Function: glutamate synthase activity (GO:0015930);; Biological Process: oxidation-reduction process (GO:0055114);;	PREDICTED: ferredoxin-dependent glutamate synthase 1, chloroplastic/mitochondrial [Glycine max]
16	7.7–14.8	7329938–19538088	arahy.Tifrunner.gnm1.ann1.TS3HWZ.2	Molecular Function: ATP binding (GO:0005524);; Biological Process: ATP catabolic process (GO:0006200);; Cellular Component: integral component of membrane (GO:0016021);; Molecular Function: 2-alkenal reductase [NAD(P)] activity (GO:0032440);; Molecular Function: ATPase activity, coupled to transmembrane movement of substances (GO:0042626);; Biological Process: transmembrane transport (GO:0055085)…	PREDICTED: ABC transporter C family member 14-like isoform X1 [Glycine max]
16	7.7–14.8	7329938–19538088	arahy.Tifrunner.gnm1.ann1.Q6T5SJ.1	--	hypothetical protein PHAVU_001G208400g [Phaseolus vulgaris]
16	7.7–14.8	7329938–19538088	arahy.Tifrunner.gnm1.ann1.160DKY.1	--	PREDICTED: DNA ligase 1-like isoform X2 [Glycine max]
16	7.7–14.8	7329938–19538088	arahy.Tifrunner.gnm1.ann1.B9WRDV.1	Molecular Function: transporter activity (GO:0005215);;	MATE efflux family protein 7 [Glycine soja]
16	7.7–14.8	7329938–19538088	arahy.Tifrunner.gnm1.ann1.RGBH4Y.1	--	PREDICTED: uncharacterized protein LOC100810882 [Glycine max]
16	7.7–14.8	7329938–19538088	arahy.Tifrunner.gnm1.ann1.PS7Q1V.1	--	hypothetical protein PHAVU_007G196100g [Phaseolus vulgaris]
16	7.7–14.8	7329938–19538088	arahy.Tifrunner.gnm1.ann1.7L9N0K.1	Biological Process: mitochondrial genome maintenance (GO:0000002);; Molecular Function: single-stranded DNA binding (GO:0003697);; Molecular Function: ATP binding (GO:0005524);; Biological Process: DNA repair (GO:0006281);; Biological Process: DNA recombination (GO:0006310);; Molecular Function: DNA-dependent ATPase activity (GO:0008094);; Biological Process: response to heat (GO:0009408);; Biolo…	PREDICTED: DNA repair protein recA homolog 2, mitochondrial-like isoform X1 [Glycine max]
16	7.7–14.8	7329938–19538088	arahy.Tifrunner.gnm1.ann1.AKJ706.1	--	hypothetical protein glysoja_039676 [Glycine soja]
16	7.7–14.8	7329938–19538088	arahy.Tifrunner.gnm1.ann1.JW2F94.1	Molecular Function: monooxygenase activity (GO:0004497);; Molecular Function: iron ion binding (GO:0005506);; Biological Process: lipid metabolic process (GO:0006629);; Molecular Function: electron carrier activity (GO:0009055);; Molecular Function: oxidoreductase activity, acting on paired donors, with incorporation or reduction of molecular oxygen (GO:0016705);; Molecular Function: hydrolase ac…	PREDICTED: GDSL esterase/lipase At1g09390-like [Cicer arietinum]
16	7.7–14.8	7329938–19538088	arahy.Tifrunner.gnm1.ann1.V1E923.1	Cellular Component: mitochondrion (GO:0005739);; Cellular Component: vacuolar membrane (GO:0005774);; Cellular Component: endoplasmic reticulum (GO:0005783);; Biological Process: response to mechanical stimulus (GO:0009612);; Biological Process: response to auxin (GO:0009733);; Biological Process: auxin polar transport (GO:0009926);;	PREDICTED: protein AUXIN RESPONSE 4-like [Cicer arietinum]
16	7.7–14.8	7329938–19538088	arahy.Tifrunner.gnm1.ann1.U9RBLI.1	Molecular Function: polygalacturonase activity (GO:0004650);; Cellular Component: extracellular region (GO:0005576);; Biological Process: carbohydrate metabolic process (GO:0005975);;	hypothetical protein PHAVU_001G210300g [Phaseolus vulgaris]
16	7.7–14.8	7329938–19538088	arahy.Tifrunner.gnm1.ann1.HB12LR.1	--	unknown [Lotus japonicus]
16	7.7–14.8	7329938–19538088	arahy.Tifrunner.gnm1.ann1.8AJ57P.2	Biological Process: metabolic process (GO:0008152);; Molecular Function: ligase activity (GO:0016874);;	Long chain acyl-CoA synthetase 1 [Glycine soja]
16	7.7–14.8	7329938–19538088	arahy.Tifrunner.gnm1.ann1.08LKRL.1	Cellular Component: extracellular region (GO:0005576);; Biological Process: unidimensional cell growth (GO:0009826);; Biological Process: plant-type cell wall loosening (GO:0009828);; Biological Process: plant-type cell wall modification involved in multidimensional cell growth (GO:0009831);; Cellular Component: membrane (GO:0016020);;	PREDICTED: putative expansin-A17-like [Glycine max]
16	7.7–14.8	7329938–19538088	arahy.Tifrunner.gnm1.ann1.ENC5JA.1	--	ALG-2 interacting protein X [Glycine soja]
16	7.7–14.8	7329938–19538088	arahy.Tifrunner.gnm1.ann1.X8FT6R.2	--	PREDICTED: uncharacterized protein LOC103439537 [Malus domestica]
16	7.7–14.8	7329938–19538088	arahy.Tifrunner.gnm1.ann1.1K1DUM.1	--	hypothetical protein PHAVU_006G094800g [Phaseolus vulgaris]
16	7.7–14.8	7329938–19538088	arahy.Tifrunner.gnm1.ann1.KWM0H4.2	Biological Process: sucrose metabolic process (GO:0005985);; Biological Process: biosynthetic process (GO:0009058);; Molecular Function: sucrose synthase activity (GO:0016157);;	PREDICTED: sucrose synthase 2-like isoform X1 [Cicer arietinum]
16	7.7–14.8	7329938–19538088	arahy.Tifrunner.gnm1.ann1.XXX690.1	--	uncharacterized protein LOC100527837 [Glycine max]
16	7.7–14.8	7329938–19538088	arahy.Tifrunner.gnm1.ann1.HX298U.1	Cellular Component: mitochondrial matrix (GO:0005759);;	Mitochondrial acidic protein mam33 [Medicago truncatula]
16	7.7–14.8	7329938–19538088	arahy.Tifrunner.gnm1.ann1.28FBJ8.1	Biological Process: protein folding (GO:0006457);; Biological Process: response to heat (GO:0009408);; Biological Process: response to high light intensity (GO:0009644);; Biological Process: terpenoid biosynthetic process (GO:0016114);; Biological Process: response to hydrogen peroxide (GO:0042542);; Biological Process: positive regulation of transcription, DNA-templated (GO:0045893);;	PREDICTED: uncharacterized protein LOC100806287 [Glycine max]
16	7.7–14.8	7329938–19538088	arahy.Tifrunner.gnm1.ann1.H9UV17.2	Molecular Function: sugar:proton symporter activity (GO:0005351);; Cellular Component: integral component of membrane (GO:0016021);; Molecular Function: 2-alkenal reductase [NAD(P)] activity (GO:0032440);; Biological Process: carbohydrate transmembrane transport (GO:0034219);; Biological Process: oxidation-reduction process (GO:0055114);;	hypothetical protein PHAVU_006G095200g [Phaseolus vulgaris]
16	7.7–14.8	7329938–19538088	arahy.Tifrunner.gnm1.ann1.7K4K4F.2	--	hypothetical protein PHAVU_003G248100g [Phaseolus vulgaris]
16	7.7–14.8	7329938–19538088	arahy.Tifrunner.gnm1.ann1.MY0PXK.1	--	hypothetical protein VITISV_019818 [Vitis vinifera]
16	7.7–14.8	7329938–19538088	arahy.Tifrunner.gnm1.ann1.FK7XM9.1	Molecular Function: zinc ion binding (GO:0008270);;	uncharacterized protein LOC100806459 [Glycine max]
16	7.7–14.8	7329938–19538088	arahy.Tifrunner.gnm1.ann1.X1CI0G.1	Molecular Function: damaged DNA binding (GO:0003684);; Molecular Function: ATP binding (GO:0005524);; Biological Process: DNA replication initiation (GO:0006270);; Biological Process: regulation of DNA replication (GO:0006275);; Biological Process: pyrimidine dimer repair (GO:0006290);; Biological Process: mismatch repair (GO:0006298);; Molecular Function: mismatched DNA binding (GO:0030983);; Bi…	PREDICTED: DNA mismatch repair protein MSH6-like [Glycine max]
16	7.7–14.8	7329938–19538088	arahy.Tifrunner.gnm1.ann1.FXT2JP.1	--	PREDICTED: protein BONZAI 3-like [Glycine max]
16	7.7–14.8	7329938–19538088	arahy.Tifrunner.gnm1.ann1.VGLH8G.1	Molecular Function: nucleotide binding (GO:0000166);; Cellular Component: microtubule cytoskeleton (GO:0015630);; Cellular Component: protein complex (GO:0043234);; Cellular Component: cytoskeletal part (GO:0044430);;	Kinesin-4 [Glycine soja]
16	7.7–14.8	7329938–19538088	arahy.Tifrunner.gnm1.ann1.PHPT4F.1	Molecular Function: sequence-specific DNA binding transcription factor activity (GO:0003700);; Biological Process: regulation of transcription, DNA-templated (GO:0006355);; Molecular Function: sequence-specific DNA binding (GO:0043565);;	unknown [Lotus japonicus]
16	7.7–14.8	7329938–19538088	arahy.Tifrunner.gnm1.ann1.QVF5JZ.2	Cellular Component: mitochondrion (GO:0005739);; Biological Process: tRNA processing (GO:0008033);; Molecular Function: tRNA (guanine-N1-)-methyltransferase activity (GO:0009019);; Biological Process: flower development (GO:0009908);; Biological Process: methylation (GO:0032259);; Biological Process: macromolecule modification (GO:0043412);;	PREDICTED: tRNA (guanine(37)-N1)-methyltransferase 2-like isoform X1 [Glycine max]
16	7.7–14.8	7329938–19538088	arahy.Tifrunner.gnm1.ann1.9XGC9Z.1	Molecular Function: DNA binding (GO:0003677);; Molecular Function: ubiquitin-protein transferase activity (GO:0004842);; Molecular Function: zinc ion binding (GO:0008270);; Biological Process: protein ubiquitination (GO:0016567);;	PREDICTED: uncharacterized protein LOC100798107 isoform X1 [Glycine max]
16	7.7–14.8	7329938–19538088	arahy.Tifrunner.gnm1.ann1.Y6TMI0.1	Molecular Function: epoxide hydrolase activity (GO:0004301);; Cellular Component: peroxisome (GO:0005777);; Biological Process: metabolic process (GO:0008152);;	PREDICTED: bifunctional epoxide hydrolase 2-like [Glycine max]
16	7.7–14.8	7329938–19538088	arahy.Tifrunner.gnm1.ann1.ZS7YSR.1	Molecular Function: iron ion binding (GO:0005506);; Molecular Function: linoleate 13S-lipoxygenase activity (GO:0016165);; Molecular Function: transferase activity, transferring acyl groups (GO:0016746);; Biological Process: oxylipin biosynthetic process (GO:0031408);; Biological Process: oxidation-reduction process (GO:0055114);;	hypothetical protein PHAVU_006G091400g [Phaseolus vulgaris]
16	7.7–14.8	7329938–19538088	arahy.Tifrunner.gnm1.ann1.Y7F4B7.1	Molecular Function: nucleoside-triphosphatase activity (GO:0017111);;	ABC transporter G family member 15 [Glycine soja]
16	7.7–14.8	7329938–19538088	arahy.Tifrunner.gnm1.ann1.T832D6.1	Molecular Function: hydrolase activity, hydrolyzing O-glycosyl compounds (GO:0004553);; Cellular Component: cytoplasm (GO:0005737);; Biological Process: stachyose biosynthetic process (GO:0033532);; Molecular Function: galactinol-raffinose galactosyltransferase activity (GO:0047268);;	PREDICTED: stachyose synthase-like isoform X1 [Glycine max]
16	7.7–14.8	7329938–19538088	arahy.Tifrunner.gnm1.ann1.01ACP3.2	--	PREDICTED: pentatricopeptide repeat-containing protein At1g80270, mitochondrial-like isoform X2 [Cicer arietinum]
16	7.7–14.8	7329938–19538088	arahy.Tifrunner.gnm1.ann1.XWZQ7T.1	Cellular Component: plasma membrane (GO:0005886);;	transducin/WD40 repeat protein [Medicago truncatula]
16	7.7–14.8	7329938–19538088	arahy.Tifrunner.gnm1.ann1.74Q5DQ.2	Biological Process: mitotic cell cycle (GO:0000278);; Biological Process: telomere maintenance (GO:0000723);; Biological Process: DNA-dependent DNA replication (GO:0006261);; Biological Process: DNA recombination (GO:0006310);; Biological Process: cellular response to DNA damage stimulus (GO:0006974);; Biological Process: chromosome segregation (GO:0007059);; Biological Process: meiosis I (GO:000…	PREDICTED: SNI1 isoform X2 [Glycine max]
16	7.7–14.8	7329938–19538088	arahy.Tifrunner.gnm1.ann1.MU7GXS.1	--	hypothetical protein PHAVU_001G221400g [Phaseolus vulgaris]
16	7.7–14.8	7329938–19538088	arahy.Tifrunner.gnm1.ann1.HZ3A81.1	Biological Process: galactose metabolic process (GO:0006012);; Biological Process: response to cold (GO:0009409);; Biological Process: carbohydrate biosynthetic process (GO:0016051);; Molecular Function: inositol 3-alpha-galactosyltransferase activity (GO:0047216);;	hypothetical protein JCGZ_14070 [Jatropha curcas]
16	7.7–14.8	7329938–19538088	arahy.Tifrunner.gnm1.ann1.1WI4WZ.1	--	hypothetical protein glysoja_035489 [Glycine soja]
16	7.7–14.8	7329938–19538088	arahy.Tifrunner.gnm1.ann1.C9KHWR.2	Molecular Function: nucleotide binding (GO:0000166);; Molecular Function: pyrroline-5-carboxylate reductase activity (GO:0004735);; Cellular Component: cell wall (GO:0005618);; Cellular Component: cytoplasm (GO:0005737);; Biological Process: threonine catabolic process (GO:0006567);; Biological Process: oxidation-reduction process (GO:0055114);; Biological Process: L-proline biosynthetic process …	PREDICTED: pyrroline-5-carboxylate reductase-like [Glycine max]
16	7.7–14.8	7329938–19538088	arahy.Tifrunner.gnm1.ann1.ZS7YSR.2	Molecular Function: iron ion binding (GO:0005506);; Molecular Function: linoleate 13S-lipoxygenase activity (GO:0016165);; Molecular Function: transferase activity, transferring acyl groups (GO:0016746);; Biological Process: oxylipin biosynthetic process (GO:0031408);; Biological Process: oxidation-reduction process (GO:0055114);;	hypothetical protein PHAVU_006G091400g [Phaseolus vulgaris]
16	7.7–14.8	7329938–19538088	arahy.Tifrunner.gnm1.ann1.8AJ57P.5	Biological Process: metabolic process (GO:0008152);; Molecular Function: ligase activity (GO:0016874);;	Long chain acyl-CoA synthetase 1 [Glycine soja]
16	7.7–14.8	7329938–19538088	arahy.Tifrunner.gnm1.ann1.3MK9UG.1	Molecular Function: GTP binding (GO:0005525);; Cellular Component: vacuole (GO:0005773);; Cellular Component: Golgi-associated vesicle (GO:0005798);; Biological Process: small GTPase mediated signal transduction (GO:0007264);; Cellular Component: plastid (GO:0009536);;	unnamed protein product [Vitis vinifera]
16	7.7–14.8	7329938–19538088	arahy.Tifrunner.gnm1.ann1.CT32SR.1	Cellular Component: cytoplasm (GO:0005737);; Molecular Function: transferase activity, transferring acyl groups other than amino-acyl groups (GO:0016747);;	hypothetical protein PHAVU_001G217900g [Phaseolus vulgaris]
16	7.7–14.8	7329938–19538088	arahy.Tifrunner.gnm1.ann1.5W3L9W.1	--	Leucine-rich repeat receptor-like tyrosine-protein kinase [Glycine soja]
16	7.7–14.8	7329938–19538088	arahy.Tifrunner.gnm1.ann1.SUI2IU.4	--	unknown [Lotus japonicus]
16	7.7–14.8	7329938–19538088	arahy.Tifrunner.gnm1.ann1.QYSL7K.1	Molecular Function: proline-tRNA ligase activity (GO:0004827);; Molecular Function: ATP binding (GO:0005524);; Cellular Component: cytoplasm (GO:0005737);; Biological Process: prolyl-tRNA aminoacylation (GO:0006433);; Cellular Component: membrane (GO:0016020);;	hypothetical protein PHAVU_001G218300g [Phaseolus vulgaris]
16	7.7–14.8	7329938–19538088	arahy.Tifrunner.gnm1.ann1.0MQH7X.1	--	hypothetical protein MTR_7g090560 [Medicago truncatula]
16	7.7–14.8	7329938–19538088	arahy.Tifrunner.gnm1.ann1.DT9DNF.1	--	hypothetical protein PHAVU_001G134000g [Phaseolus vulgaris]
16	7.7–14.8	7329938–19538088	arahy.Tifrunner.gnm1.ann1.H9FWK3.1	--	PREDICTED: transcription factor ORG2-like [Glycine max]
16	7.7–14.8	7329938–19538088	arahy.Tifrunner.gnm1.ann1.72UXVZ.2	Molecular Function: carboxypeptidase activity (GO:0004180);; Cellular Component: vacuolar membrane (GO:0005774);; Cellular Component: endoplasmic reticulum (GO:0005783);; Cellular Component: Golgi apparatus (GO:0005794);; Biological Process: protein glycosylation (GO:0006486);; Biological Process: N-terminal protein myristoylation (GO:0006499);; Cellular Component: plant-type cell wall (GO:000950…	PREDICTED: nodal modulator 1-like [Glycine max]
16	7.7–14.8	7329938–19538088	arahy.Tifrunner.gnm1.ann1.V9PUN9.1	Molecular Function: catalytic activity (GO:0003824);; Biological Process: protein sumoylation (GO:0016925);;	unknown [Lotus japonicus]
16	7.7–14.8	7329938–19538088	arahy.Tifrunner.gnm1.ann1.72UXVZ.3	Molecular Function: carboxypeptidase activity (GO:0004180);; Cellular Component: vacuolar membrane (GO:0005774);; Cellular Component: endoplasmic reticulum (GO:0005783);; Cellular Component: Golgi apparatus (GO:0005794);; Biological Process: protein glycosylation (GO:0006486);; Biological Process: N-terminal protein myristoylation (GO:0006499);; Cellular Component: plant-type cell wall (GO:000950…	PREDICTED: nodal modulator 1-like [Glycine max]
16	7.7–14.8	7329938–19538088	arahy.Tifrunner.gnm1.ann1.TS3HWZ.3	Molecular Function: ATP binding (GO:0005524);; Biological Process: ATP catabolic process (GO:0006200);; Cellular Component: integral component of membrane (GO:0016021);; Molecular Function: 2-alkenal reductase [NAD(P)] activity (GO:0032440);; Molecular Function: ATPase activity, coupled to transmembrane movement of substances (GO:0042626);; Biological Process: transmembrane transport (GO:0055085)…	PREDICTED: ABC transporter C family member 14-like isoform X1 [Glycine max]
16	7.7–14.8	7329938–19538088	arahy.Tifrunner.gnm1.ann1.4U5A0V.2	Molecular Function: nucleotide binding (GO:0000166);; Molecular Function: RNA binding (GO:0003723);;	PREDICTED: CUGBP Elav-like family member 1-like [Glycine max]
16	7.7–14.8	7329938–19538088	arahy.Tifrunner.gnm1.ann1.D6MJAY.1	Molecular Function: sequence-specific DNA binding transcription factor activity (GO:0003700);; Biological Process: regulation of transcription, DNA-templated (GO:0006355);; Molecular Function: sequence-specific DNA binding (GO:0043565);;	Putative transcription factor PosF21 [Glycine soja]
16	7.7–14.8	7329938–19538088	arahy.Tifrunner.gnm1.ann1.9XGC9Z.2	Molecular Function: DNA binding (GO:0003677);; Molecular Function: ubiquitin-protein transferase activity (GO:0004842);; Molecular Function: zinc ion binding (GO:0008270);; Biological Process: protein ubiquitination (GO:0016567);;	PREDICTED: uncharacterized protein LOC100798107 isoform X1 [Glycine max]
16	7.7–14.8	7329938–19538088	arahy.Tifrunner.gnm1.ann1.19HZ0U.1	--	Putative disease resistance protein RGA1 [Glycine soja]
16	7.7–14.8	7329938–19538088	arahy.Tifrunner.gnm1.ann1.YI59MM.1	Molecular Function: protein serine/threonine phosphatase activity (GO:0004722);; Cellular Component: plasma membrane (GO:0005886);; Biological Process: metabolic process (GO:0008152);;	hypothetical protein PHAVU_001G226800g [Phaseolus vulgaris]
16	7.7–14.8	7329938–19538088	arahy.Tifrunner.gnm1.ann1.XYIS5G.1	--	Protein DEHYDRATION-INDUCED 19 like 3 [Glycine soja]
16	7.7–14.8	7329938–19538088	arahy.Tifrunner.gnm1.ann1.BC5R4P.1	Biological Process: cellular process (GO:0009987);;	PREDICTED: auxin response factor 2-like isoform X1 [Glycine max]
16	7.7–14.8	7329938–19538088	arahy.Tifrunner.gnm1.ann1.TE5HJ9.1	Molecular Function: GTP binding (GO:0005525);; Cellular Component: chloroplast (GO:0009507);; Biological Process: brassinosteroid mediated signaling pathway (GO:0009742);; Biological Process: mRNA modification (GO:0016556);; Biological Process: developmental process (GO:0032502);;	PREDICTED: nitric oxide-associated protein 1-like [Glycine max]
16	7.7–14.8	7329938–19538088	arahy.Tifrunner.gnm1.ann1.J7IQUN.1	--	DTW domain protein [Medicago truncatula]
16	7.7–14.8	7329938–19538088	arahy.Tifrunner.gnm1.ann1.Q9XEDT.1	Biological Process: metabolic process (GO:0008152);; Molecular Function: hydrolase activity (GO:0016787);;	hypothetical protein PHAVU_006G088600g [Phaseolus vulgaris]
16	7.7–14.8	7329938–19538088	arahy.Tifrunner.gnm1.ann1.QD816I.1	Molecular Function: exonuclease activity (GO:0004527);;	PREDICTED: exosome complex component RRP43-like [Glycine max]
16	7.7–14.8	7329938–19538088	arahy.Tifrunner.gnm1.ann1.QKV9FM.1	--	Transcription factor SPATULA [Medicago truncatula]
16	7.7–14.8	7329938–19538088	arahy.Tifrunner.gnm1.ann1.SUI2IU.3	Biological Process: mitotic G2 phase (GO:0000085);; Biological Process: double-strand break repair via homologous recombination (GO:0000724);; Biological Process: DNA replication initiation (GO:0006270);; Biological Process: regulation of DNA replication (GO:0006275);; Biological Process: DNA methylation (GO:0006306);; Biological Process: chromatin silencing (GO:0006342);; Biological Process: sis…	PREDICTED: SNI1 isoform X2 [Glycine max]
16	7.7–14.8	7329938–19538088	arahy.Tifrunner.gnm1.ann1.MV0Z6Q.1	Molecular Function: copper ion binding (GO:0005507);; Biological Process: lignin catabolic process (GO:0046274);; Cellular Component: apoplast (GO:0048046);; Molecular Function: hydroquinone:oxygen oxidoreductase activity (GO:0052716);; Biological Process: oxidation-reduction process (GO:0055114);;	unnamed protein product [Vitis vinifera]
16	7.7–14.8	7329938–19538088	arahy.Tifrunner.gnm1.ann1.SYXA4Q.1	Molecular Function: polygalacturonase activity (GO:0004650);; Cellular Component: extracellular region (GO:0005576);; Biological Process: carbohydrate metabolic process (GO:0005975);;	Polygalacturonase [Glycine soja]
16	7.7–14.8	7329938–19538088	arahy.Tifrunner.gnm1.ann1.Z3D6FW.2	Biological Process: mRNA modification (GO:0016556);; Molecular Function: transferase activity (GO:0016740);;	PREDICTED: heparan-alpha-glucosaminide N-acetyltransferase [Glycine max]
16	7.7–14.8	7329938–19538088	arahy.Tifrunner.gnm1.ann1.8I98WG.1	--	PREDICTED: uncharacterized protein LOC100798493 [Glycine max]
16	7.7–14.8	7329938–19538088	arahy.Tifrunner.gnm1.ann1.PHPT4F.3	Molecular Function: sequence-specific DNA binding transcription factor activity (GO:0003700);; Biological Process: regulation of transcription, DNA-templated (GO:0006355);; Molecular Function: sequence-specific DNA binding (GO:0043565);;	unknown [Lotus japonicus]
16	7.7–14.8	7329938–19538088	arahy.Tifrunner.gnm1.ann1.WFL4FE.1	--	PREDICTED: serrate RNA effector molecule homolog [Cucumis melo]
16	7.7–14.8	7329938–19538088	arahy.Tifrunner.gnm1.ann1.9GLC3X.1	Molecular Function: calcium ion binding (GO:0005509);; Cellular Component: plant-type vacuole membrane (GO:0009705);; Molecular Function: outward rectifier potassium channel activity (GO:0015271);; Cellular Component: integral component of membrane (GO:0016021);; Biological Process: potassium ion transmembrane transport (GO:0071805);;	PREDICTED: two-pore potassium channel 5-like [Glycine max]
16	7.7–14.8	7329938–19538088	arahy.Tifrunner.gnm1.ann1.UMM9A2.1	Molecular Function: protein serine/threonine phosphatase activity (GO:0004722);; Biological Process: protein dephosphorylation (GO:0006470);; Biological Process: response to stress (GO:0006950);; Molecular Function: metal ion binding (GO:0046872);;	hypothetical protein PHAVU_006G088900g [Phaseolus vulgaris]
16	7.7–14.8	7329938–19538088	arahy.Tifrunner.gnm1.ann1.MTQ0B2.1	Cellular Component: cell part (GO:0044464);;	hypothetical protein PHAVU_002G249700g [Phaseolus vulgaris]
16	7.7–14.8	7329938–19538088	arahy.Tifrunner.gnm1.ann1.GN2S36.1	Biological Process: carbohydrate metabolic process (GO:0005975);; Molecular Function: beta-glucosidase activity (GO:0008422);;	Putative beta-D-xylosidase 2 [Glycine soja]
16	7.7–14.8	7329938–19538088	arahy.Tifrunner.gnm1.ann1.NAX4N2.2	--	WD repeat-containing protein 6 [Glycine soja]
16	7.7–14.8	7329938–19538088	arahy.Tifrunner.gnm1.ann1.E95WBF.1	Molecular Function: thiamine diphosphokinase activity (GO:0004788);; Molecular Function: ATP binding (GO:0005524);; Biological Process: thiamine metabolic process (GO:0006772);; Biological Process: thiamine diphosphate biosynthetic process (GO:0009229);; Molecular Function: kinase activity (GO:0016301);; Biological Process: phosphorylation (GO:0016310);;	PREDICTED: thiamine pyrophosphokinase 2-like isoform X1 [Glycine max]
16	7.7–14.8	7329938–19538088	arahy.Tifrunner.gnm1.ann1.4WU8X7.1	--	stress up-regulated Nod 19 protein [Medicago truncatula]
16	7.7–14.8	7329938–19538088	arahy.Tifrunner.gnm1.ann1.WAX40B.1	--	PREDICTED: growth hormone-regulated TBC protein 1-like [Solanum lycopersicum]
16	7.7–14.8	7329938–19538088	arahy.Tifrunner.gnm1.ann1.LX9DGM.2	Biological Process: metabolic process (GO:0008152);; Molecular Function: phosphoglycolate phosphatase activity (GO:0008967);; Biological Process: response to arsenic-containing substance (GO:0046685);; Biological Process: photoperiodism, flowering (GO:0048573);;	PREDICTED: haloacid dehalogenase-like hydrolase domain-containing protein 3-like [Glycine max]
16	7.7–14.8	7329938–19538088	arahy.Tifrunner.gnm1.ann1.68N1MV.1	Biological Process: GPI anchor biosynthetic process (GO:0006506);; Cellular Component: integral component of membrane (GO:0016021);; Molecular Function: phosphatidylinositol N-acetylglucosaminyltransferase activity (GO:0017176);;	PREDICTED: phosphatidylinositol N-acetylglucosaminyltransferase subunit GPI1-like isoform X2 [Malus domestica]
16	7.7–14.8	7329938–19538088	arahy.Tifrunner.gnm1.ann1.79B2B8.2	Biological Process: response to stress (GO:0006950);; Biological Process: response to abiotic stimulus (GO:0009628);; Biological Process: anatomical structure morphogenesis (GO:0009653);; Biological Process: cellular component organization (GO:0016043);; Biological Process: cell growth (GO:0016049);; Molecular Function: hydrolase activity, acting on glycosyl bonds (GO:0016798);; Biological Proces…	cellulase homolog OR16pep precursor [Arabidopsis thaliana]
16	7.7–14.8	7329938–19538088	arahy.Tifrunner.gnm1.ann1.VGLH8G.3	Molecular Function: nucleotide binding (GO:0000166);; Cellular Component: microtubule cytoskeleton (GO:0015630);; Cellular Component: protein complex (GO:0043234);; Cellular Component: cytoskeletal part (GO:0044430);;	Kinesin-4 [Glycine soja]
16	7.7–14.8	7329938–19538088	arahy.Tifrunner.gnm1.ann1.QS4CJG.2	Molecular Function: actin binding (GO:0003779);; Biological Process: cytoskeleton organization (GO:0007010);;	PREDICTED: villin-2-like isoform X5 [Cicer arietinum]
16	7.7–14.8	7329938–19538088	arahy.Tifrunner.gnm1.ann1.8420TD.1	Biological Process: activation of MAPKK activity (GO:0000186);; Molecular Function: MAP kinase kinase kinase activity (GO:0004709);; Molecular Function: ATP binding (GO:0005524);;	Pto kinase interactor [Medicago truncatula]
16	7.7–14.8	7329938–19538088	arahy.Tifrunner.gnm1.ann1.HSF0DX.1	Biological Process: embryo development ending in seed dormancy (GO:0009793);;	PREDICTED: pentatricopeptide repeat-containing protein At2g41720-like [Glycine max]
16	7.7–14.8	7329938–19538088	arahy.Tifrunner.gnm1.ann1.U422EF.1	--	hypothetical protein PHAVU_007G067300g [Phaseolus vulgaris]
16	7.7–14.8	7329938–19538088	arahy.Tifrunner.gnm1.ann1.WL7IXW.1	--	DNA-binding protein [Medicago truncatula]
16	7.7–14.8	7329938–19538088	arahy.Tifrunner.gnm1.ann1.LJ4AFJ.2	Cellular Component: chloroplast thylakoid (GO:0009534);; Molecular Function: isomerase activity (GO:0016853);; Biological Process: cellular protein metabolic process (GO:0044267);; Cellular Component: thylakoid part (GO:0044436);;	unknown [Glycine max]
16	7.7–14.8	7329938–19538088	arahy.Tifrunner.gnm1.ann1.HQGJ2Y.1	Molecular Function: transferase activity, transferring glycosyl groups (GO:0016757);;	PREDICTED: protein O-linked-mannose beta-1,4-N-acetylglucosaminyltransferase 2-like [Glycine max]
16	7.7–14.8	7329938–19538088	arahy.Tifrunner.gnm1.ann1.N3PAVK.2	Molecular Function: RNA binding (GO:0003723);; Molecular Function: ATP binding (GO:0005524);; Cellular Component: nucleus (GO:0005634);; Molecular Function: ATP-dependent helicase activity (GO:0008026);; Molecular Function: zinc ion binding (GO:0008270);; Cellular Component: chloroplast stroma (GO:0009570);; Biological Process: embryo development ending in seed dormancy (GO:0009793);; Cellular Co…	PREDICTED: DEAD-box ATP-dependent RNA helicase 3, chloroplastic-like [Glycine max]
16	7.7–14.8	7329938–19538088	arahy.Tifrunner.gnm1.ann1.AJ9Z2K.2	Biological Process: regulation of mitotic cell cycle (GO:0007346);; Biological Process: protein transport (GO:0015031);;	PREDICTED: charged multivesicular body protein 7-like [Glycine max]
16	7.7–14.8	7329938–19538088	arahy.Tifrunner.gnm1.ann1.X8FT6R.4	--	PREDICTED: uncharacterized protein LOC103439537 [Malus domestica]
16	7.7–14.8	7329938–19538088	arahy.Tifrunner.gnm1.ann1.UTU5E4.1	Molecular Function: spermidine synthase activity (GO:0004766);; Biological Process: metabolic process (GO:0008152);;	unknown [Lotus japonicus]
16	7.7–14.8	7329938–19538088	arahy.Tifrunner.gnm1.ann1.V9CU8J.1	Molecular Function: enzyme inhibitor activity (GO:0004857);; Cellular Component: plant-type cell wall (GO:0009505);; Molecular Function: pectinesterase activity (GO:0030599);; Biological Process: cell wall modification (GO:0042545);; Biological Process: negative regulation of catalytic activity (GO:0043086);; Molecular Function: aspartyl esterase activity (GO:0045330);; Biological Process: pectin…	PREDICTED: putative pectinesterase/pectinesterase inhibitor 22 [Glycine max]
16	7.7–14.8	7329938–19538088	arahy.Tifrunner.gnm1.ann1.GG1WAR.1	Molecular Function: ATP binding (GO:0005524);; Biological Process: ATP catabolic process (GO:0006200);; Biological Process: fatty acid beta-oxidation (GO:0006635);; Biological Process: protein import into peroxisome matrix (GO:0016558);; Molecular Function: ATPase activity (GO:0016887);;	PREDICTED: peroxisome biogenesis protein 6-like [Cicer arietinum]
16	7.7–14.8	7329938–19538088	arahy.Tifrunner.gnm1.ann1.EBV7K6.1	Molecular Function: oxidoreductase activity (GO:0016491);; Biological Process: oxidation-reduction process (GO:0055114);;	PREDICTED: short-chain dehydrogenase reductase 3b-like [Glycine max]
16	7.7–14.8	7329938–19538088	arahy.Tifrunner.gnm1.ann1.VEL0RM.1	Molecular Function: transferase activity (GO:0016740);; Molecular Function: organic cyclic compound binding (GO:0097159);; Molecular Function: heterocyclic compound binding (GO:1901363);;	PREDICTED: uncharacterized protein LOC100807006 [Glycine max]
16	7.7–14.8	7329938–19538088	arahy.Tifrunner.gnm1.ann1.WQ06WL.1	Molecular Function: binding (GO:0005488);;	PREDICTED: zinc finger CCCH domain-containing protein 18-like isoform X2 [Glycine max]
16	7.7–14.8	7329938–19538088	arahy.Tifrunner.gnm1.ann1.7121P0.1	Molecular Function: ATP binding (GO:0005524);; Cellular Component: cytoplasm (GO:0005737);; Biological Process: DNA replication initiation (GO:0006270);; Biological Process: regulation of DNA replication (GO:0006275);; Biological Process: DNA methylation (GO:0006306);; Biological Process: mitotic nuclear division (GO:0007067);; Biological Process: cell proliferation (GO:0008283);; Biological Proc…	PREDICTED: serine/threonine-protein kinase haspin-like [Glycine max]
16	7.7–14.8	7329938–19538088	arahy.Tifrunner.gnm1.ann1.2Q7BCI.1	Molecular Function: inorganic anion exchanger activity (GO:0005452);; Biological Process: anion transport (GO:0006820);; Cellular Component: integral component of membrane (GO:0016021);;	PREDICTED: boron transporter 1-like [Glycine max]
16	7.7–14.8	7329938–19538088	arahy.Tifrunner.gnm1.ann1.Y2FERZ.2	Molecular Function: 3-oxoacyl-[acyl-carrier-protein] reductase (NADPH) activity (GO:0004316);; Biological Process: oxidation-reduction process (GO:0055114);;	PREDICTED: zerumbone synthase-like [Cicer arietinum]
16	7.7–14.8	7329938–19538088	arahy.Tifrunner.gnm1.ann1.U106PQ.1	--	hypothetical protein PHAVU_007G067300g [Phaseolus vulgaris]
16	7.7–14.8	7329938–19538088	arahy.Tifrunner.gnm1.ann1.24E10Z.1	--	PREDICTED: uncharacterized protein LOC101501619 isoform X2 [Cicer arietinum]
16	7.7–14.8	7329938–19538088	arahy.Tifrunner.gnm1.ann1.6MJ8Q6.1	Molecular Function: DNA binding (GO:0003677);; Molecular Function: sequence-specific DNA binding transcription factor activity (GO:0003700);; Cellular Component: nucleus (GO:0005634);; Biological Process: regulation of transcription, DNA-templated (GO:0006355);;	PREDICTED: AP2-like ethylene-responsive transcription factor At2g41710-like isoform X2 [Cicer arietinum]
16	7.7–14.8	7329938–19538088	arahy.Tifrunner.gnm1.ann1.1ZZR7L.1	--	ALG-2 interacting protein X [Glycine soja]
16	7.7–14.8	7329938–19538088	arahy.Tifrunner.gnm1.ann1.TIM68F.1	--	Endonuclease or glycosyl hydrolase with C2H2-type zinc finger domain, putative isoform 1 [Theobroma cacao]
16	7.7–14.8	7329938–19538088	arahy.Tifrunner.gnm1.ann1.3HRB74.1	Molecular Function: catalytic activity (GO:0003824);; Biological Process: metabolic process (GO:0008152);; Biological Process: response to karrikin (GO:0080167);;	PREDICTED: probable galactinol--sucrose galactosyltransferase 2-like isoform X1 [Glycine max]
16	7.7–14.8	7329938–19538088	arahy.Tifrunner.gnm1.ann1.UDDI5U.1	--	PREDICTED: pentatricopeptide repeat-containing protein At4g13650-like [Glycine max]
16	7.7–14.8	7329938–19538088	arahy.Tifrunner.gnm1.ann1.26UA7Y.1	Molecular Function: nucleic acid binding (GO:0003676);;	PREDICTED: flowering time control protein FCA-like isoform X2 [Glycine max]
16	7.7–14.8	7329938–19538088	arahy.Tifrunner.gnm1.ann1.C9KHWR.3	Biological Process: carotenoid biosynthetic process (GO:0016117);; Biological Process: carotene biosynthetic process (GO:0016120);; Molecular Function: oxidoreductase activity, acting on paired donors, with incorporation or reduction of molecular oxygen (GO:0016705);; Molecular Function: lycopene beta cyclase activity (GO:0045436);; Molecular Function: capsanthin synthase activity (GO:0052727);; …	hypothetical protein PHAVU_001G124400g [Phaseolus vulgaris]
16	7.7–14.8	7329938–19538088	arahy.Tifrunner.gnm1.ann1.D15G2D.1	--	WRKY transcription factor 68 [Gossypium hirsutum]
16	7.7–14.8	7329938–19538088	arahy.Tifrunner.gnm1.ann1.Z6UM0T.1	Cellular Component: nucleus (GO:0005634);; Biological Process: rRNA processing (GO:0006364);; Biological Process: tRNA metabolic process (GO:0006399);; Biological Process: chloroplast organization (GO:0009658);; Biological Process: embryo development ending in seed dormancy (GO:0009793);; Biological Process: thylakoid membrane organization (GO:0010027);; Biological Process: vegetative to reproduc…	PREDICTED: fructokinase-2-like [Cicer arietinum]
16	7.7–14.8	7329938–19538088	arahy.Tifrunner.gnm1.ann1.6AV2XZ.2	Biological Process: thylakoid membrane organization (GO:0010027);; Biological Process: photosystem II oxygen evolving complex assembly (GO:0010270);;	PREDICTED: protein LOW PSII ACCUMULATION 1, chloroplastic isoform X4 [Vitis vinifera]
16	7.7–14.8	7329938–19538088	arahy.Tifrunner.gnm1.ann1.DXX0FL.1	Molecular Function: binding (GO:0005488);; Molecular Function: oxidoreductase activity (GO:0016491);;	RecName: Full=Beta-amyrin 11-oxidase; AltName: Full=Cytochrome P450 88D6 [Glycyrrhiza uralensis]
16	7.7–14.8	7329938–19538088	arahy.Tifrunner.gnm1.ann1.UU7DQI.1	Biological Process: carotenoid biosynthetic process (GO:0016117);; Biological Process: carotene biosynthetic process (GO:0016120);; Molecular Function: oxidoreductase activity, acting on paired donors, with incorporation or reduction of molecular oxygen (GO:0016705);; Molecular Function: lycopene beta cyclase activity (GO:0045436);; Molecular Function: capsanthin synthase activity (GO:0052727);; …	hypothetical protein PHAVU_001G124400g [Phaseolus vulgaris]
16	7.7–14.8	7329938–19538088	arahy.Tifrunner.gnm1.ann1.M8MQLJ.3	Molecular Function: microtubule motor activity (GO:0003777);; Molecular Function: ATP binding (GO:0005524);; Cellular Component: kinesin complex (GO:0005871);; Cellular Component: microtubule (GO:0005874);; Biological Process: microtubule-based movement (GO:0007018);; Molecular Function: microtubule binding (GO:0008017);;	PREDICTED: kinesin-4-like isoform X3 [Glycine max]
16	7.7–14.8	7329938–19538088	arahy.Tifrunner.gnm1.ann1.RI5H0P.2	Molecular Function: signal transducer activity (GO:0004871);; Biological Process: signal transduction (GO:0007165);; Biological Process: response to light stimulus (GO:0009416);; Molecular Function: metal ion binding (GO:0046872);;	PREDICTED: zinc finger CCCH domain-containing protein 32-like isoform X1 [Glycine max]
16	7.7–14.8	7329938–19538088	arahy.Tifrunner.gnm1.ann1.F0QQQY.1	Biological Process: glycogen biosynthetic process (GO:0005978);; Molecular Function: glucose-1-phosphate adenylyltransferase activity (GO:0008878);; Cellular Component: chloroplast (GO:0009507);; Biological Process: starch biosynthetic process (GO:0019252);;	PREDICTED: glucose-1-phosphate adenylyltransferase large subunit 2, chloroplastic-like [Glycine max]
16	7.7–14.8	7329938–19538088	arahy.Tifrunner.gnm1.ann1.07YELL.1	Molecular Function: protein serine/threonine kinase activity (GO:0004674);; Molecular Function: ATP binding (GO:0005524);; Biological Process: protein phosphorylation (GO:0006468);;	hypothetical protein VITISV_037750 [Vitis vinifera]
16	7.7–14.8	7329938–19538088	arahy.Tifrunner.gnm1.ann1.F4981M.1	Molecular Function: signal transducer activity (GO:0004871);; Biological Process: signal transduction (GO:0007165);; Biological Process: response to light stimulus (GO:0009416);; Biological Process: pollen tube growth (GO:0009860);;	hypothetical protein PHAVU_007G165600g [Phaseolus vulgaris]
16	7.7–14.8	7329938–19538088	arahy.Tifrunner.gnm1.ann1.T7SU3A.1	--	PREDICTED: growth hormone-regulated TBC protein 1-like [Nelumbo nucifera]
16	7.7–14.8	7329938–19538088	arahy.Tifrunner.gnm1.ann1.7QYE8T.1	Molecular Function: oxidoreductase activity (GO:0016491);;	PREDICTED: 2-oxoglutarate-dependent dioxygenase AOP3-like [Glycine max]
16	7.7–14.8	7329938–19538088	arahy.Tifrunner.gnm1.ann1.T194AB.1	Molecular Function: calcium:sodium antiporter activity (GO:0005432);; Cellular Component: plasma membrane (GO:0005886);; Biological Process: high-affinity potassium ion import (GO:0010163);; Molecular Function: potassium ion transmembrane transporter activity (GO:0015079);; Cellular Component: integral component of membrane (GO:0016021);; Cellular Component: nuclear periphery (GO:0034399);; Biolo…	PREDICTED: cation/calcium exchanger 5-like isoform 1 [Glycine max]
16	7.7–14.8	7329938–19538088	arahy.Tifrunner.gnm1.ann1.7K4K4F.1	--	PREDICTED: uncharacterized protein LOC101505256 [Cicer arietinum]
16	7.7–14.8	7329938–19538088	arahy.Tifrunner.gnm1.ann1.FD543A.1	Biological Process: metabolic process (GO:0008152);; Molecular Function: hydrolase activity (GO:0016787);;	Epoxide hydrolase 2 [Glycine soja]
16	7.7–14.8	7329938–19538088	arahy.Tifrunner.gnm1.ann1.LSZ084.1	Molecular Function: protein serine/threonine kinase activity (GO:0004674);; Molecular Function: protein tyrosine kinase activity (GO:0004713);; Molecular Function: ATP binding (GO:0005524);; Biological Process: protein phosphorylation (GO:0006468);;	PREDICTED: serine/threonine-protein kinase PBS1-like [Cicer arietinum]
16	7.7–14.8	7329938–19538088	arahy.Tifrunner.gnm1.ann1.XETR8R.1	--	PREDICTED: protein FAM192A-like [Glycine max]
16	7.7–14.8	7329938–19538088	arahy.Tifrunner.gnm1.ann1.0F9TFU.1	Cellular Component: Ino80 complex (GO:0031011);;	PREDICTED: dentin sialophosphoprotein-like [Glycine max]
16	7.7–14.8	7329938–19538088	arahy.Tifrunner.gnm1.ann1.35VVQ3.1	Biological Process: response to molecule of fungal origin (GO:0002238);; Cellular Component: vacuole (GO:0005773);; Biological Process: response to stress (GO:0006950);;	uncharacterized protein LOC100306535 [Glycine max]
16	7.7–14.8	7329938–19538088	arahy.Tifrunner.gnm1.ann1.TIM68F.2	Cellular Component: integral component of membrane (GO:0016021);;	PREDICTED: probable sugar phosphate/phosphate translocator At3g17430-like [Glycine max]
16	7.7–14.8	7329938–19538088	arahy.Tifrunner.gnm1.ann1.LGEW2E.1	--	PREDICTED: ion channel CASTOR-like [Malus domestica]
16	7.7–14.8	7329938–19538088	arahy.Tifrunner.gnm1.ann1.8RZU3Q.1	--	PREDICTED: uncharacterized protein LOC101505647 [Cicer arietinum]
16	7.7–14.8	7329938–19538088	arahy.Tifrunner.gnm1.ann1.671AND.1	Molecular Function: protein serine/threonine kinase activity (GO:0004674);; Molecular Function: ATP binding (GO:0005524);; Biological Process: protein phosphorylation (GO:0006468);;	PREDICTED: receptor-like serine/threonine-protein kinase ALE2-like isoform X1 [Glycine max]
16	7.7–14.8	7329938–19538088	arahy.Tifrunner.gnm1.ann1.NAX4N2.3	--	PREDICTED: uncharacterized protein LOC100780968 isoform X1 [Glycine max]
16	7.7–14.8	7329938–19538088	arahy.Tifrunner.gnm1.ann1.M8MQLJ.2	Molecular Function: microtubule motor activity (GO:0003777);; Molecular Function: ATP binding (GO:0005524);; Cellular Component: kinesin complex (GO:0005871);; Cellular Component: microtubule (GO:0005874);; Biological Process: microtubule-based movement (GO:0007018);; Molecular Function: microtubule binding (GO:0008017);;	Kinesin-4 [Glycine soja]
16	7.7–14.8	7329938–19538088	arahy.Tifrunner.gnm1.ann1.CLFR23.1	Molecular Function: N,N-dimethylaniline monooxygenase activity (GO:0004499);; Molecular Function: flavin adenine dinucleotide binding (GO:0050660);; Molecular Function: NADP binding (GO:0050661);; Biological Process: oxidation-reduction process (GO:0055114);;	PREDICTED: probable indole-3-pyruvate monooxygenase YUCCA10-like [Cicer arietinum]
16	7.7–14.8	7329938–19538088	arahy.Tifrunner.gnm1.ann1.B484Q0.1	Biological Process: maltose metabolic process (GO:0000023);; Molecular Function: serine-type peptidase activity (GO:0008236);; Cellular Component: chloroplast thylakoid (GO:0009534);; Cellular Component: chloroplastic endopeptidase Clp complex (GO:0009840);; Cellular Component: chloroplast envelope (GO:0009941);; Biological Process: starch biosynthetic process (GO:0019252);;	hypothetical protein PHAVU_007G213700g [Phaseolus vulgaris]
16	7.7–14.8	7329938–19538088	arahy.Tifrunner.gnm1.ann1.37N44H.1	--	PREDICTED: paladin-like [Glycine max]
16	7.7–14.8	7329938–19538088	arahy.Tifrunner.gnm1.ann1.914CGH.3	Molecular Function: chorismate synthase activity (GO:0004107);; Cellular Component: nucleolus (GO:0005730);; Biological Process: N-terminal protein myristoylation (GO:0006499);; Biological Process: amino acid transport (GO:0006865);; Biological Process: aromatic amino acid family biosynthetic process (GO:0009073);; Biological Process: chorismate biosynthetic process (GO:0009423);; Cellular Compon…	PREDICTED: chorismate synthase 1, chloroplastic-like isoform X1 [Glycine max]
16	7.7–14.8	7329938–19538088	arahy.Tifrunner.gnm1.ann1.AJ9Z2K.1	--	PREDICTED: charged multivesicular body protein 7-like [Glycine max]
16	7.7–14.8	7329938–19538088	arahy.Tifrunner.gnm1.ann1.P9U5AG.1	Cellular Component: mitochondrial respiratory chain (GO:0005746);;	PREDICTED: cytochrome c oxidase subunit 5C-like isoform X1 [Glycine max]
16	7.7–14.8	7329938–19538088	arahy.Tifrunner.gnm1.ann1.NHE1TC.1	Cellular Component: membrane (GO:0016020);; Biological Process: vesicle-mediated transport (GO:0016192);;	PREDICTED: protein YIPF1 homolog [Cicer arietinum]
16	7.7–14.8	7329938–19538088	arahy.Tifrunner.gnm1.ann1.Z5FZN7.4	Cellular Component: chloroplast (GO:0009507);; Cellular Component: membrane (GO:0016020);;	Mitochondrial transcription termination factor family protein [Theobroma cacao]
16	7.7–14.8	7329938–19538088	arahy.Tifrunner.gnm1.ann1.KI1FZN.1	Cellular Component: cytosol (GO:0005829);; Biological Process: intracellular protein transport (GO:0006886);; Biological Process: ER to Golgi vesicle-mediated transport (GO:0006888);; Molecular Function: zinc ion binding (GO:0008270);; Cellular Component: COPII vesicle coat (GO:0030127);;	PREDICTED: protein transport protein SEC23 [Eucalyptus grandis]
16	7.7–14.8	7329938–19538088	arahy.Tifrunner.gnm1.ann1.BVXC9K.2	--	PREDICTED: NHL repeat-containing protein 2-like [Glycine max]
16	7.7–14.8	7329938–19538088	arahy.Tifrunner.gnm1.ann1.43A3FA.1	Biological Process: response to stress (GO:0006950);; Cellular Component: chloroplast (GO:0009507);; Molecular Function: zeaxanthin epoxidase [overall] activity (GO:0009540);; Biological Process: response to abiotic stimulus (GO:0009628);; Biological Process: abscisic acid biosynthetic process (GO:0009688);; Cellular Component: membrane (GO:0016020);; Molecular Function: zeaxanthin epoxidase acti…	Zeaxanthin epoxidase [Medicago truncatula]
16	7.7–14.8	7329938–19538088	arahy.Tifrunner.gnm1.ann1.X8FT6R.5	--	PREDICTED: uncharacterized protein LOC103940543 [Pyrus x bretschneideri]
16	7.7–14.8	7329938–19538088	arahy.Tifrunner.gnm1.ann1.6G1AZV.1	--	PREDICTED: homeobox protein LUMINIDEPENDENS-like [Glycine max]
16	7.7–14.8	7329938–19538088	arahy.Tifrunner.gnm1.ann1.N2G7N8.1	Molecular Function: heat shock protein binding (GO:0031072);;	PREDICTED: uncharacterized protein LOC100780594 [Glycine max]
16	7.7–14.8	7329938–19538088	arahy.Tifrunner.gnm1.ann1.X1BTJA.1	Biological Process: gibberellin metabolic process (GO:0009685);; Molecular Function: gibberellin 2-beta-dioxygenase activity (GO:0045543);; Molecular Function: metal ion binding (GO:0046872);;	PREDICTED: gibberellin 2-beta-dioxygenase 2-like [Glycine max]
16	7.7–14.8	7329938–19538088	arahy.Tifrunner.gnm1.ann1.4XXE1T.3	Molecular Function: polygalacturonase activity (GO:0004650);; Cellular Component: extracellular region (GO:0005576);; Biological Process: carbohydrate metabolic process (GO:0005975);;	PREDICTED: polygalacturonase At1g48100-like isoform X1 [Pyrus x bretschneideri]
16	7.7–14.8	7329938–19538088	arahy.Tifrunner.gnm1.ann1.2959SN.2	--	PREDICTED: uncharacterized protein LOC100817296 isoform X1 [Glycine max]
16	7.7–14.8	7329938–19538088	arahy.Tifrunner.gnm1.ann1.79B2B8.1	Molecular Function: binding (GO:0005488);; Molecular Function: oxidoreductase activity (GO:0016491);;	Peroxidase 3 [Glycine soja]
16	7.7–14.8	7329938–19538088	arahy.Tifrunner.gnm1.ann1.X1A7R1.1	Molecular Function: nucleotide binding (GO:0000166);; Molecular Function: RNA binding (GO:0003723);;	RNA-binding (RRM/RBD/RNP motif) family protein [Medicago truncatula]
16	7.7–14.8	7329938–19538088	arahy.Tifrunner.gnm1.ann1.N2A79V.1	Biological Process: organic substance biosynthetic process (GO:1901576);;	zinc finger protein CONSTANS-LIKE 13-like [Glycine max]
16	7.7–14.8	7329938–19538088	arahy.Tifrunner.gnm1.ann1.VLT6V3.1	--	PREDICTED: protein GAST1-like [Cicer arietinum]
16	7.7–14.8	7329938–19538088	arahy.Tifrunner.gnm1.ann1.YI59MM.3	Molecular Function: protein serine/threonine phosphatase activity (GO:0004722);; Cellular Component: plasma membrane (GO:0005886);; Biological Process: metabolic process (GO:0008152);;	hypothetical protein PHAVU_001G226800g [Phaseolus vulgaris]
16	7.7–14.8	7329938–19538088	arahy.Tifrunner.gnm1.ann1.YW08C0.1	Cellular Component: integral component of membrane (GO:0016021);;	hypothetical protein PHAVU_001G129500g [Phaseolus vulgaris]
16	7.7–14.8	7329938–19538088	arahy.Tifrunner.gnm1.ann1.F92JFJ.2	Molecular Function: Rab GTPase activator activity (GO:0005097);; Cellular Component: cytoplasm (GO:0005737);; Biological Process: actin filament-based movement (GO:0030048);; Biological Process: positive regulation of Rab GTPase activity (GO:0032851);; Biological Process: Golgi localization (GO:0051645);; Biological Process: mitochondrion localization (GO:0051646);; Biological Process: peroxisome…	PREDICTED: growth hormone-regulated TBC protein 1-like [Nelumbo nucifera]
16	7.7–14.8	7329938–19538088	arahy.Tifrunner.gnm1.ann1.X8FT6R.3	--	PREDICTED: uncharacterized protein LOC103940543 [Pyrus x bretschneideri]
16	7.7–14.8	7329938–19538088	arahy.Tifrunner.gnm1.ann1.5TT13I.1	--	PREDICTED: uncharacterized protein LOC104117601 [Nicotiana tomentosiformis]
16	7.7–14.8	7329938–19538088	arahy.Tifrunner.gnm1.ann1.NJI399.2	Molecular Function: metal ion binding (GO:0046872);;	PREDICTED: RING finger and CHY zinc finger domain-containing protein 1-like isoform X1 [Glycine max]
16	7.7–14.8	7329938–19538088	arahy.Tifrunner.gnm1.ann1.WY7AF9.1	--	PREDICTED: uncharacterized protein LOC100781101 [Glycine max]
16	7.7–14.8	7329938–19538088	arahy.Tifrunner.gnm1.ann1.65NHSX.1	--	hypothetical protein PHAVU_007G088100g [Phaseolus vulgaris]
16	7.7–14.8	7329938–19538088	arahy.Tifrunner.gnm1.ann1.W5HACJ.1	--	small nuclear ribonucleoprotein E [Brachypodium distachyon]
16	7.7–14.8	7329938–19538088	arahy.Tifrunner.gnm1.ann1.BQ15Q3.1	--	PREDICTED: putative disease resistance protein RGA1-like [Glycine max]
16	7.7–14.8	7329938–19538088	arahy.Tifrunner.gnm1.ann1.S47DRU.1	--	Pectinesterase [Medicago truncatula]
16	7.7–14.8	7329938–19538088	arahy.Tifrunner.gnm1.ann1.JSE0FL.1	Molecular Function: hydrolase activity, acting on glycosyl bonds (GO:0016798);;	glycoside hydrolase family 9 A6 [Gossypium hirsutum]
16	7.7–14.8	7329938–19538088	arahy.Tifrunner.gnm1.ann1.HF1TD9.1	Molecular Function: hydrolase activity, hydrolyzing O-glycosyl compounds (GO:0004553);; Biological Process: carbohydrate metabolic process (GO:0005975);;	PREDICTED: mannosylglycoprotein endo-beta-mannosidase-like isoform X1 [Glycine max]
16	7.7–14.8	7329938–19538088	arahy.Tifrunner.gnm1.ann1.C5I0M3.1	Cellular Component: membrane (GO:0016020);; Molecular Function: oxidoreductase activity (GO:0016491);; Molecular Function: metal ion binding (GO:0046872);;	RecName: Full=Beta-amyrin 11-oxidase; AltName: Full=Cytochrome P450 88D6 [Glycyrrhiza uralensis]
16	7.7–14.8	7329938–19538088	arahy.Tifrunner.gnm1.ann1.559R1C.1	--	PREDICTED: uncharacterized protein LOC100787565 [Glycine max]
16	7.7–14.8	7329938–19538088	arahy.Tifrunner.gnm1.ann1.Z9GIA8.1	--	hypothetical protein MTR_7g090930 [Medicago truncatula]
16	7.7–14.8	7329938–19538088	arahy.Tifrunner.gnm1.ann1.JTR2TE.1	Molecular Function: peroxidase activity (GO:0004601);; Biological Process: response to oxidative stress (GO:0006979);; Molecular Function: heme binding (GO:0020037);; Molecular Function: metal ion binding (GO:0046872);; Biological Process: oxidation-reduction process (GO:0055114);;	Peroxidase 3 [Glycine soja]
16	7.7–14.8	7329938–19538088	arahy.Tifrunner.gnm1.ann1.5WL870.2	Molecular Function: hydrolase activity (GO:0016787);;	PREDICTED: glucan endo-1,3-beta-glucosidase 1-like [Glycine max]
16	7.7–14.8	7329938–19538088	arahy.Tifrunner.gnm1.ann1.9H9EE5.2	--	Rab9 effector protein with kelch motifs [Glycine soja]
16	7.7–14.8	7329938–19538088	arahy.Tifrunner.gnm1.ann1.4E777D.1	Molecular Function: chitinase activity (GO:0004568);; Biological Process: carbohydrate metabolic process (GO:0005975);; Biological Process: chitin catabolic process (GO:0006032);; Biological Process: cell wall macromolecule catabolic process (GO:0016998);;	uncharacterized protein LOC100784196 precursor [Glycine max]
16	7.7–14.8	7329938–19538088	arahy.Tifrunner.gnm1.ann1.9C0JE8.1	Cellular Component: membrane (GO:0016020);; Molecular Function: oxidoreductase activity (GO:0016491);; Molecular Function: metal ion binding (GO:0046872);;	cytochrome P450 family 88 protein [Medicago truncatula]
16	7.7–14.8	7329938–19538088	arahy.Tifrunner.gnm1.ann1.36CNLM.1	--	PREDICTED: myosin-4-like isoformX1 [Glycine max]
16	7.7–14.8	7329938–19538088	arahy.Tifrunner.gnm1.ann1.6QLZ34.2	Molecular Function: nucleotide binding (GO:0000166);; Molecular Function: nucleic acid binding (GO:0003676);;	uncharacterized protein LOC100796900 [Glycine max]
16	7.7–14.8	7329938–19538088	arahy.Tifrunner.gnm1.ann1.LS5HQA.1	--	hypothetical protein PHAVU_001G134000g [Phaseolus vulgaris]
16	7.7–14.8	7329938–19538088	arahy.Tifrunner.gnm1.ann1.UMPL4K.1	--	PREDICTED: uncharacterized protein LOC103940543 [Pyrus x bretschneideri]
16	7.7–14.8	7329938–19538088	arahy.Tifrunner.gnm1.ann1.8YM3XA.1	--	PREDICTED: disease resistance protein RGA2-like isoform X2 [Glycine max]
16	7.7–14.8	7329938–19538088	arahy.Tifrunner.gnm1.ann1.01ACP3.1	--	PREDICTED: pentatricopeptide repeat-containing protein At1g80270, mitochondrial-like isoform X2 [Cicer arietinum]
16	7.7–14.8	7329938–19538088	arahy.Tifrunner.gnm1.ann1.7HV2PX.1	Molecular Function: actin binding (GO:0003779);; Cellular Component: nucleus (GO:0005634);; Cellular Component: F-actin capping protein complex (GO:0008290);; Biological Process: actin filament-based movement (GO:0030048);; Biological Process: Golgi localization (GO:0051645);; Biological Process: mitochondrion localization (GO:0051646);; Biological Process: actin filament capping (GO:0051693);; B…	F-actin-capping protein subunit alpha [Glycine soja]
16	7.7–14.8	7329938–19538088	arahy.Tifrunner.gnm1.ann1.UTP188.1	Molecular Function: hydrolase activity, acting on glycosyl bonds (GO:0016798);;	PREDICTED: beta-fructofuranosidase, soluble isoenzyme I-like [Glycine max]
16	7.7–14.8	7329938–19538088	arahy.Tifrunner.gnm1.ann1.88CVAX.1	Biological Process: regulation of transcription, DNA-templated (GO:0006355);;	PREDICTED: topless-related protein 3-like [Glycine max]
16	7.7–14.8	7329938–19538088	arahy.Tifrunner.gnm1.ann1.66HFQJ.1	Cellular Component: nucleus (GO:0005634);; Cellular Component: cytosol (GO:0005829);; Biological Process: glucose catabolic process (GO:0006007);; Biological Process: N-terminal protein myristoylation (GO:0006499);; Biological Process: protein import into nucleus (GO:0006606);; Biological Process: protein targeting to membrane (GO:0006612);; Biological Process: nucleotide transport (GO:0006862);;…	PREDICTED: importin subunit alpha [Vitis vinifera]
16	7.7–14.8	7329938–19538088	arahy.Tifrunner.gnm1.ann1.B6QDWV.1	--	PREDICTED: uncharacterized protein LOC100797677 [Glycine max]
16	7.7–14.8	7329938–19538088	arahy.Tifrunner.gnm1.ann1.BKN64C.1	Molecular Function: aminoacyl-tRNA hydrolase activity (GO:0004045);;	PREDICTED: chloroplastic group IIB intron splicing facilitator CRS2-B, chloroplastic [Cucumis melo]
16	7.7–14.8	7329938–19538088	arahy.Tifrunner.gnm1.ann1.SYXA4Q.2	Molecular Function: polygalacturonase activity (GO:0004650);; Cellular Component: extracellular region (GO:0005576);; Biological Process: carbohydrate metabolic process (GO:0005975);;	Polygalacturonase [Glycine soja]
16	7.7–14.8	7329938–19538088	arahy.Tifrunner.gnm1.ann1.DRB5KP.1	--	ethylene-responsive element binding factor 4 [Arachis hypogaea]
16	7.7–14.8	7329938–19538088	arahy.Tifrunner.gnm1.ann1.FSM3AC.1	--	PREDICTED: uncharacterized protein LOC100806598 [Glycine max]
16	7.7–14.8	7329938–19538088	arahy.Tifrunner.gnm1.ann1.EH5PSR.1	--	PREDICTED: cyclin-P3-1-like [Glycine max]
16	7.7–14.8	7329938–19538088	arahy.Tifrunner.gnm1.ann1.H9UV17.4	Biological Process: carbohydrate transport (GO:0008643);; Molecular Function: carbohydrate transmembrane transporter activity (GO:0015144);; Cellular Component: integral component of membrane (GO:0016021);; Molecular Function: oxidoreductase activity (GO:0016491);; Biological Process: transmembrane transport (GO:0055085);;	hypothetical protein PHAVU_006G095200g [Phaseolus vulgaris]
16	7.7–14.8	7329938–19538088	arahy.Tifrunner.gnm1.ann1.H7FQDY.1	Molecular Function: ubiquitin-protein transferase activity (GO:0004842);; Biological Process: toxin catabolic process (GO:0009407);; Biological Process: protein ubiquitination (GO:0016567);;	PREDICTED: F-box/LRR-repeat protein 3-like [Glycine max]
16	7.7–14.8	7329938–19538088	arahy.Tifrunner.gnm1.ann1.X2DQ6L.1	--	GPI-anchored protein, putative [Medicago truncatula]
16	7.7–14.8	7329938–19538088	arahy.Tifrunner.gnm1.ann1.8AJ57P.4	Biological Process: metabolic process (GO:0008152);; Molecular Function: ligase activity (GO:0016874);;	Long chain acyl-CoA synthetase 1 [Glycine soja]
16	7.7–14.8	7329938–19538088	arahy.Tifrunner.gnm1.ann1.3Q6I1N.1	Biological Process: response to stress (GO:0006950);;	PREDICTED: universal stress protein MJ0531-like [Cicer arietinum]
16	7.7–14.8	7329938–19538088	arahy.Tifrunner.gnm1.ann1.20HJGU.1	Molecular Function: DNA binding (GO:0003677);; Molecular Function: DNA topoisomerase type II (ATP-hydrolyzing) activity (GO:0003918);; Molecular Function: ATP binding (GO:0005524);; Cellular Component: chromosome (GO:0005694);; Cellular Component: mitochondrion (GO:0005739);; Biological Process: DNA topological change (GO:0006265);; Cellular Component: chloroplast (GO:0009507);;	PREDICTED: DNA gyrase subunit B, chloroplastic/mitochondrial-like [Cicer arietinum]
16	7.7–14.8	7329938–19538088	arahy.Tifrunner.gnm1.ann1.X07PWR.2	--	PREDICTED: RING-H2 finger protein ATL65-like [Glycine max]
16	7.7–14.8	7329938–19538088	arahy.Tifrunner.gnm1.ann1.FE8GQY.4	Molecular Function: binding (GO:0005488);;	Protein ALWAYS EARLY 3 [Glycine soja]
16	7.7–14.8	7329938–19538088	arahy.Tifrunner.gnm1.ann1.6MJ8Q6.3	Molecular Function: DNA binding (GO:0003677);; Molecular Function: sequence-specific DNA binding transcription factor activity (GO:0003700);; Cellular Component: nucleus (GO:0005634);; Biological Process: regulation of transcription, DNA-templated (GO:0006355);;	PREDICTED: AP2-like ethylene-responsive transcription factor At2g41710-like isoform X2 [Cicer arietinum]
16	7.7–14.8	7329938–19538088	arahy.Tifrunner.gnm1.ann1.7ZK9KC.1	Molecular Function: calcium ion binding (GO:0005509);; Cellular Component: chloroplast thylakoid membrane (GO:0009535);; Cellular Component: chloroplast thylakoid lumen (GO:0009543);; Cellular Component: chloroplast stroma (GO:0009570);; Cellular Component: photosystem II oxygen evolving complex (GO:0009654);; Biological Process: photosynthesis (GO:0015979);; Cellular Component: extrinsic compone…	PREDICTED: psbP domain-containing protein 1, chloroplastic-like [Glycine max]
16	7.7–14.8	7329938–19538088	arahy.Tifrunner.gnm1.ann1.X6L8L6.1	Molecular Function: phosphorelay sensor kinase activity (GO:0000155);; Molecular Function: ATP binding (GO:0005524);; Cellular Component: endoplasmic reticulum (GO:0005783);; Biological Process: negative regulation of ethylene-activated signaling pathway (GO:0010105);; Cellular Component: membrane (GO:0016020);; Biological Process: peptidyl-histidine phosphorylation (GO:0018106);; Biological Proc…	PREDICTED: ethylene response sensor 1-like isoform X1 [Cicer arietinum]
16	7.7–14.8	7329938–19538088	arahy.Tifrunner.gnm1.ann1.2959SN.1	--	PREDICTED: uncharacterized protein LOC100817296 isoform X1 [Glycine max]
16	7.7–14.8	7329938–19538088	arahy.Tifrunner.gnm1.ann1.L7YJN9.1	Molecular Function: nucleic acid binding (GO:0003676);; Molecular Function: ATP binding (GO:0005524);; Molecular Function: ATP-dependent helicase activity (GO:0008026);;	PREDICTED: probable pre-mRNA-splicing factor ATP-dependent RNA helicase-like [Glycine max]
16	7.7–14.8	7329938–19538088	arahy.Tifrunner.gnm1.ann1.6AV2XZ.1	Biological Process: thylakoid membrane organization (GO:0010027);; Biological Process: photosystem II oxygen evolving complex assembly (GO:0010270);;	PREDICTED: uncharacterized protein LOC100784188 isoform X1 [Glycine max]
16	7.7–14.8	7329938–19538088	arahy.Tifrunner.gnm1.ann1.0AC10P.1	Cellular Component: condensin complex (GO:0000796);; Biological Process: cytokinesis (GO:0000910);; Cellular Component: nucleus (GO:0005634);; Biological Process: microtubule-based process (GO:0007017);; Biological Process: mitotic chromosome condensation (GO:0007076);; Biological Process: epidermal cell fate specification (GO:0009957);;	PREDICTED: condensin complex subunit 1-like isoform X2 [Glycine max]
16	7.7–14.8	7329938–19538088	arahy.Tifrunner.gnm1.ann1.2Q7BCI.2	Molecular Function: inorganic anion exchanger activity (GO:0005452);; Biological Process: anion transport (GO:0006820);; Cellular Component: integral component of membrane (GO:0016021);;	PREDICTED: boron transporter 1-like [Glycine max]
16	7.7–14.8	7329938–19538088	arahy.Tifrunner.gnm1.ann1.N8WRPV.1	--	methyltransferase family protein, putative [Medicago truncatula]
16	7.7–14.8	7329938–19538088	arahy.Tifrunner.gnm1.ann1.4T2FL2.1	Molecular Function: translation initiation factor activity (GO:0003743);; Molecular Function: GTPase activity (GO:0003924);; Molecular Function: GTP binding (GO:0005525);; Cellular Component: intracellular (GO:0005622);; Biological Process: GTP catabolic process (GO:0006184);; Biological Process: translational initiation (GO:0006413);; Biological Process: nucleotide biosynthetic process (GO:00091…	PREDICTED: translation initiation factor IF-2-like isoform X1 [Cicer arietinum]
16	7.7–14.8	7329938–19538088	arahy.Tifrunner.gnm1.ann1.N5VKEN.1	--	Patatin group A-3 [Morus notabilis]
16	7.7–14.8	7329938–19538088	arahy.Tifrunner.gnm1.ann1.5X6IC7.1	Molecular Function: binding (GO:0005488);; Molecular Function: oxidoreductase activity (GO:0016491);;	Peroxidase 3 [Glycine soja]
16	7.7–14.8	7329938–19538088	arahy.Tifrunner.gnm1.ann1.S1HWUN.2	Molecular Function: ATP binding (GO:0005524);; Cellular Component: plasma membrane (GO:0005886);; Biological Process: anatomical structure morphogenesis (GO:0009653);; Biological Process: pollination (GO:0009856);; Biological Process: cellular component organization (GO:0016043);; Molecular Function: 1-phosphatidylinositol-4-phosphate 5-kinase activity (GO:0016308);; Biological Process: single-or…	hypothetical protein PHAVU_001G123800g [Phaseolus vulgaris]
16	7.7–14.8	7329938–19538088	arahy.Tifrunner.gnm1.ann1.R41K8Z.1	--	PREDICTED: uncharacterized protein LOC100805759 isoform X2 [Glycine max]
16	7.7–14.8	7329938–19538088	arahy.Tifrunner.gnm1.ann1.I9CJRL.2	--	hypothetical protein PHAVU_001G130100g [Phaseolus vulgaris]
16	7.7–14.8	7329938–19538088	arahy.Tifrunner.gnm1.ann1.0US4Y3.1	Molecular Function: lyase activity (GO:0016829);; Biological Process: cellular metabolic process (GO:0044237);; Biological Process: organic substance biosynthetic process (GO:1901576);;	PREDICTED: strictosidine synthase 1-like [Glycine max]
16	7.7–14.8	7329938–19538088	arahy.Tifrunner.gnm1.ann1.00ZDTM.1	Molecular Function: cysteine-type endopeptidase activity (GO:0004197);; Biological Process: proteolysis (GO:0006508);; Biological Process: regulation of catalytic activity (GO:0050790);;	PREDICTED: cathepsin B [Glycine max]
16	7.7–14.8	7329938–19538088	arahy.Tifrunner.gnm1.ann1.GVWN9Y.1	Cellular Component: mitochondrion (GO:0005739);; Molecular Function: methyltransferase activity (GO:0008168);; Biological Process: toxin catabolic process (GO:0009407);; Biological Process: response to cyclopentenone (GO:0010583);; Biological Process: methylation (GO:0032259);; Biological Process: response to cadmium ion (GO:0046686);;	embryo-abundant protein EMB [Arachis hypogaea]
16	7.7–14.8	7329938–19538088	arahy.Tifrunner.gnm1.ann1.T7SU3A.2	Molecular Function: Rab GTPase activator activity (GO:0005097);; Biological Process: positive regulation of Rab GTPase activity (GO:0032851);;	PREDICTED: growth hormone-regulated TBC protein 1-like [Nelumbo nucifera]
16	7.7–14.8	7329938–19538088	arahy.Tifrunner.gnm1.ann1.86SZEE.1	Cellular Component: chloroplast (GO:0009507);; Biological Process: cellular cation homeostasis (GO:0030003);; Biological Process: divalent metal ion transport (GO:0070838);;	hypothetical protein glysoja_022716 [Glycine soja]
16	7.7–14.8	7329938–19538088	arahy.Tifrunner.gnm1.ann1.DHC6FB.1	Biological Process: DNA damage checkpoint (GO:0000077);; Biological Process: regulation of DNA repair (GO:0006282);; Molecular Function: hydrolase activity (GO:0016787);; Cellular Component: checkpoint clamp complex (GO:0030896);;	cell cycle checkpoint control RAD9A-like protein [Medicago truncatula]
16	7.7–14.8	7329938–19538088	arahy.Tifrunner.gnm1.ann1.EN33GJ.2	--	PREDICTED: protein DEHYDRATION-INDUCED 19 homolog 3-like isoform X2 [Glycine max]
16	7.7–14.8	7329938–19538088	arahy.Tifrunner.gnm1.ann1.8IS92U.1	--	PREDICTED: uncharacterized protein At4g18490-like [Glycine max]
16	7.7–14.8	7329938–19538088	arahy.Tifrunner.gnm1.ann1.SFU112.2	Biological Process: microtubule cytoskeleton organization (GO:0000226);; Biological Process: cytokinesis by cell plate formation (GO:0000911);; Molecular Function: microtubule motor activity (GO:0003777);; Molecular Function: ATP binding (GO:0005524);; Cellular Component: kinesin complex (GO:0005871);; Cellular Component: microtubule (GO:0005874);; Biological Process: chromatin silencing (GO:0006…	PREDICTED: kinesin-4-like [Glycine max]
16	7.7–14.8	7329938–19538088	arahy.Tifrunner.gnm1.ann1.T110QE.1	Cellular Component: cytoplasm (GO:0005737);; Biological Process: tRNA processing (GO:0008033);;	cytoplasmic tRNA 2-thiolation protein [Medicago truncatula]
16	7.7–14.8	7329938–19538088	arahy.Tifrunner.gnm1.ann1.J3YIB3.1	Molecular Function: DNA binding (GO:0003677);; Molecular Function: ubiquitin-protein transferase activity (GO:0004842);; Molecular Function: zinc ion binding (GO:0008270);; Biological Process: protein ubiquitination (GO:0016567);;	PREDICTED: uncharacterized protein LOC100798107 isoform X1 [Glycine max]
16	7.7–14.8	7329938–19538088	arahy.Tifrunner.gnm1.ann1.K6PBMX.1	--	hypothetical protein PHAVU_008G0752000g, partial [Phaseolus vulgaris]
16	7.7–14.8	7329938–19538088	arahy.Tifrunner.gnm1.ann1.9H9EE5.1	--	Rab9 effector protein with kelch motifs [Glycine soja]
16	7.7–14.8	7329938–19538088	arahy.Tifrunner.gnm1.ann1.M3U15Z.1	Cellular Component: nucleosome (GO:0000786);; Molecular Function: DNA binding (GO:0003677);; Cellular Component: nucleolus (GO:0005730);; Biological Process: nucleosome assembly (GO:0006334);; Molecular Function: protein heterodimerization activity (GO:0046982);;	Histone H2AX [Glycine soja]
16	7.7–14.8	7329938–19538088	arahy.Tifrunner.gnm1.ann1.3B4RP4.2	Cellular Component: endoplasmic reticulum lumen (GO:0005788);; Cellular Component: plasma membrane (GO:0005886);; Biological Process: protein folding (GO:0006457);; Biological Process: ER-nucleus signaling pathway (GO:0006984);; Biological Process: response to heat (GO:0009408);; Biological Process: systemic acquired resistance (GO:0009627);; Biological Process: response to high light intensity (…	PREDICTED: dnaJ homolog subfamily B member 11-like [Glycine max]
16	7.7–14.8	7329938–19538088	arahy.Tifrunner.gnm1.ann1.VP249T.1	Molecular Function: kinase activity (GO:0016301);; Biological Process: phosphorylation (GO:0016310);; Cellular Component: intracellular membrane-bounded organelle (GO:0043231);;	hypothetical protein PHAVU_006G183300g [Phaseolus vulgaris]
16	7.7–14.8	7329938–19538088	arahy.Tifrunner.gnm1.ann1.766E3J.1	Molecular Function: transporter activity (GO:0005215);; Biological Process: protein N-linked glycosylation (GO:0006487);; Biological Process: intracellular protein transport (GO:0006886);; Biological Process: ER to Golgi vesicle-mediated transport (GO:0006888);; Molecular Function: zinc ion binding (GO:0008270);; Biological Process: positive regulation of cell proliferation (GO:0008284);; Cellula…	Protein transport protein Sec24-like [Glycine soja]
16	7.7–14.8	7329938–19538088	arahy.Tifrunner.gnm1.ann1.ECLV29.3	Biological Process: karyogamy (GO:0000741);; Molecular Function: calmodulin binding (GO:0005516);; Molecular Function: ATP binding (GO:0005524);; Cellular Component: cytosol (GO:0005829);; Cellular Component: plasma membrane (GO:0005886);; Biological Process: gluconeogenesis (GO:0006094);; Biological Process: ATP catabolic process (GO:0006200);; Biological Process: fatty acid beta-oxidation (GO:0…	26S protease regulatory subunit 6A like A [Glycine soja]
16	7.7–14.8	7329938–19538088	arahy.Tifrunner.gnm1.ann1.WISN8Q.1	Cellular Component: nucleus (GO:0005634);; Biological Process: regulation of transcription, DNA-templated (GO:0006355);; Biological Process: gravitropism (GO:0009630);; Biological Process: auxin-activated signaling pathway (GO:0009734);; Biological Process: somatic embryogenesis (GO:0010262);; Molecular Function: protein dimerization activity (GO:0046983);; Biological Process: root development (G…	auxin-responsive AUX/IAA family protein [Medicago truncatula]
16	7.7–14.8	7329938–19538088	arahy.Tifrunner.gnm1.ann1.4942C7.1	Molecular Function: signal transducer activity (GO:0004871);; Biological Process: phosphatidylinositol biosynthetic process (GO:0006661);; Biological Process: signal transduction (GO:0007165);; Biological Process: response to light stimulus (GO:0009416);;	PREDICTED: uncharacterized protein LOC100787565 [Glycine max]
16	7.7–14.8	7329938–19538088	arahy.Tifrunner.gnm1.ann1.2SF5UF.1	Molecular Function: ATP binding (GO:0005524);; Biological Process: ATP catabolic process (GO:0006200);; Cellular Component: integral component of membrane (GO:0016021);; Molecular Function: ATPase activity, coupled to transmembrane movement of substances (GO:0042626);; Biological Process: transmembrane transport (GO:0055085);;	ABC transporter B family member 4 [Glycine soja]
16	7.7–14.8	7329938–19538088	arahy.Tifrunner.gnm1.ann1.KE246N.2	--	hypothetical protein PHAVU_003G248100g [Phaseolus vulgaris]
16	7.7–14.8	7329938–19538088	arahy.Tifrunner.gnm1.ann1.K90Y16.1	--	PREDICTED: uncharacterized protein LOC101510029 [Cicer arietinum]
16	7.7–14.8	7329938–19538088	arahy.Tifrunner.gnm1.ann1.0F9TFU.2	Cellular Component: Ino80 complex (GO:0031011);;	PREDICTED: dentin sialophosphoprotein-like [Glycine max]
16	7.7–14.8	7329938–19538088	arahy.Tifrunner.gnm1.ann1.0R76NZ.2	Molecular Function: hydrolase activity, hydrolyzing O-glycosyl compounds (GO:0004553);; Biological Process: carbohydrate metabolic process (GO:0005975);;	PREDICTED: mannosylglycoprotein endo-beta-mannosidase-like isoform X1 [Glycine max]
16	7.7–14.8	7329938–19538088	arahy.Tifrunner.gnm1.ann1.J8QFHP.1	Molecular Function: structural constituent of ribosome (GO:0003735);; Cellular Component: nucleolus (GO:0005730);; Cellular Component: plasma membrane (GO:0005886);; Biological Process: translation (GO:0006412);; Cellular Component: cytosolic large ribosomal subunit (GO:0022625);;	PREDICTED: 60S ribosomal protein L22-2-like [Populus euphratica]
16	7.7–14.8	7329938–19538088	arahy.Tifrunner.gnm1.ann1.H2KMJ2.1	--	PREDICTED: uncharacterized protein LOC102661068 [Glycine max]
16	7.7–14.8	7329938–19538088	arahy.Tifrunner.gnm1.ann1.K3SJ5I.1	--	uncharacterized protein LOC100306596 [Glycine max]
16	7.7–14.8	7329938–19538088	arahy.Tifrunner.gnm1.ann1.E1ZLD6.1	--	hypothetical protein PHAVU_001G213900g [Phaseolus vulgaris]
16	7.7–14.8	7329938–19538088	arahy.Tifrunner.gnm1.ann1.KD6P16.1	Biological Process: nuclear-transcribed mRNA catabolic process (GO:0000956);; Molecular Function: DNA binding (GO:0003677);; Molecular Function: helicase activity (GO:0004386);; Molecular Function: ATP binding (GO:0005524);; Biological Process: DNA methylation (GO:0006306);; Biological Process: methylation-dependent chromatin silencing (GO:0006346);; Biological Process: cell-cell signaling (GO:00…	PREDICTED: DNA helicase INO80-like isoform 1 [Glycine max]
16	7.7–14.8	7329938–19538088	arahy.Tifrunner.gnm1.ann1.DK59KL.1	--	PREDICTED: myosin-2 heavy chain, non muscle-like isoform X2 [Glycine max]
16	7.7–14.8	7329938–19538088	arahy.Tifrunner.gnm1.ann1.GMFP2F.1	--	PREDICTED: putative invertase inhibitor-like [Glycine max]
16	7.7–14.8	7329938–19538088	arahy.Tifrunner.gnm1.ann1.IRZ7G5.1	Biological Process: transcription, DNA-templated (GO:0006351);; Biological Process: fatty acid biosynthetic process (GO:0006633);; Biological Process: coenzyme metabolic process (GO:0006732);; Biological Process: sulfur compound metabolic process (GO:0006790);; Biological Process: phosphate-containing compound metabolic process (GO:0006796);; Biological Process: response to stress (GO:0006950);; …	unknown [Lotus japonicus]
16	7.7–14.8	7329938–19538088	arahy.Tifrunner.gnm1.ann1.EM2PZ4.1	Molecular Function: DNA binding (GO:0003677);; Molecular Function: DNA-directed RNA polymerase activity (GO:0003899);; Cellular Component: mitochondrion (GO:0005739);; Biological Process: transcription, DNA-templated (GO:0006351);; Cellular Component: chloroplast (GO:0009507);; Cellular Component: thylakoid membrane (GO:0042651);;	PREDICTED: DNA-directed RNA polymerase 2, chloroplastic/mitochondrial-like isoform X2 [Cicer arietinum]
16	7.7–14.8	7329938–19538088	arahy.Tifrunner.gnm1.ann1.NJI399.3	Molecular Function: zinc ion binding (GO:0008270);; Biological Process: virus induced gene silencing (GO:0009616);; Biological Process: vegetative phase change (GO:0010050);;	zinc finger protein, putative [Ricinus communis]
16	7.7–14.8	7329938–19538088	arahy.Tifrunner.gnm1.ann1.Z5FZN7.2	Molecular Function: catalytic activity (GO:0003824);; Biological Process: metabolic process (GO:0008152);; Cellular Component: chloroplast (GO:0009507);;	cold-induced thioredoxin domain-containing protein [Ammopiptanthus mongolicus]
16	7.7–14.8	7329938–19538088	arahy.Tifrunner.gnm1.ann1.1G1J9V.1	--	uncharacterized protein LOC100306373 [Glycine max]
16	7.7–14.8	7329938–19538088	arahy.Tifrunner.gnm1.ann1.18RKPD.1	--	PREDICTED: uncharacterized protein LOC102666817 isoform X9 [Glycine max]
16	7.7–14.8	7329938–19538088	arahy.Tifrunner.gnm1.ann1.Y7FF37.1	--	PREDICTED: probable inactive serine/threonine-protein kinase fnkC-like [Glycine max]
16	7.7–14.8	7329938–19538088	arahy.Tifrunner.gnm1.ann1.E948KA.1	--	hypothetical protein PHAVU_001G221600g [Phaseolus vulgaris]
16	7.7–14.8	7329938–19538088	arahy.Tifrunner.gnm1.ann1.Y4B2Z0.1	--	hypothetical protein PHAVU_006G094000g [Phaseolus vulgaris]
16	7.7–14.8	7329938–19538088	arahy.Tifrunner.gnm1.ann1.VZJ6HJ.1	Cellular Component: chloroplast (GO:0009507);; Molecular Function: zeaxanthin epoxidase [overall] activity (GO:0009540);; Biological Process: abscisic acid biosynthetic process (GO:0009688);; Cellular Component: membrane (GO:0016020);; Molecular Function: zeaxanthin epoxidase activity (GO:0052662);; Molecular Function: antheraxanthin epoxidase activity (GO:0052663);; Biological Process: oxidation…	hypothetical protein PHAVU_002G018700g [Phaseolus vulgaris]
16	7.7–14.8	7329938–19538088	arahy.Tifrunner.gnm1.ann1.374HIW.1	Biological Process: protein folding (GO:0006457);; Biological Process: response to stress (GO:0006950);; Molecular Function: heat shock protein binding (GO:0031072);;	PREDICTED: DnaJ-like protein isoform X1 [Glycine max]
16	7.7–14.8	7329938–19538088	arahy.Tifrunner.gnm1.ann1.Y505N2.1	Molecular Function: electron carrier activity (GO:0009055);; Molecular Function: protein disulfide oxidoreductase activity (GO:0015035);; Biological Process: cell redox homeostasis (GO:0045454);;	hypothetical protein PHAVU_001G203300g [Phaseolus vulgaris]
16	7.7–14.8	7329938–19538088	arahy.Tifrunner.gnm1.ann1.QVF5JZ.3	Cellular Component: mitochondrion (GO:0005739);; Biological Process: tRNA processing (GO:0008033);; Molecular Function: tRNA (guanine-N1-)-methyltransferase activity (GO:0009019);; Biological Process: flower development (GO:0009908);; Biological Process: methylation (GO:0032259);; Biological Process: macromolecule modification (GO:0043412);;	PREDICTED: tRNA (guanine(37)-N1)-methyltransferase 2-like isoform X1 [Glycine max]
16	7.7–14.8	7329938–19538088	arahy.Tifrunner.gnm1.ann1.TET457.1	Molecular Function: protein serine/threonine kinase activity (GO:0004674);; Molecular Function: ATP binding (GO:0005524);; Biological Process: protein phosphorylation (GO:0006468);;	PREDICTED: mitogen-activated protein kinase kinase kinase ANP1-like [Cicer arietinum]
16	7.7–14.8	7329938–19538088	arahy.Tifrunner.gnm1.ann1.5WL870.1	Molecular Function: hydrolase activity (GO:0016787);;	PREDICTED: glucan endo-1,3-beta-glucosidase 1-like [Glycine max]
16	7.7–14.8	7329938–19538088	arahy.Tifrunner.gnm1.ann1.4AME8L.1	Biological Process: cellular response to extracellular stimulus (GO:0031668);; Biological Process: cellular response to stress (GO:0033554);;	PREDICTED: autophagy-related protein 18h-like isoform X2 [Glycine max]
16	7.7–14.8	7329938–19538088	arahy.Tifrunner.gnm1.ann1.KD6WCB.1	Molecular Function: ATP binding (GO:0005524);; Biological Process: sterol biosynthetic process (GO:0016126);; Molecular Function: kinase activity (GO:0016301);; Biological Process: phosphorylation (GO:0016310);; Biological Process: pentacyclic triterpenoid biosynthetic process (GO:0019745);;	PREDICTED: phosphomevalonate kinase-like isoform X3 [Glycine max]
16	7.7–14.8	7329938–19538088	arahy.Tifrunner.gnm1.ann1.IS0I2T.1	--	Protein notum like [Glycine soja]
16	7.7–14.8	7329938–19538088	arahy.Tifrunner.gnm1.ann1.1W5XG7.1	Cellular Component: Golgi apparatus (GO:0005794);; Biological Process: protein secretion (GO:0009306);;	PREDICTED: synaptotagmin-2-like isoform X2 [Cicer arietinum]
16	7.7–14.8	7329938–19538088	arahy.Tifrunner.gnm1.ann1.HMQ04Z.1	--	PREDICTED: uncharacterized protein LOC100820346 isoform X1 [Glycine max]
16	7.7–14.8	7329938–19538088	arahy.Tifrunner.gnm1.ann1.E2UI1Z.1	Molecular Function: phosphorelay response regulator activity (GO:0000156);; Biological Process: phosphorelay signal transduction system (GO:0000160);; Cellular Component: nucleus (GO:0005634);; Biological Process: regulation of transcription, DNA-templated (GO:0006355);; Biological Process: circadian rhythm (GO:0007623);; Cellular Component: plastid (GO:0009536);; Biological Process: cytokinin-ac…	two-component response regulator ARR3-like protein [Medicago truncatula]
16	7.7–14.8	7329938–19538088	arahy.Tifrunner.gnm1.ann1.16U9TH.1	Molecular Function: sequence-specific DNA binding transcription factor activity (GO:0003700);; Biological Process: regulation of transcription, DNA-templated (GO:0006355);; Molecular Function: sequence-specific DNA binding (GO:0043565);;	hypothetical protein PHAVU_005G153900g [Phaseolus vulgaris]
16	7.7–14.8	7329938–19538088	arahy.Tifrunner.gnm1.ann1.HT2ILI.1	Molecular Function: metal ion binding (GO:0046872);;	PREDICTED: uncharacterized protein Os08g0359500-like [Cicer arietinum]
16	7.7–14.8	7329938–19538088	arahy.Tifrunner.gnm1.ann1.ABWE2S.1	Biological Process: metal ion transport (GO:0030001);; Molecular Function: metal ion binding (GO:0046872);;	unknown [Glycine max]
16	7.7–14.8	7329938–19538088	arahy.Tifrunner.gnm1.ann1.22GNSN.1	Cellular Component: integral component of membrane (GO:0016021);; Cellular Component: cytoplasmic membrane-bounded vesicle (GO:0016023);;	Hydrophobic protein LTI6A, putative [Ricinus communis]
16	7.7–14.8	7329938–19538088	arahy.Tifrunner.gnm1.ann1.1B7IGJ.1	--	hypothetical protein PHAVU_001G218500g [Phaseolus vulgaris]
16	7.7–14.8	7329938–19538088	arahy.Tifrunner.gnm1.ann1.SUI2IU.1	--	unknown [Lotus japonicus]
16	7.7–14.8	7329938–19538088	arahy.Tifrunner.gnm1.ann1.WL7IXW.2	--	DNA-binding protein [Medicago truncatula]
16	7.7–14.8	7329938–19538088	arahy.Tifrunner.gnm1.ann1.07TBCA.1	Biological Process: metabolic process (GO:0008152);; Molecular Function: hydrolase activity, acting on ester bonds (GO:0016788);;	hypothetical protein PHAVU_006G088100g [Phaseolus vulgaris]
16	7.7–14.8	7329938–19538088	arahy.Tifrunner.gnm1.ann1.F14GES.1	--	PREDICTED: uncharacterized protein LOC103940543 [Pyrus x bretschneideri]
16	7.7–14.8	7329938–19538088	arahy.Tifrunner.gnm1.ann1.LGT5H6.1	--	PREDICTED: uncharacterized protein LOC100805944 [Glycine max]
16	7.7–14.8	7329938–19538088	arahy.Tifrunner.gnm1.ann1.D0M6LR.1	Molecular Function: oxidoreductase activity (GO:0016491);; Biological Process: oxidation-reduction process (GO:0055114);;	Momilactone A synthase [Medicago truncatula]
16	7.7–14.8	7329938–19538088	arahy.Tifrunner.gnm1.ann1.C6NV9N.1	--	Os03g0831200 [Oryza sativa Japonica Group]
16	7.7–14.8	7329938–19538088	arahy.Tifrunner.gnm1.ann1.SP7CPF.1	Molecular Function: ATP citrate synthase activity (GO:0003878);; Molecular Function: succinate-CoA ligase (ADP-forming) activity (GO:0004775);; Molecular Function: ATP binding (GO:0005524);; Cellular Component: cytosol (GO:0005829);; Biological Process: acetyl-CoA biosynthetic process (GO:0006085);; Biological Process: protein targeting to vacuole (GO:0006623);; Cellular Component: citrate lyase …	PREDICTED: ATP-citrate synthase alpha chain protein 2 isoform X1 [Glycine max]
16	7.7–14.8	7329938–19538088	arahy.Tifrunner.gnm1.ann1.P209V5.1	Molecular Function: aminopeptidase activity (GO:0004177);; Biological Process: proteolysis (GO:0006508);; Cellular Component: chloroplast stroma (GO:0009570);; Biological Process: cellular process (GO:0009987);;	PREDICTED: probable Xaa-Pro aminopeptidase P isoform X1 [Glycine max]
16	7.7–14.8	7329938–19538088	arahy.Tifrunner.gnm1.ann1.P0XQ2X.1	Molecular Function: nucleotide binding (GO:0000166);; Biological Process: mRNA splicing, via spliceosome (GO:0000398);; Biological Process: RNA methylation (GO:0001510);; Biological Process: protein maturation (GO:0051604);; Cellular Component: Cul4-RING E3 ubiquitin ligase complex (GO:0080008);;	hypothetical protein PHAVU_001G206300g [Phaseolus vulgaris]
16	7.7–14.8	7329938–19538088	arahy.Tifrunner.gnm1.ann1.HDA6R5.2	Cellular Component: membrane (GO:0016020);; Molecular Function: transferase activity, transferring glycosyl groups (GO:0016757);;	PREDICTED: cellulose synthase-like protein G2-like [Glycine max]
16	7.7–14.8	7329938–19538088	arahy.Tifrunner.gnm1.ann1.HMQ04Z.3	--	hypothetical protein glysoja_024041 [Glycine soja]
16	7.7–14.8	7329938–19538088	arahy.Tifrunner.gnm1.ann1.QVQE66.1	Molecular Function: zinc ion binding (GO:0008270);; Molecular Function: transferase activity (GO:0016740);;	PREDICTED: probable protein S-acyltransferase 17-like [Glycine max]
16	7.7–14.8	7329938–19538088	arahy.Tifrunner.gnm1.ann1.YW1YRK.1	--	PREDICTED: disease resistance protein RGA2-like isoform X2 [Glycine max]
16	7.7–14.8	7329938–19538088	arahy.Tifrunner.gnm1.ann1.IE960L.1	Molecular Function: poly(A)-specific ribonuclease activity (GO:0004535);;	hypothetical protein PHAVU_001G200700g [Phaseolus vulgaris]
16	7.7–14.8	7329938–19538088	arahy.Tifrunner.gnm1.ann1.4XXE1T.2	Molecular Function: protein serine/threonine kinase activity (GO:0004674);; Molecular Function: ATP binding (GO:0005524);; Biological Process: protein phosphorylation (GO:0006468);;	hypothetical protein PHAVU_007G204000g [Phaseolus vulgaris]
16	7.7–14.8	7329938–19538088	arahy.Tifrunner.gnm1.ann1.C6WM64.1	--	hypothetical protein PHAVU_001G219400g [Phaseolus vulgaris]
16	7.7–14.8	7329938–19538088	arahy.Tifrunner.gnm1.ann1.4GQ7KG.2	--	PREDICTED: protein NIM1-INTERACTING 1-like isoform X1 [Glycine max]
16	7.7–14.8	7329938–19538088	arahy.Tifrunner.gnm1.ann1.75SLRD.1	--	Protein downstream neighbor of Son [Glycine soja]
16	7.7–14.8	7329938–19538088	arahy.Tifrunner.gnm1.ann1.76SLUU.1	Molecular Function: hydrolase activity, hydrolyzing O-glycosyl compounds (GO:0004553);; Biological Process: carbohydrate metabolic process (GO:0005975);;	PREDICTED: mannan endo-1,4-beta-mannosidase 4-like [Glycine max]
16	7.7–14.8	7329938–19538088	arahy.Tifrunner.gnm1.ann1.YQ8SXU.1	Molecular Function: oxidoreductase activity (GO:0016491);; Biological Process: oxidation-reduction process (GO:0055114);;	Momilactone A synthase [Medicago truncatula]
16	7.7–14.8	7329938–19538088	arahy.Tifrunner.gnm1.ann1.SJK0SQ.1	Biological Process: cytokinesis by cell plate formation (GO:0000911);; Molecular Function: DNA binding (GO:0003677);; Cellular Component: chromosome (GO:0005694);; Biological Process: chromatin organization (GO:0006325);; Biological Process: RNA processing (GO:0006396);; Biological Process: fatty acid beta-oxidation (GO:0006635);; Biological Process: mitotic nuclear division (GO:0007067);; Biolog…	PREDICTED: cohesin subunit SA-1 isoform X1 [Glycine max]
16	7.7–14.8	7329938–19538088	arahy.Tifrunner.gnm1.ann1.VEL0RM.2	Molecular Function: nucleotide binding (GO:0000166);;	PREDICTED: TMV resistance protein N-like [Glycine max]
16	7.7–14.8	7329938–19538088	arahy.Tifrunner.gnm1.ann1.44B081.1	--	Transcription factor MYB86 [Glycine soja]
16	7.7–14.8	7329938–19538088	arahy.Tifrunner.gnm1.ann1.07EWQF.1	Biological Process: metabolic process (GO:0008152);; Molecular Function: oxidoreductase activity (GO:0016491);;	PREDICTED: zerumbone synthase-like [Cicer arietinum]
16	7.7–14.8	7329938–19538088	arahy.Tifrunner.gnm1.ann1.M8MQLJ.4	Molecular Function: microtubule motor activity (GO:0003777);; Molecular Function: ATP binding (GO:0005524);; Cellular Component: kinesin complex (GO:0005871);; Cellular Component: microtubule (GO:0005874);; Biological Process: microtubule-based movement (GO:0007018);; Molecular Function: microtubule binding (GO:0008017);;	Kinesin-4 [Glycine soja]
16	7.7–14.8	7329938–19538088	arahy.Tifrunner.gnm1.ann1.C9KHWR.1	Molecular Function: nucleotide binding (GO:0000166);; Molecular Function: pyrroline-5-carboxylate reductase activity (GO:0004735);; Cellular Component: cell wall (GO:0005618);; Cellular Component: cytoplasm (GO:0005737);; Biological Process: threonine catabolic process (GO:0006567);; Biological Process: oxidation-reduction process (GO:0055114);; Biological Process: L-proline biosynthetic process …	PREDICTED: pyrroline-5-carboxylate reductase-like [Glycine max]
16	7.7–14.8	7329938–19538088	arahy.Tifrunner.gnm1.ann1.XV3ASI.1	Biological Process: metabolic process (GO:0008152);; Molecular Function: hydrolase activity (GO:0016787);;	Epoxide hydrolase [Medicago truncatula]
16	7.7–14.8	7329938–19538088	arahy.Tifrunner.gnm1.ann1.TWIF5Z.1	Molecular Function: DNA binding (GO:0003677);; Molecular Function: chromatin binding (GO:0003682);; Molecular Function: sequence-specific DNA binding transcription factor activity (GO:0003700);; Biological Process: DNA repair (GO:0006281);; Biological Process: chromatin remodeling (GO:0006338);; Cellular Component: NuA4 histone acetyltransferase complex (GO:0035267);; Biological Process: histone …	SWR1-complex protein [Medicago truncatula]
16	7.7–14.8	7329938–19538088	arahy.Tifrunner.gnm1.ann1.JWG320.1	Biological Process: phosphorelay signal transduction system (GO:0000160);; Molecular Function: signal transducer activity (GO:0004871);; Molecular Function: 2-alkenal reductase [NAD(P)] activity (GO:0032440);; Biological Process: oxidation-reduction process (GO:0055114);;	PREDICTED: histidine-containing phosphotransfer protein 1-like [Glycine max]
16	7.7–14.8	7329938–19538088	arahy.Tifrunner.gnm1.ann1.YB1YB0.1	Molecular Function: enzyme inhibitor activity (GO:0004857);; Cellular Component: cell wall (GO:0005618);; Molecular Function: pectinesterase activity (GO:0030599);; Biological Process: cell wall modification (GO:0042545);; Biological Process: negative regulation of catalytic activity (GO:0043086);; Molecular Function: aspartyl esterase activity (GO:0045330);; Biological Process: pectin catabolic …	PREDICTED: probable pectinesterase/pectinesterase inhibitor 21-like [Cicer arietinum]
16	7.7–14.8	7329938–19538088	arahy.Tifrunner.gnm1.ann1.SUI2IU.2	--	unknown [Lotus japonicus]
16	7.7–14.8	7329938–19538088	arahy.Tifrunner.gnm1.ann1.YY2QIM.1	Molecular Function: superoxide dismutase activity (GO:0004784);; Cellular Component: vacuole (GO:0005773);; Cellular Component: peroxisome (GO:0005777);; Biological Process: superoxide metabolic process (GO:0006801);; Biological Process: response to oxidative stress (GO:0006979);; Molecular Function: metal ion binding (GO:0046872);; Biological Process: oxidation-reduction process (GO:0055114);;	PREDICTED: superoxide dismutase [Cu-Zn] 2 isoform X3 [Solanum lycopersicum]
16	7.7–14.8	7329938–19538088	arahy.Tifrunner.gnm1.ann1.03LME3.1	--	Transcription factor PIF3 [Glycine soja]
16	7.7–14.8	7329938–19538088	arahy.Tifrunner.gnm1.ann1.U2QYCA.1	--	unknown [Medicago truncatula]
16	7.7–14.8	7329938–19538088	arahy.Tifrunner.gnm1.ann1.N7XK3P.2	--	PREDICTED: uncharacterized protein LOC101505256 [Cicer arietinum]
16	7.7–14.8	7329938–19538088	arahy.Tifrunner.gnm1.ann1.FVM0T0.1	--	F-box family protein [Medicago truncatula]
16	7.7–14.8	7329938–19538088	arahy.Tifrunner.gnm1.ann1.H9UV17.1	Biological Process: carbohydrate transport (GO:0008643);; Cellular Component: integral component of membrane (GO:0016021);; Molecular Function: substrate-specific transmembrane transporter activity (GO:0022891);; Molecular Function: 2-alkenal reductase [NAD(P)] activity (GO:0032440);; Biological Process: transmembrane transport (GO:0055085);; Biological Process: oxidation-reduction process (GO:00…	PREDICTED: sugar transporter ERD6-like 5-like [Glycine max]
16	7.7–14.8	7329938–19538088	arahy.Tifrunner.gnm1.ann1.A37Y50.1	Cellular Component: vacuole (GO:0005773);; Biological Process: carbohydrate metabolic process (GO:0005975);; Biological Process: defense response (GO:0006952);; Molecular Function: glucan endo-1,3-beta-D-glucosidase activity (GO:0042973);;	PREDICTED: glucan endo-1,3-beta-glucosidase-like [Glycine max]
16	7.7–14.8	7329938–19538088	arahy.Tifrunner.gnm1.ann1.HMQ04Z.2	--	PREDICTED: stress response protein NST1-like [Glycine max]
16	7.7–14.8	7329938–19538088	arahy.Tifrunner.gnm1.ann1.Z5FZN7.3	Molecular Function: catalytic activity (GO:0003824);; Biological Process: metabolic process (GO:0008152);; Cellular Component: chloroplast (GO:0009507);;	hypothetical protein CISIN_1g003115mg [Citrus sinensis]
16	7.7–14.8	7329938–19538088	arahy.Tifrunner.gnm1.ann1.S1HWUN.1	Molecular Function: ATP binding (GO:0005524);; Cellular Component: plasma membrane (GO:0005886);; Biological Process: anatomical structure morphogenesis (GO:0009653);; Biological Process: pollination (GO:0009856);; Biological Process: cellular component organization (GO:0016043);; Molecular Function: 1-phosphatidylinositol-4-phosphate 5-kinase activity (GO:0016308);; Biological Process: single-or…	hypothetical protein PHAVU_001G123800g [Phaseolus vulgaris]
16	7.7–14.8	7329938–19538088	arahy.Tifrunner.gnm1.ann1.H4ADU3.3	Cellular Component: cytoplasm (GO:0005737);; Biological Process: transcription, DNA-templated (GO:0006351);; Biological Process: translational termination (GO:0006415);; Biological Process: chloroplast organization (GO:0009658);; Molecular Function: translation release factor activity, codon specific (GO:0016149);; Biological Process: pigment biosynthetic process (GO:0046148);;	PREDICTED: peptide chain release factor 1-like [Glycine max]
16	7.7–14.8	7329938–19538088	arahy.Tifrunner.gnm1.ann1.BVXC9K.3	Biological Process: metabolic process (GO:0008152);; Cellular Component: chloroplast stroma (GO:0009570);; Molecular Function: hydrolase activity (GO:0016787);;	hypothetical protein PHAVU_001G2247000g, partial [Phaseolus vulgaris]
16	7.7–14.8	7329938–19538088	arahy.Tifrunner.gnm1.ann1.D04KR2.1	Molecular Function: phosphorelay sensor kinase activity (GO:0000155);; Biological Process: phosphorelay signal transduction system (GO:0000160);; Molecular Function: ATP binding (GO:0005524);; Cellular Component: cytoplasm (GO:0005737);; Biological Process: regulation of transcription, DNA-templated (GO:0006355);; Biological Process: circadian rhythm (GO:0007623);; Molecular Function: G-protein c…	hypothetical protein PHAVU_001G221100g [Phaseolus vulgaris]
16	7.7–14.8	7329938–19538088	arahy.Tifrunner.gnm1.ann1.FX9HNS.1	Biological Process: metabolic process (GO:0008152);; Molecular Function: hydrolase activity, acting on ester bonds (GO:0016788);;	hypothetical protein PHAVU_006G088100g [Phaseolus vulgaris]
16	7.7–14.8	7329938–19538088	arahy.Tifrunner.gnm1.ann1.T18680.2	Biological Process: DNA catabolic process, exonucleolytic (GO:0000738);; Molecular Function: nucleic acid binding (GO:0003676);; Molecular Function: exonuclease activity (GO:0004527);; Cellular Component: mitochondrion (GO:0005739);; Cellular Component: plastid (GO:0009536);; Molecular Function: nucleotidyltransferase activity (GO:0016779);;	DNA polymerase III polC-type [Medicago truncatula]
16	7.7–14.8	7329938–19538088	arahy.Tifrunner.gnm1.ann1.LTB7UZ.1	Biological Process: intracellular protein transport (GO:0006886);; Biological Process: vesicle-mediated transport (GO:0016192);; Cellular Component: clathrin adaptor complex (GO:0030131);;	hypothetical protein PHAVU_001G224000g [Phaseolus vulgaris]
16	7.7–14.8	7329938–19538088	arahy.Tifrunner.gnm1.ann1.6MJ8Q6.4	Molecular Function: DNA binding (GO:0003677);; Molecular Function: sequence-specific DNA binding transcription factor activity (GO:0003700);; Cellular Component: nucleus (GO:0005634);; Biological Process: regulation of transcription, DNA-templated (GO:0006355);; Molecular Function: 2-alkenal reductase [NAD(P)] activity (GO:0032440);; Biological Process: oxidation-reduction process (GO:0055114);;	PREDICTED: AP2-like ethylene-responsive transcription factor At2g41710-like isoform X2 [Glycine max]
16	7.7–14.8	7329938–19538088	arahy.Tifrunner.gnm1.ann1.GI5ZH0.1	Molecular Function: thioredoxin-disulfide reductase activity (GO:0004791);; Molecular Function: enzyme activator activity (GO:0008047);; Cellular Component: chloroplast stroma (GO:0009570);; Biological Process: thylakoid membrane organization (GO:0010027);; Biological Process: regulation of chlorophyll biosynthetic process (GO:0010380);; Biological Process: regulation of starch biosynthetic proce…	hypothetical protein PHAVU_007G251800g [Phaseolus vulgaris]
16	7.7–14.8	7329938–19538088	arahy.Tifrunner.gnm1.ann1.26UA7Y.2	--	PREDICTED: flowering time control protein FCA-like isoform X2 [Glycine max]
16	7.7–14.8	7329938–19538088	arahy.Tifrunner.gnm1.ann1.A2DFR6.1	--	PREDICTED: serine/threonine-protein phosphatase 7 long form homolog, partial [Cucumis sativus]
16	7.7–14.8	7329938–19538088	arahy.Tifrunner.gnm1.ann1.Q2B5NH.1	Biological Process: metabolic process (GO:0008152);; Molecular Function: peptidase activity (GO:0008233);; Molecular Function: oxidoreductase activity (GO:0016491);;	Cysteine proteinase RD21a [Glycine soja]
16	7.7–14.8	7329938–19538088	arahy.Tifrunner.gnm1.ann1.8AJ57P.1	Biological Process: metabolic process (GO:0008152);; Molecular Function: ligase activity (GO:0016874);;	Long chain acyl-CoA synthetase 1 [Glycine soja]
16	7.7–14.8	7329938–19538088	arahy.Tifrunner.gnm1.ann1.V41UA4.1	Molecular Function: metalloendopeptidase activity (GO:0004222);; Biological Process: proteolysis (GO:0006508);; Molecular Function: metal ion binding (GO:0046872);;	PREDICTED: zinc-metallopeptidase, peroxisomal-like isoform X2 [Cicer arietinum]
16	7.7–14.8	7329938–19538088	arahy.Tifrunner.gnm1.ann1.914CGH.2	Molecular Function: chorismate synthase activity (GO:0004107);; Cellular Component: nucleolus (GO:0005730);; Biological Process: aromatic amino acid family biosynthetic process (GO:0009073);; Biological Process: chorismate biosynthetic process (GO:0009423);; Cellular Component: chloroplast (GO:0009507);; Biological Process: shikimate biosynthetic process (GO:0033587);;	chorismate synthase [Medicago truncatula]
16	7.7–14.8	7329938–19538088	arahy.Tifrunner.gnm1.ann1.HS3HJE.1	--	hypothetical protein PHAVU_008G139500g [Phaseolus vulgaris]
16	7.7–14.8	7329938–19538088	arahy.Tifrunner.gnm1.ann1.RI5H0P.1	Molecular Function: nucleic acid binding (GO:0003676);; Molecular Function: zinc ion binding (GO:0008270);;	PREDICTED: zinc finger CCCH domain-containing protein 32-like isoform X1 [Glycine max]
16	7.7–14.8	7329938–19538088	arahy.Tifrunner.gnm1.ann1.F5FKV3.1	Molecular Function: structural constituent of ribosome (GO:0003735);; Cellular Component: nucleolus (GO:0005730);; Cellular Component: plasma membrane (GO:0005886);; Biological Process: translation (GO:0006412);; Cellular Component: chloroplast (GO:0009507);; Cellular Component: cytosolic ribosome (GO:0022626);;	uncharacterized protein LOC100499665 [Glycine max]
16	7.7–14.8	7329938–19538088	arahy.Tifrunner.gnm1.ann1.0P9F65.2	Molecular Function: serine-type endopeptidase activity (GO:0004252);; Biological Process: proteolysis (GO:0006508);;	hypothetical protein MTR_7g113170 [Medicago truncatula]
16	7.7–14.8	7329938–19538088	arahy.Tifrunner.gnm1.ann1.PHPT4F.2	Molecular Function: sequence-specific DNA binding transcription factor activity (GO:0003700);; Biological Process: regulation of transcription, DNA-templated (GO:0006355);; Molecular Function: sequence-specific DNA binding (GO:0043565);;	unknown [Lotus japonicus]
16	7.7–14.8	7329938–19538088	arahy.Tifrunner.gnm1.ann1.WAX40B.2	Molecular Function: Rab GTPase activator activity (GO:0005097);; Biological Process: positive regulation of Rab GTPase activity (GO:0032851);;	PREDICTED: growth hormone-regulated TBC protein 1-like [Nelumbo nucifera]
16	7.7–14.8	7329938–19538088	arahy.Tifrunner.gnm1.ann1.TS3HWZ.1	Molecular Function: ATP binding (GO:0005524);; Biological Process: ATP catabolic process (GO:0006200);; Cellular Component: integral component of membrane (GO:0016021);; Molecular Function: 2-alkenal reductase [NAD(P)] activity (GO:0032440);; Molecular Function: ATPase activity, coupled to transmembrane movement of substances (GO:0042626);; Biological Process: transmembrane transport (GO:0055085)…	PREDICTED: ABC transporter C family member 14-like isoform X1 [Glycine max]
16	7.7–14.8	7329938–19538088	arahy.Tifrunner.gnm1.ann1.SEE7W4.1	--	stress up-regulated Nod 19 protein [Medicago truncatula]
16	7.7–14.8	7329938–19538088	arahy.Tifrunner.gnm1.ann1.1SW4RN.1	Cellular Component: endosome (GO:0005768);; Cellular Component: Golgi apparatus (GO:0005794);; Cellular Component: trans-Golgi network (GO:0005802);; Biological Process: Golgi organization (GO:0007030);; Biological Process: protein secretion (GO:0009306);; Biological Process: unidimensional cell growth (GO:0009826);; Cellular Component: integral component of membrane (GO:0016021);;	PREDICTED: protein ECHIDNA-like [Fragaria vesca subsp. vesca]
16	7.7–14.8	7329938–19538088	arahy.Tifrunner.gnm1.ann1.45FEHG.2	Biological Process: protein dephosphorylation (GO:0006470);; Molecular Function: protein tyrosine/serine/threonine phosphatase activity (GO:0008138);; Cellular Component: chloroplast (GO:0009507);;	dual specificity phosphatase domain protein [Medicago truncatula]
16	7.7–14.8	7329938–19538088	arahy.Tifrunner.gnm1.ann1.K0T0E2.1	Molecular Function: transferase activity (GO:0016740);;	PREDICTED: putative UDP-glucuronate:xylan alpha-glucuronosyltransferase 4-like [Glycine max]
16	7.7–14.8	7329938–19538088	arahy.Tifrunner.gnm1.ann1.WL7IXW.3	Biological Process: tryptophan catabolic process (GO:0006569);; Biological Process: response to symbiotic fungus (GO:0009610);; Biological Process: indoleacetic acid biosynthetic process (GO:0009684);; Biological Process: cysteine biosynthetic process (GO:0019344);; Molecular Function: pyridoxal phosphate binding (GO:0030170);; Molecular Function: isopenicillin-N epimerase activity (GO:0045439);;…	hypothetical protein PHAVU_001G222200g [Phaseolus vulgaris]
16	7.7–14.8	7329938–19538088	arahy.Tifrunner.gnm1.ann1.IE960L.2	Molecular Function: poly(A)-specific ribonuclease activity (GO:0004535);;	hypothetical protein PHAVU_001G200700g [Phaseolus vulgaris]
16	7.7–14.8	7329938–19538088	arahy.Tifrunner.gnm1.ann1.F92JFJ.1	Cellular Component: cytoplasm (GO:0005737);; Biological Process: actin filament-based movement (GO:0030048);; Biological Process: regulation of Rab GTPase activity (GO:0032313);; Biological Process: Golgi localization (GO:0051645);; Biological Process: mitochondrion localization (GO:0051646);; Biological Process: peroxisome localization (GO:0060151);;	PREDICTED: growth hormone-regulated TBC protein 1-like [Nelumbo nucifera]
16	7.7–14.8	7329938–19538088	arahy.Tifrunner.gnm1.ann1.RRTI1V.1	--	uncharacterized protein LOC100500553 precursor [Glycine max]
16	7.7–14.8	7329938–19538088	arahy.Tifrunner.gnm1.ann1.9H9EE5.3	--	Rab9 effector protein with kelch motifs [Glycine soja]
16	7.7–14.8	7329938–19538088	arahy.Tifrunner.gnm1.ann1.2X7NJS.1	Cellular Component: nucleus (GO:0005634);; Cellular Component: cytosol (GO:0005829);; Molecular Function: methyltransferase activity (GO:0008168);; Biological Process: methylation (GO:0032259);;	PREDICTED: methyltransferase-like protein 10-like [Cicer arietinum]
16	7.7–14.8	7329938–19538088	arahy.Tifrunner.gnm1.ann1.V7WSHY.1	Molecular Function: nucleotide binding (GO:0000166);; Molecular Function: DNA binding (GO:0003677);; Molecular Function: DNA-directed DNA polymerase activity (GO:0003887);; Biological Process: DNA replication (GO:0006260);;	PREDICTED: DNA polymerase zeta catalytic subunit-like isoform X1 [Glycine max]
16	7.7–14.8	7329938–19538088	arahy.Tifrunner.gnm1.ann1.BD8YIG.1	Molecular Function: zinc ion binding (GO:0008270);;	PREDICTED: uncharacterized protein LOC100527142 isoform X1 [Glycine max]
16	7.7–14.8	7329938–19538088	arahy.Tifrunner.gnm1.ann1.RJ2GBH.1	--	PREDICTED: disease resistance protein RGA2-like [Glycine max]
16	7.7–14.8	7329938–19538088	arahy.Tifrunner.gnm1.ann1.ZJVA8M.1	Cellular Component: cytoplasm (GO:0005737);; Biological Process: translational termination (GO:0006415);; Molecular Function: translation release factor activity, codon specific (GO:0016149);;	PREDICTED: peptide chain release factor 1-like [Cicer arietinum]
16	7.7–14.8	7329938–19538088	arahy.Tifrunner.gnm1.ann1.S8NMKG.1	--	PREDICTED: transcription factor MYB86-like [Glycine max]
16	7.7–14.8	7329938–19538088	arahy.Tifrunner.gnm1.ann1.H9UV17.3	Biological Process: carbohydrate transport (GO:0008643);; Molecular Function: carbohydrate transmembrane transporter activity (GO:0015144);; Cellular Component: integral component of membrane (GO:0016021);; Molecular Function: oxidoreductase activity (GO:0016491);; Biological Process: transmembrane transport (GO:0055085);;	PREDICTED: sugar transporter ERD6-like 5-like [Glycine max]
16	7.7–14.8	7329938–19538088	arahy.Tifrunner.gnm1.ann1.T7DX97.1	Molecular Function: inositol 3-alpha-galactosyltransferase activity (GO:0047216);;	Glycogenin-1 [Glycine soja]
16	7.7–14.8	7329938–19538088	arahy.Tifrunner.gnm1.ann1.PTRY8R.1	Cellular Component: endoplasmic reticulum (GO:0005783);; Cellular Component: plasma membrane (GO:0005886);; Biological Process: glycerol ether metabolic process (GO:0006662);; Molecular Function: electron carrier activity (GO:0009055);; Cellular Component: plant-type cell wall (GO:0009505);; Biological Process: embryo sac development (GO:0009553);; Biological Process: double fertilization forming…	hypothetical protein PHAVU_001G225600g [Phaseolus vulgaris]
16	7.7–14.8	7329938–19538088	arahy.Tifrunner.gnm1.ann1.80IGKV.1	Molecular Function: oxidoreductase activity (GO:0016491);; Biological Process: oxidation-reduction process (GO:0055114);;	unknown [Lotus japonicus]
16	7.7–14.8	7329938–19538088	arahy.Tifrunner.gnm1.ann1.UVG9XA.1	Cellular Component: plastid (GO:0009536);; Molecular Function: hydrolase activity (GO:0016787);;	cell wall-associated hydrolase [Phaseolus vulgaris]
16	7.7–14.8	7329938–19538088	arahy.Tifrunner.gnm1.ann1.NJI399.1	Molecular Function: zinc ion binding (GO:0008270);; Biological Process: virus induced gene silencing (GO:0009616);; Biological Process: vegetative phase change (GO:0010050);;	zinc finger protein, putative [Ricinus communis]
16	7.7–14.8	7329938–19538088	arahy.Tifrunner.gnm1.ann1.MKLC0K.1	--	PREDICTED: uncharacterized protein LOC100803952 [Glycine max]
16	7.7–14.8	7329938–19538088	arahy.Tifrunner.gnm1.ann1.0MS3JL.1	--	PREDICTED: pentatricopeptide repeat-containing protein At3g05340-like [Glycine max]
16	7.7–14.8	7329938–19538088	arahy.Tifrunner.gnm1.ann1.LHUB84.1	--	hypothetical protein PHAVU_001G125600g [Phaseolus vulgaris]
16	7.7–14.8	7329938–19538088	arahy.Tifrunner.gnm1.ann1.6N2UFZ.1	Molecular Function: structural constituent of ribosome (GO:0003735);; Cellular Component: nucleolus (GO:0005730);; Cellular Component: mitochondrion (GO:0005739);; Biological Process: translation (GO:0006412);; Cellular Component: chloroplast (GO:0009507);; Cellular Component: cytosolic large ribosomal subunit (GO:0022625);;	hypothetical protein PHAVU_001G200900g [Phaseolus vulgaris]
16	7.7–14.8	7329938–19538088	arahy.Tifrunner.gnm1.ann1.QVJL9E.1	Biological Process: MAPK cascade (GO:0000165);; Biological Process: response to superoxide (GO:0000303);; Biological Process: nuclear-transcribed mRNA catabolic process (GO:0000956);; Cellular Component: cytoplasm (GO:0005737);; Biological Process: protein targeting to membrane (GO:0006612);; Molecular Function: Mo-molybdopterin cofactor sulfurase activity (GO:0008265);; Molecular Function: selen…	molybdenum cofactor sulfurase [Arabidopsis thaliana]
16	7.7–14.8	7329938–19538088	arahy.Tifrunner.gnm1.ann1.K909MU.1	--	PREDICTED: histone-lysine N-methyltransferase EZA1-like isoform X4 [Glycine max]
16	7.7–14.8	7329938–19538088	arahy.Tifrunner.gnm1.ann1.HDA6R5.1	Cellular Component: membrane (GO:0016020);; Molecular Function: transferase activity, transferring glycosyl groups (GO:0016757);;	Ankyrin repeat-containing protein [Glycine soja]
16	7.7–14.8	7329938–19538088	arahy.Tifrunner.gnm1.ann1.Y87QGW.1	Molecular Function: nucleotide binding (GO:0000166);; Molecular Function: RNA binding (GO:0003723);;	unknown [Medicago truncatula]
16	7.7–14.8	7329938–19538088	arahy.Tifrunner.gnm1.ann1.2XX8JK.1	Biological Process: transcription, DNA-templated (GO:0006351);;	AP2.7-like protein, partial [Glycine max]
16	7.7–14.8	7329938–19538088	arahy.Tifrunner.gnm1.ann1.0VD1AP.2	--	PREDICTED: amino acid aminotransferase isoform X2 [Glycine max]
16	7.7–14.8	7329938–19538088	arahy.Tifrunner.gnm1.ann1.525NIF.1	Molecular Function: ATP binding (GO:0005524);; Cellular Component: nucleus (GO:0005634);; Cellular Component: cytoplasm (GO:0005737);; Biological Process: protein phosphorylation (GO:0006468);; Biological Process: protein N-linked glycosylation (GO:0006487);; Molecular Function: RNA polymerase II carboxy-terminal domain kinase activity (GO:0008353);; Biological Process: positive regulation of tra…	PREDICTED: cyclin-dependent kinase F-4-like isoform X2 [Glycine max]
16	7.7–14.8	7329938–19538088	arahy.Tifrunner.gnm1.ann1.ECLV29.4	Biological Process: karyogamy (GO:0000741);; Molecular Function: calmodulin binding (GO:0005516);; Molecular Function: ATP binding (GO:0005524);; Cellular Component: cytosol (GO:0005829);; Cellular Component: plasma membrane (GO:0005886);; Biological Process: gluconeogenesis (GO:0006094);; Biological Process: ATP catabolic process (GO:0006200);; Biological Process: fatty acid beta-oxidation (GO:0…	PREDICTED: 26S protease regulatory subunit 6A homolog [Glycine max]
16	7.7–14.8	7329938–19538088	arahy.Tifrunner.gnm1.ann1.ALLS5L.1	Molecular Function: nucleotide binding (GO:0000166);;	PREDICTED: uncharacterized protein LOC100801477 [Glycine max]
16	7.7–14.8	7329938–19538088	arahy.Tifrunner.gnm1.ann1.H2062V.1	--	PREDICTED: F-box protein At2g26850-like [Glycine max]
16	7.7–14.8	7329938–19538088	arahy.Tifrunner.gnm1.ann1.M8MQLJ.5	Molecular Function: microtubule motor activity (GO:0003777);; Molecular Function: ATP binding (GO:0005524);; Cellular Component: kinesin complex (GO:0005871);; Cellular Component: microtubule (GO:0005874);; Biological Process: microtubule-based movement (GO:0007018);; Molecular Function: microtubule binding (GO:0008017);;	Kinesin-4 [Glycine soja]
16	7.7–14.8	7329938–19538088	arahy.Tifrunner.gnm1.ann1.2DN05W.1	--	hypothetical protein glysoja_037709 [Glycine soja]
16	7.7–14.8	7329938–19538088	arahy.Tifrunner.gnm1.ann1.PJJG56.1	--	hypothetical protein PHAVU_001G202700g [Phaseolus vulgaris]
16	7.7–14.8	7329938–19538088	arahy.Tifrunner.gnm1.ann1.H4ADU3.1	Cellular Component: cytoplasm (GO:0005737);; Biological Process: translational termination (GO:0006415);; Biological Process: heme biosynthetic process (GO:0006783);; Biological Process: chloroplast relocation (GO:0009902);; Biological Process: thylakoid membrane organization (GO:0010027);; Biological Process: carotenoid biosynthetic process (GO:0016117);; Molecular Function: translation release …	PREDICTED: peptide chain release factor 1-like [Glycine max]
16	7.7–14.8	7329938–19538088	arahy.Tifrunner.gnm1.ann1.4U5A0V.1	Molecular Function: nucleotide binding (GO:0000166);; Molecular Function: RNA binding (GO:0003723);;	PREDICTED: CUGBP Elav-like family member 1-like [Glycine max]
16	7.7–14.8	7329938–19538088	arahy.Tifrunner.gnm1.ann1.3ZI6V8.1	--	PREDICTED: protein FAM192A-like [Glycine max]
16	7.7–14.8	7329938–19538088	arahy.Tifrunner.gnm1.ann1.SG55F2.1	Molecular Function: aspartic-type endopeptidase activity (GO:0004190);; Biological Process: proteolysis (GO:0006508);; Biological Process: lipid metabolic process (GO:0006629);;	Aspartic proteinase [Glycine soja]
16	7.7–14.8	7329938–19538088	arahy.Tifrunner.gnm1.ann1.73WXPF.1	Biological Process: photosynthesis (GO:0015979);; Biological Process: chlorophyll biosynthetic process (GO:0015995);; Molecular Function: oxidoreductase activity, acting on the CH-CH group of donors, NAD or NADP as acceptor (GO:0016628);; Molecular Function: geranylgeranyl reductase activity (GO:0045550);; Biological Process: oxidation-reduction process (GO:0055114);;	PREDICTED: geranylgeranyl diphosphate reductase, chloroplastic [Glycine max]
16	7.7–14.8	7329938–19538088	arahy.Tifrunner.gnm1.ann1.X1CI0G.3	Molecular Function: damaged DNA binding (GO:0003684);; Molecular Function: ATP binding (GO:0005524);; Biological Process: DNA replication initiation (GO:0006270);; Biological Process: regulation of DNA replication (GO:0006275);; Biological Process: pyrimidine dimer repair (GO:0006290);; Biological Process: mismatch repair (GO:0006298);; Molecular Function: mismatched DNA binding (GO:0030983);; Bi…	PREDICTED: DNA mismatch repair protein MSH6-like [Glycine max]
16	7.7–14.8	7329938–19538088	arahy.Tifrunner.gnm1.ann1.LRJK82.1	Cellular Component: endosome (GO:0005768);; Cellular Component: Golgi apparatus (GO:0005794);; Cellular Component: trans-Golgi network (GO:0005802);; Cellular Component: plasma membrane (GO:0005886);; Biological Process: signal transduction (GO:0007165);; Molecular Function: kinase activity (GO:0016301);; Biological Process: phosphorylation (GO:0016310);;	hypothetical protein PHAVU_006G183300g [Phaseolus vulgaris]
16	7.7–14.8	7329938–19538088	arahy.Tifrunner.gnm1.ann1.MK9XBA.1	Molecular Function: enzyme inhibitor activity (GO:0004857);; Cellular Component: cell wall (GO:0005618);; Molecular Function: pectinesterase activity (GO:0030599);; Biological Process: cell wall modification (GO:0042545);; Biological Process: negative regulation of catalytic activity (GO:0043086);; Molecular Function: aspartyl esterase activity (GO:0045330);; Biological Process: pectin catabolic …	PREDICTED: probable pectinesterase/pectinesterase inhibitor 7-like [Glycine max]
16	7.7–14.8	7329938–19538088	arahy.Tifrunner.gnm1.ann1.8ZIL5S.1	Molecular Function: nucleic acid binding (GO:0003676);; Molecular Function: zinc ion binding (GO:0008270);;	hypothetical protein glysoja_028539 [Glycine soja]
16	7.7–14.8	7329938–19538088	arahy.Tifrunner.gnm1.ann1.4XXE1T.1	Molecular Function: protein serine/threonine kinase activity (GO:0004674);; Molecular Function: ATP binding (GO:0005524);; Biological Process: protein phosphorylation (GO:0006468);;	hypothetical protein PHAVU_007G204000g [Phaseolus vulgaris]
16	7.7–14.8	7329938–19538088	arahy.Tifrunner.gnm1.ann1.X8FT6R.1	--	PREDICTED: uncharacterized protein LOC103940543 [Pyrus x bretschneideri]
16	7.7–14.8	7329938–19538088	arahy.Tifrunner.gnm1.ann1.0VD1AP.1	--	PREDICTED: amino acid aminotransferase isoform X2 [Glycine max]
16	7.7–14.8	7329938–19538088	arahy.Tifrunner.gnm1.ann1.X25DG1.1	Molecular Function: metal ion binding (GO:0046872);;	hypothetical protein PHAVU_007G199500g [Phaseolus vulgaris]
16	7.7–14.8	7329938–19538088	arahy.Tifrunner.gnm1.ann1.YDE99G.1	--	hypothetical protein PHAVU_008G139500g [Phaseolus vulgaris]
16	7.7–14.8	7329938–19538088	arahy.Tifrunner.gnm1.ann1.XGP1KG.1	Cellular Component: cytosol (GO:0005829);; Biological Process: intracellular protein transport (GO:0006886);; Biological Process: ER to Golgi vesicle-mediated transport (GO:0006888);; Molecular Function: zinc ion binding (GO:0008270);; Cellular Component: COPII vesicle coat (GO:0030127);;	PREDICTED: protein transport protein SEC23-like isoform X1 [Glycine max]
16	7.7–14.8	7329938–19538088	arahy.Tifrunner.gnm1.ann1.3CSZ1D.1	--	PREDICTED: uncharacterized protein LOC100807799 isoform X5 [Glycine max]
16	7.7–14.8	7329938–19538088	arahy.Tifrunner.gnm1.ann1.JYC2GZ.1	--	hypothetical protein L484_006436 [Morus notabilis]
16	7.7–14.8	7329938–19538088	arahy.Tifrunner.gnm1.ann1.RMHT0B.1	Cellular Component: nucleus (GO:0005634);; Biological Process: response to blue light (GO:0009637);; Biological Process: embryo development ending in seed dormancy (GO:0009793);; Biological Process: seed germination (GO:0009845);; Biological Process: ethylene-activated signaling pathway (GO:0009873);; Biological Process: regulation of flower development (GO:0009909);; Biological Process: meristem…	PREDICTED: uncharacterized protein LOC100814574 isoform X1 [Glycine max]
16	7.7–14.8	7329938–19538088	arahy.Tifrunner.gnm1.ann1.CYW5KB.1	Molecular Function: catalytic activity (GO:0003824);;	PREDICTED: alkaline/neutral invertase CINV2-like [Glycine max]
16	7.7–14.8	7329938–19538088	arahy.Tifrunner.gnm1.ann1.NSA13U.2	Biological Process: phosphatidylglycerol biosynthetic process (GO:0006655);; Molecular Function: transferase activity, transferring acyl groups (GO:0016746);;	hypothetical protein PHAVU_006G089600g [Phaseolus vulgaris]
16	7.7–14.8	7329938–19538088	arahy.Tifrunner.gnm1.ann1.72UXVZ.1	Molecular Function: carboxypeptidase activity (GO:0004180);; Cellular Component: vacuolar membrane (GO:0005774);; Cellular Component: endoplasmic reticulum (GO:0005783);; Cellular Component: Golgi apparatus (GO:0005794);; Biological Process: protein glycosylation (GO:0006486);; Biological Process: N-terminal protein myristoylation (GO:0006499);; Cellular Component: plant-type cell wall (GO:000950…	PREDICTED: nodal modulator 1-like [Glycine max]
16	7.7–14.8	7329938–19538088	arahy.Tifrunner.gnm1.ann1.Y8CJQK.1	Biological Process: RNA splicing (GO:0008380);;	hypothetical protein PHAVU_007G249600g [Phaseolus vulgaris]
16	7.7–14.8	7329938–19538088	arahy.Tifrunner.gnm1.ann1.MHXL53.1	Molecular Function: transferase activity, transferring glycosyl groups (GO:0016757);;	Putative glycosyltransferase AGO61 [Glycine soja]
16	7.7–14.8	7329938–19538088	arahy.Tifrunner.gnm1.ann1.VEL0RM.3	Molecular Function: nucleotide binding (GO:0000166);;	PREDICTED: TMV resistance protein N-like [Glycine max]
16	7.7–14.8	7329938–19538088	arahy.Tifrunner.gnm1.ann1.WW8Z9A.1	Molecular Function: oxidoreductase activity (GO:0016491);; Biological Process: oxidation-reduction process (GO:0055114);;	PREDICTED: short-chain dehydrogenase reductase 3b-like [Glycine max]
16	7.7–14.8	7329938–19538088	arahy.Tifrunner.gnm1.ann1.X2PZVA.1	Biological Process: metabolic process (GO:0008152);; Molecular Function: hydrolase activity (GO:0016787);;	unknown [Glycine max]
16	7.7–14.8	7329938–19538088	arahy.Tifrunner.gnm1.ann1.6YX1JV.1	Molecular Function: ATP binding (GO:0005524);; Biological Process: protein phosphorylation (GO:0006468);; Molecular Function: RNA polymerase II carboxy-terminal domain kinase activity (GO:0008353);;	PREDICTED: cyclin-dependent kinase F-4-like isoform X1 [Glycine max]
16	7.7–14.8	7329938–19538088	arahy.Tifrunner.gnm1.ann1.IN5DGA.1	Biological Process: MAPK cascade (GO:0000165);; Molecular Function: MAP kinase activity (GO:0004707);; Molecular Function: ATP binding (GO:0005524);; Biological Process: protein phosphorylation (GO:0006468);;	mitogen-activated protein kinase 16, partial [Populus alba]
16	7.7–14.8	7329938–19538088	arahy.Tifrunner.gnm1.ann1.8LB7BZ.1	Molecular Function: transporter activity (GO:0005215);; Biological Process: transport (GO:0006810);; Cellular Component: membrane (GO:0016020);;	PREDICTED: nitrate transporter 1.2-like isoform X1 [Glycine max]
16	7.7–14.8	7329938–19538088	arahy.Tifrunner.gnm1.ann1.P0AA9G.1	Molecular Function: hydrolase activity, hydrolyzing O-glycosyl compounds (GO:0004553);; Biological Process: carbohydrate metabolic process (GO:0005975);; Cellular Component: chloroplast (GO:0009507);; Cellular Component: apoplast (GO:0048046);;	hypothetical protein MIMGU_mgv1a004935mg [Erythranthe guttata]
16	7.7–14.8	7329938–19538088	arahy.Tifrunner.gnm1.ann1.914CGH.1	Molecular Function: chorismate synthase activity (GO:0004107);; Cellular Component: nucleolus (GO:0005730);; Biological Process: N-terminal protein myristoylation (GO:0006499);; Biological Process: amino acid transport (GO:0006865);; Biological Process: aromatic amino acid family biosynthetic process (GO:0009073);; Biological Process: chorismate biosynthetic process (GO:0009423);; Cellular Compon…	PREDICTED: chorismate synthase 1, chloroplastic-like isoform X1 [Glycine max]
16	7.7–14.8	7329938–19538088	arahy.Tifrunner.gnm1.ann1.JAEG6E.1	Molecular Function: DNA binding (GO:0003677);; Molecular Function: DNA-directed RNA polymerase activity (GO:0003899);; Cellular Component: nucleus (GO:0005634);; Biological Process: transcription, DNA-templated (GO:0006351);;	PREDICTED: DNA-directed RNA polymerases I, II, and III subunit RPABC1-like [Cicer arietinum]
16	7.7–14.8	7329938–19538088	arahy.Tifrunner.gnm1.ann1.FE8GQY.2	Molecular Function: binding (GO:0005488);;	Protein ALWAYS EARLY 3 [Glycine soja]
16	7.7–14.8	7329938–19538088	arahy.Tifrunner.gnm1.ann1.PP7FUY.2	Molecular Function: serine-type endopeptidase activity (GO:0004252);; Cellular Component: mitochondrion (GO:0005739);; Biological Process: proteolysis (GO:0006508);; Cellular Component: chloroplast stroma (GO:0009570);; Cellular Component: thylakoid (GO:0009579);; Cellular Component: chloroplast envelope (GO:0009941);; Biological Process: isopentenyl diphosphate biosynthetic process, methylerythr…	PREDICTED: uncharacterized protein LOC100809485 isoform X1 [Glycine max]
16	7.7–14.8	7329938–19538088	arahy.Tifrunner.gnm1.ann1.BD8YIG.2	Molecular Function: DNA binding (GO:0003677);; Biological Process: DNA replication (GO:0006260);; Biological Process: single-organism cellular process (GO:0044763);;	PREDICTED: DNA mismatch repair protein MSH6-like [Cicer arietinum]
16	7.7–14.8	7329938–19538088	arahy.Tifrunner.gnm1.ann1.T18680.1	Biological Process: DNA catabolic process, exonucleolytic (GO:0000738);; Molecular Function: nucleic acid binding (GO:0003676);; Molecular Function: exonuclease activity (GO:0004527);; Cellular Component: mitochondrion (GO:0005739);; Cellular Component: plastid (GO:0009536);; Molecular Function: nucleotidyltransferase activity (GO:0016779);;	DNA polymerase III polC-type [Medicago truncatula]
16	7.7–14.8	7329938–19538088	arahy.Tifrunner.gnm1.ann1.V4CQLG.1	--	PREDICTED: probable inactive serine/threonine-protein kinase fnkC-like [Glycine max]
16	7.7–14.8	7329938–19538088	arahy.Tifrunner.gnm1.ann1.KE246N.1	--	hypothetical protein PHAVU_003G248100g [Phaseolus vulgaris]
16	7.7–14.8	7329938–19538088	arahy.Tifrunner.gnm1.ann1.75KNIG.1	--	PREDICTED: protein YLS7-like [Glycine max]
16	7.7–14.8	7329938–19538088	arahy.Tifrunner.gnm1.ann1.Z5FZN7.5	Molecular Function: catalytic activity (GO:0003824);; Biological Process: metabolic process (GO:0008152);; Cellular Component: chloroplast (GO:0009507);;	PREDICTED: spermatogenesis-associated protein 20-like [Eucalyptus grandis]
16	7.7–14.8	7329938–19538088	arahy.Tifrunner.gnm1.ann1.UWQ5XH.1	Molecular Function: ATP binding (GO:0005524);; Biological Process: ATP catabolic process (GO:0006200);; Cellular Component: integral component of membrane (GO:0016021);; Molecular Function: ATPase activity, coupled to transmembrane movement of substances (GO:0042626);; Biological Process: transmembrane transport (GO:0055085);;	PREDICTED: ABC transporter B family member 21-like isoform X1 [Cicer arietinum]
16	7.7–14.8	7329938–19538088	arahy.Tifrunner.gnm1.ann1.BVXC9K.1	--	NHL repeat-containing protein 2 [Glycine soja]
16	7.7–14.8	7329938–19538088	arahy.Tifrunner.gnm1.ann1.CGL534.1	Molecular Function: transferase activity, transferring acyl groups other than amino-acyl groups (GO:0016747);;	hypothetical protein PHAVU_001G217900g [Phaseolus vulgaris]
16	7.7–14.8	7329938–19538088	arahy.Tifrunner.gnm1.ann1.J3JJ0R.1	Molecular Function: protein kinase activity (GO:0004672);; Molecular Function: purine ribonucleoside binding (GO:0032550);; Molecular Function: adenyl ribonucleotide binding (GO:0032559);; Molecular Function: anion binding (GO:0043168);;	putative resistance protein non-TIR 04, partial [Phaseolus vulgaris]
16	7.7–14.8	7329938–19538088	arahy.Tifrunner.gnm1.ann1.TIM68F.4	Cellular Component: peroxisome (GO:0005777);;	Endonuclease or glycosyl hydrolase with C2H2-type zinc finger domain, putative isoform 1 [Theobroma cacao]
16	7.7–14.8	7329938–19538088	arahy.Tifrunner.gnm1.ann1.FE8GQY.5	--	hypothetical protein PHAVU_007G179500g [Phaseolus vulgaris]
16	7.7–14.8	7329938–19538088	arahy.Tifrunner.gnm1.ann1.KE246N.3	--	hypothetical protein PHAVU_003G248100g [Phaseolus vulgaris]
16	7.7–14.8	7329938–19538088	arahy.Tifrunner.gnm1.ann1.TIM68F.3	Cellular Component: integral component of membrane (GO:0016021);;	PREDICTED: probable sugar phosphate/phosphate translocator At3g17430-like [Glycine max]
16	7.7–14.8	7329938–19538088	arahy.Tifrunner.gnm1.ann1.ECLV29.2	Biological Process: karyogamy (GO:0000741);; Molecular Function: calmodulin binding (GO:0005516);; Molecular Function: ATP binding (GO:0005524);; Cellular Component: cytosol (GO:0005829);; Cellular Component: plasma membrane (GO:0005886);; Biological Process: gluconeogenesis (GO:0006094);; Biological Process: ATP catabolic process (GO:0006200);; Biological Process: fatty acid beta-oxidation (GO:0…	PREDICTED: 26S protease regulatory subunit 6A homolog [Glycine max]
16	7.7–14.8	7329938–19538088	arahy.Tifrunner.gnm1.ann1.CUXT1U.1	Cellular Component: anaphase-promoting complex (GO:0005680);; Biological Process: photomorphogenesis (GO:0009640);; Biological Process: embryo development ending in seed dormancy (GO:0009793);; Biological Process: seed germination (GO:0009845);; Biological Process: regulation of flower development (GO:0009909);; Biological Process: meristem structural organization (GO:0009933);; Biological Proces…	hypothetical protein PHAVU_001G220400g [Phaseolus vulgaris]
16	7.7–14.8	7329938–19538088	arahy.Tifrunner.gnm1.ann1.7FEG0F.1	Molecular Function: hydrolase activity (GO:0016787);;	Putative pectinesterase 29 [Glycine soja]
16	7.7–14.8	7329938–19538088	arahy.Tifrunner.gnm1.ann1.LX9DGM.1	Biological Process: metabolic process (GO:0008152);; Molecular Function: phosphoglycolate phosphatase activity (GO:0008967);; Biological Process: response to arsenic-containing substance (GO:0046685);; Biological Process: photoperiodism, flowering (GO:0048573);;	PREDICTED: haloacid dehalogenase-like hydrolase domain-containing protein 3-like [Glycine max]
16	7.7–14.8	7329938–19538088	arahy.Tifrunner.gnm1.ann1.A4KSPL.1	Molecular Function: protein binding (GO:0005515);; Cellular Component: nucleus (GO:0005634);; Cellular Component: cytoplasm (GO:0005737);; Biological Process: induced systemic resistance, jasmonic acid mediated signaling pathway (GO:0009864);; Biological Process: polarity specification of adaxial/abaxial axis (GO:0009944);; Biological Process: proximal/distal pattern formation (GO:0009954);; Biol…	PREDICTED: regulatory protein NPR5-like isoform X1 [Citrus sinensis]
16	7.7–14.8	7329938–19538088	arahy.Tifrunner.gnm1.ann1.N3PAVK.1	Molecular Function: RNA binding (GO:0003723);; Molecular Function: ATP binding (GO:0005524);; Cellular Component: nucleus (GO:0005634);; Molecular Function: ATP-dependent helicase activity (GO:0008026);; Molecular Function: zinc ion binding (GO:0008270);; Cellular Component: chloroplast stroma (GO:0009570);; Biological Process: embryo development ending in seed dormancy (GO:0009793);; Cellular Co…	PREDICTED: DEAD-box ATP-dependent RNA helicase 3, chloroplastic-like [Glycine max]
16	7.7–14.8	7329938–19538088	arahy.Tifrunner.gnm1.ann1.W1VDQY.1	Molecular Function: oxidoreductase activity (GO:0016491);; Biological Process: oxidation-reduction process (GO:0055114);;	short-chain dehydrogenase/reductase [Medicago truncatula]
16	7.7–14.8	7329938–19538088	arahy.Tifrunner.gnm1.ann1.6QLZ34.4	Molecular Function: nucleotide binding (GO:0000166);; Molecular Function: nucleic acid binding (GO:0003676);;	uncharacterized protein LOC100796900 [Glycine max]
16	7.7–14.8	7329938–19538088	arahy.Tifrunner.gnm1.ann1.SB4BQ5.1	Cellular Component: chromosome, centromeric region (GO:0000775);; Cellular Component: vacuolar membrane (GO:0005774);; Cellular Component: plasma membrane (GO:0005886);; Biological Process: mitotic nuclear division (GO:0007067);;	PREDICTED: kinetochore protein nuf2 [Glycine max]
16	7.7–14.8	7329938–19538088	arahy.Tifrunner.gnm1.ann1.Z5FZN7.1	Molecular Function: catalytic activity (GO:0003824);; Biological Process: metabolic process (GO:0008152);; Cellular Component: chloroplast (GO:0009507);;	Spermatogenesis-associated protein 20 [Glycine soja]
16	7.7–14.8	7329938–19538088	arahy.Tifrunner.gnm1.ann1.BDKN1M.1	Molecular Function: transferase activity, transferring hexosyl groups (GO:0016758);;	Zeatin O-glucosyltransferase [Glycine soja]
16	7.7–14.8	7329938–19538088	arahy.Tifrunner.gnm1.ann1.DB7YIW.1	Molecular Function: catalytic activity (GO:0003824);;	hypothetical protein PHAVU_006G088600g [Phaseolus vulgaris]
16	7.7–14.8	7329938–19538088	arahy.Tifrunner.gnm1.ann1.EN33GJ.1	--	dehydration-induced-like protein [Phaseolus vulgaris]
16	7.7–14.8	7329938–19538088	arahy.Tifrunner.gnm1.ann1.W51I50.1	Cellular Component: vacuole (GO:0005773);; Molecular Function: UDP-N-acetylmuramate dehydrogenase activity (GO:0008762);; Biological Process: cytokinin catabolic process (GO:0009823);; Biological Process: xylem development (GO:0010089);; Cellular Component: cytoplasmic membrane-bounded vesicle (GO:0016023);; Molecular Function: cytokinin dehydrogenase activity (GO:0019139);; Biological Process: e…	hypothetical protein PHAVU_001G128800g [Phaseolus vulgaris]
16	7.7–14.8	7329938–19538088	arahy.Tifrunner.gnm1.ann1.K37DDY.1	Biological Process: transcription, DNA-templated (GO:0006351);;	PREDICTED: DELLA protein GAI1-like [Glycine max]
16	7.7–14.8	7329938–19538088	arahy.Tifrunner.gnm1.ann1.KX6P8K.2	Molecular Function: protein serine/threonine kinase activity (GO:0004674);; Molecular Function: protein kinase activator activity (GO:0030295);; Molecular Function: adenyl nucleotide binding (GO:0030554);; Biological Process: cellular response to glucose starvation (GO:0042149);; Biological Process: positive regulation of protein kinase activity (GO:0045860);; Biological Process: protein autophos…	PREDICTED: sucrose nonfermenting 4-like protein-like isoform X2 [Cicer arietinum]
16	7.7–14.8	7329938–19538088	arahy.Tifrunner.gnm1.ann1.H8DJRL.1	Molecular Function: DNA binding (GO:0003677);; Molecular Function: chromatin binding (GO:0003682);;	MYB-related protein [Lotus japonicus]
16	7.7–14.8	7329938–19538088	arahy.Tifrunner.gnm1.ann1.KW7YJP.1	--	PREDICTED: kanadaptin-like [Cicer arietinum]
16	7.7–14.8	7329938–19538088	arahy.Tifrunner.gnm1.ann1.C03B5F.1	--	hypothetical protein glysoja_029454 [Glycine soja]
16	7.7–14.8	7329938–19538088	arahy.Tifrunner.gnm1.ann1.5CG51V.1	Molecular Function: DNA binding (GO:0003677);; Cellular Component: nucleus (GO:0005634);;	PREDICTED: squamosa promoter-binding-like protein 12-like [Glycine max]
16	7.7–14.8	7329938–19538088	arahy.Tifrunner.gnm1.ann1.8SKS1Y.1	Cellular Component: cytoplasm (GO:0005737);; Biological Process: glycolytic process (GO:0006096);; Biological Process: water transport (GO:0006833);; Biological Process: hyperosmotic response (GO:0006972);; Biological Process: Golgi organization (GO:0007030);; Biological Process: response to temperature stimulus (GO:0009266);; Biological Process: response to water deprivation (GO:0009414);; Biolo…	unknown [Arachis hypogaea]
16	7.7–14.8	7329938–19538088	arahy.Tifrunner.gnm1.ann1.CWLZ7L.1	Molecular Function: nucleic acid binding (GO:0003676);; Cellular Component: intracellular (GO:0005622);; Molecular Function: zinc ion binding (GO:0008270);;	hypothetical protein PHAVU_001G222000g [Phaseolus vulgaris]
16	7.7–14.8	7329938–19538088	arahy.Tifrunner.gnm1.ann1.GCEP91.1	--	PAX-interacting protein 1 [Glycine soja]
16	7.7–14.8	7329938–19538088	arahy.Tifrunner.gnm1.ann1.DHC6FB.2	Biological Process: DNA damage checkpoint (GO:0000077);; Biological Process: regulation of DNA repair (GO:0006282);; Molecular Function: hydrolase activity (GO:0016787);; Cellular Component: checkpoint clamp complex (GO:0030896);;	cell cycle checkpoint control RAD9A-like protein [Medicago truncatula]
16	7.7–14.8	7329938–19538088	arahy.Tifrunner.gnm1.ann1.5V2BX3.1	Cellular Component: intracellular (GO:0005622);; Molecular Function: N-acetyltransferase activity (GO:0008080);;	PREDICTED: uncharacterized protein LOC100806087 isoform X2 [Glycine max]
16	7.7–14.8	7329938–19538088	arahy.Tifrunner.gnm1.ann1.YW2UEY.4	Biological Process: protein folding (GO:0006457);; Cellular Component: prefoldin complex (GO:0016272);; Molecular Function: unfolded protein binding (GO:0051082);;	Putative prefoldin subunit 4 [Glycine soja]
16	7.7–14.8	7329938–19538088	arahy.Tifrunner.gnm1.ann1.PP7FUY.1	--	PREDICTED: uncharacterized protein LOC100775790 [Glycine max]
16	7.7–14.8	7329938–19538088	arahy.Tifrunner.gnm1.ann1.ASC2XS.1	Molecular Function: electron carrier activity (GO:0009055);; Molecular Function: protein disulfide oxidoreductase activity (GO:0015035);; Biological Process: cell redox homeostasis (GO:0045454);;	PREDICTED: monothiol glutaredoxin-S11-like [Cicer arietinum]
16	7.7–14.8	7329938–19538088	arahy.Tifrunner.gnm1.ann1.ZN271A.1	Biological Process: lipid metabolic process (GO:0006629);; Molecular Function: hydrolase activity (GO:0016787);;	hypothetical protein PHAVU_001G126800g [Phaseolus vulgaris]
16	7.7–14.8	7329938–19538088	arahy.Tifrunner.gnm1.ann1.KX6P8K.1	Molecular Function: protein serine/threonine kinase activity (GO:0004674);; Molecular Function: protein kinase activator activity (GO:0030295);; Molecular Function: adenyl nucleotide binding (GO:0030554);; Biological Process: cellular response to glucose starvation (GO:0042149);; Biological Process: positive regulation of protein kinase activity (GO:0045860);; Biological Process: protein autophos…	PREDICTED: sucrose nonfermenting 4-like protein-like isoform X2 [Cicer arietinum]
16	7.7–14.8	7329938–19538088	arahy.Tifrunner.gnm1.ann1.YM9IV3.1	Molecular Function: catalytic activity (GO:0003824);; Biological Process: metabolic process (GO:0008152);;	phosphoglycerate mutase [Acacia mangium]
16	7.7–14.8	7329938–19538088	arahy.Tifrunner.gnm1.ann1.NLT8YT.1	Biological Process: transport (GO:0006810);; Cellular Component: membrane (GO:0016020);;	PREDICTED: bidirectional sugar transporter SWEET16-like [Glycine max]
16	7.7–14.8	7329938–19538088	arahy.Tifrunner.gnm1.ann1.FXT2JP.3	--	PREDICTED: protein BONZAI 3-like [Glycine max]
16	7.7–14.8	7329938–19538088	arahy.Tifrunner.gnm1.ann1.A4T2A7.1	Molecular Function: nucleic acid binding (GO:0003676);; Molecular Function: ATP binding (GO:0005524);; Molecular Function: ATP-dependent helicase activity (GO:0008026);;	DEAD-box ATP-dependent RNA helicase [Medicago truncatula]
16	7.7–14.8	7329938–19538088	arahy.Tifrunner.gnm1.ann1.I9CJRL.1	--	hypothetical protein PHAVU_001G130100g [Phaseolus vulgaris]
16	7.7–14.8	7329938–19538088	arahy.Tifrunner.gnm1.ann1.MW0P8M.1	Molecular Function: structural constituent of ribosome (GO:0003735);; Biological Process: translation (GO:0006412);; Cellular Component: cytosolic large ribosomal subunit (GO:0022625);;	uncharacterized protein LOC100499789 [Glycine max]
16	7.7–14.8	7329938–19538088	arahy.Tifrunner.gnm1.ann1.Y2VA06.1	Molecular Function: protein serine/threonine kinase activity (GO:0004674);; Molecular Function: ATP binding (GO:0005524);; Cellular Component: cytosol (GO:0005829);; Biological Process: protein phosphorylation (GO:0006468);; Biological Process: meristem structural organization (GO:0009933);; Molecular Function: tau-protein kinase activity (GO:0050321);;	unknown [Medicago truncatula]
16	7.7–14.8	7329938–19538088	arahy.Tifrunner.gnm1.ann1.X1CI0G.2	Molecular Function: damaged DNA binding (GO:0003684);; Molecular Function: ATP binding (GO:0005524);; Biological Process: DNA replication initiation (GO:0006270);; Biological Process: regulation of DNA replication (GO:0006275);; Biological Process: pyrimidine dimer repair (GO:0006290);; Biological Process: mismatch repair (GO:0006298);; Molecular Function: mismatched DNA binding (GO:0030983);; Bi…	PREDICTED: DNA mismatch repair protein MSH6-like [Glycine max]
16	7.7–14.8	7329938–19538088	arahy.Tifrunner.gnm1.ann1.LUDT77.1	Cellular Component: cytoplasm (GO:0005737);; Biological Process: translational termination (GO:0006415);; Biological Process: photomorphogenesis (GO:0009640);; Biological Process: seed germination (GO:0009845);; Biological Process: regulation of flower development (GO:0009909);; Biological Process: meristem structural organization (GO:0009933);; Biological Process: seed dormancy process (GO:00101…	Peptide chain release factor 2 [Glycine soja]
16	7.7–14.8	7329938–19538088	arahy.Tifrunner.gnm1.ann1.VDB3CB.1	--	PREDICTED: uncharacterized protein LOC100806105 isoform X1 [Glycine max]
16	7.7–14.8	7329938–19538088	arahy.Tifrunner.gnm1.ann1.UYCW98.1	--	hypothetical protein PHAVU_008G139700g [Phaseolus vulgaris]
16	7.7–14.8	7329938–19538088	arahy.Tifrunner.gnm1.ann1.FE8GQY.1	Molecular Function: binding (GO:0005488);;	Protein ALWAYS EARLY 3 [Glycine soja]
16	7.7–14.8	7329938–19538088	arahy.Tifrunner.gnm1.ann1.NKCT11.1	--	PREDICTED: calcium-transporting ATPase 9, plasma membrane-type-like [Cicer arietinum]
16	7.7–14.8	7329938–19538088	arahy.Tifrunner.gnm1.ann1.GI5ZH0.2	Molecular Function: thioredoxin-disulfide reductase activity (GO:0004791);; Molecular Function: enzyme activator activity (GO:0008047);; Cellular Component: chloroplast stroma (GO:0009570);; Biological Process: thylakoid membrane organization (GO:0010027);; Biological Process: regulation of chlorophyll biosynthetic process (GO:0010380);; Biological Process: regulation of starch biosynthetic proce…	hypothetical protein PHAVU_007G251800g [Phaseolus vulgaris]
16	7.7–14.8	7329938–19538088	arahy.Tifrunner.gnm1.ann1.07EWQF.2	--	hypothetical protein PHAVU_001G201900g [Phaseolus vulgaris]
16	7.7–14.8	7329938–19538088	arahy.Tifrunner.gnm1.ann1.HPD6K5.1	Molecular Function: glycerol-3-phosphate dehydrogenase [NAD+] activity (GO:0004367);; Cellular Component: cytosol (GO:0005829);; Biological Process: carbohydrate metabolic process (GO:0005975);; Cellular Component: glycerol-3-phosphate dehydrogenase complex (GO:0009331);; Biological Process: glycerol-3-phosphate catabolic process (GO:0046168);; Molecular Function: glycerol-3-phosphate dehydrogena…	Glycerol-3-phosphate dehydrogenase [NAD(P)+] 1 [Glycine soja]
16	7.7–14.8	7329938–19538088	arahy.Tifrunner.gnm1.ann1.20HJGU.2	Molecular Function: DNA binding (GO:0003677);; Molecular Function: DNA topoisomerase type II (ATP-hydrolyzing) activity (GO:0003918);; Molecular Function: ATP binding (GO:0005524);; Cellular Component: chromosome (GO:0005694);; Cellular Component: mitochondrion (GO:0005739);; Biological Process: DNA topological change (GO:0006265);; Cellular Component: chloroplast (GO:0009507);;	PREDICTED: DNA gyrase subunit B, chloroplastic/mitochondrial-like [Cicer arietinum]
16	7.7–14.8	7329938–19538088	arahy.Tifrunner.gnm1.ann1.MJP89X.1	Molecular Function: mechanically-gated ion channel activity (GO:0008381);; Cellular Component: integral component of membrane (GO:0016021);;	DUF3595 family protein [Medicago truncatula]
16	7.7–14.8	7329938–19538088	arahy.Tifrunner.gnm1.ann1.4918BH.1	--	PREDICTED: putative disease resistance protein RGA1-like [Glycine max]
16	7.7–14.8	7329938–19538088	arahy.Tifrunner.gnm1.ann1.Q04WA8.1	Molecular Function: enzyme inhibitor activity (GO:0004857);; Cellular Component: cell wall (GO:0005618);; Molecular Function: pectinesterase activity (GO:0030599);; Biological Process: cell wall modification (GO:0042545);; Biological Process: negative regulation of catalytic activity (GO:0043086);; Molecular Function: aspartyl esterase activity (GO:0045330);; Biological Process: pectin catabolic …	hypothetical protein PHAVU_007G218500g [Phaseolus vulgaris]
16	7.7–14.8	7329938–19538088	arahy.Tifrunner.gnm1.ann1.Y2FERZ.1	--	hypothetical protein MTR_7g107650 [Medicago truncatula]
16	7.7–14.8	7329938–19538088	arahy.Tifrunner.gnm1.ann1.55QT47.1	Biological Process: signal transduction (GO:0007165);; Molecular Function: transferase activity, transferring phosphorus-containing groups (GO:0016772);; Biological Process: cellular metabolic process (GO:0044237);;	PREDICTED: histidine kinase CKI1-like isoform X1 [Glycine max]
16	7.7–14.8	7329938–19538088	arahy.Tifrunner.gnm1.ann1.KXG6YW.1	--	PREDICTED: serine/threonine-protein phosphatase 7 long form homolog, partial [Cucumis sativus]
16	7.7–14.8	7329938–19538088	arahy.Tifrunner.gnm1.ann1.Y2VA06.2	Molecular Function: protein serine/threonine kinase activity (GO:0004674);; Molecular Function: ATP binding (GO:0005524);; Cellular Component: cytosol (GO:0005829);; Biological Process: protein phosphorylation (GO:0006468);; Biological Process: meristem structural organization (GO:0009933);; Molecular Function: tau-protein kinase activity (GO:0050321);;	unknown [Medicago truncatula]
16	7.7–14.8	7329938–19538088	arahy.Tifrunner.gnm1.ann1.45FEHG.1	Molecular Function: sequence-specific DNA binding transcription factor activity (GO:0003700);; Cellular Component: nucleus (GO:0005634);; Biological Process: regulation of transcription, DNA-templated (GO:0006355);; Molecular Function: sequence-specific DNA binding (GO:0043565);;	hypothetical protein VITISV_022759 [Vitis vinifera]
16	7.7–14.8	7329938–19538088	arahy.Tifrunner.gnm1.ann1.MDQW5U.1	--	PREDICTED: uncharacterized protein At5g39865-like [Cicer arietinum]
16	7.7–14.8	7329938–19538088	arahy.Tifrunner.gnm1.ann1.YMSH9Z.1	Cellular Component: membrane (GO:0016020);;	nodulin MtN21/EamA-like transporter family protein [Medicago truncatula]
16	7.7–14.8	7329938–19538088	arahy.Tifrunner.gnm1.ann1.TYVF6X.1	Biological Process: RNA splicing, via endonucleolytic cleavage and ligation (GO:0000394);; Molecular Function: translation initiation factor activity (GO:0003743);; Cellular Component: nucleus (GO:0005634);; Cellular Component: cytoplasm (GO:0005737);; Biological Process: DNA-templated transcription, initiation (GO:0006352);; Biological Process: regulation of transcription, DNA-templated (GO:0006…	PREDICTED: transcription initiation factor IIB-like [Fragaria vesca subsp. vesca]
16	7.7–14.8	7329938–19538088	arahy.Tifrunner.gnm1.ann1.XGP1KG.2	Cellular Component: cytosol (GO:0005829);; Biological Process: intracellular protein transport (GO:0006886);; Biological Process: ER to Golgi vesicle-mediated transport (GO:0006888);; Molecular Function: zinc ion binding (GO:0008270);; Cellular Component: COPII vesicle coat (GO:0030127);;	PREDICTED: protein transport protein SEC23-like isoform X1 [Glycine max]
16	7.7–14.8	7329938–19538088	arahy.Tifrunner.gnm1.ann1.0SU9K7.1	--	hypothetical protein MTR_5g024973 [Medicago truncatula]
16	7.7–14.8	7329938–19538088	arahy.Tifrunner.gnm1.ann1.NKU5VC.1	--	hypothetical protein PHAVU_002G237900g [Phaseolus vulgaris]

## Sheet: Table S9
	Table S9 SNPs loacted in two stable and pleiotropic QTL regions
SNP Number	SNPs	Chr	SNP Position	Gene	SNP Location
Region I
1	Marker893	2	92751772	Arahy.0XA03X	downstream (4.8kb apart)
2	Marker897	2	93021161	Arahy.50DDZI	upstream (24.5kb apart)
3	Marker900	2	93572297	Arahy.XI4KEW	downstream (11.4kb apart)
4	Marker901	2	94029229	Arahy.CNJ4ZE	upstream (33.3kb apart)
5	Marker902	2	94266097	Arahy.DR7X1V	upstream (2.2kb apart)
6	Marker905	2	94594807	Arahy.DY372L	downstream (1.1kb apart)
7	Marker907	2	95021147	Arahy.7U8F1S	upstream (2.0kb apart)
8	Marker909	2	95352212	Arahy.S8SU5Z	downstream (6.0kb apart)
9	Marker915	2	96613156	Arahy.M32WB3	upstream (5.2kb apart)
10	Marker916	2	96665955	Arahy.158MUU	upstream (7.2kb apart)
11	Marker918	2	97078777	Arahy.PHJ7DT	downstream (7.2kb apart)
12	Marker919	2	97295097	Arahy.IUKN41	upstream (11.3kb apart)
13	Marker925	2	97831795	Arahy.S6W881	downstream (2.7kb apart)
14	Marker926	2	98054661	Arahy.J9BD7G	upstream (4.8kb apart)
15	Marker927	2	98073633	Arahy.X8VGS7	downstream (2.5kb apart)
16	Marker938	2	99808878	Arahy.XMHW97	intron
Region II
1	Marker9360	16	7329938	Arahy.E8Y1RF	3'-UTR
2	Marker9363	16	7838471	Arahy.2959SN	downstream (0.9kb apart)
3	Marker9368	16	8089866	Arahy.WY7AF9	downstream (7.7kb apart)
4	Marker9372	16	8494355	Arahy.W51I50	upstream (39.3kb apart)
5	Marker9374	16	8658768	Arahy.73WXPF	downstream (10.9kb apart)
6	Marker9375	16	8837327	Arahy.UMPL4K	downstream (20.6kb apart)
7	Marker9379	16	9281748	Arahy.C03B5F	downstream (41.7kb apart)
8	Marker9380	16	9365041	Arahy.PHPT4F	upstream (12.0kb apart)
9	Marker9381	16	9522077	Arahy.MY0PXK	upstream (1.1kb apart)
10	Marker9383	16	9746643	Arahy.KXG6YW	upstream (0.4kb apart)
11	Marker9384	16	9781565	Arahy.74Q5DQ	upstream (1.0kb apart)
12	Marker9388	16	10329125	Arahy.71XUKN	upstream (6.3kb apart)
13	Marker9389	16	10597891	Arahy.X1A7R1	upstream (13.0kb apart)
14	Marker9391	16	10841396	Arahy.1DMU41	downstream (0.4kb apart)
15	Marker9392	16	11089020	Arahy.H4ADU3	downstream (0.9kb apart)
16	Marker9393	16	11165512	Arahy.6G1AZV	downstream (2.8kb apart)
17	Marker9394	16	11356367	Arahy.6AV2XZ	upstream (3.2kb apart)
18	Marker9395	16	11608087	Arahy.ATL5H8	downstream (0.2kb apart)
19	Marker9396	16	11680390	Arahy.Y6TMI0	upstream (5.5kb apart)
20	Marker9405	16	12120165	Arahy.KWM0H4	downstream (5.6kb apart)
21	Marker9407	16	12280074	Arahy.626Q4X	downstream (3.6kb apart)
22	Marker9408	16	12280097	Arahy.626Q4X	downstream (3.6kb apart)
23	Marker9410	16	12754665	Arahy.H8DJRL	downstream (14.3kb apart)
24	Marker9415	16	12982727	Arahy.WFL4FE	downstream (3.1kb apart)
25	Marker9416	16	13041392	Arahy.K37DDY	upstream (1.9kb apart)
26	Marker9424	16	13296078	Arahy.T832D6	downstream (0.4kb apart)
27	Marker9426	16	13562934	Arahy.HZ3A81	upstream (29.2kb apart)
28	Marker9427	16	13599412	Arahy.HZ3A81	downstream (4.8kb apart)
29	Marker9428	16	14157223	Arahy.YY2QIM	downstream (16.0kb apart)
30	Marker9430	16	14479968	Arahy.C6WM64	downstream (19.7kb apart)
31	Marker9431	16	14573024	Arahy.C6WM64	upstream (71.4kb apart)
32	Marker9432	16	14598592	Arahy.IRP95Z	upstream (46.4kb apart)
33	Marker9434	16	14716292	Arahy.QQUH6W	downstream (17.4kb apart)
34	Marker9437	16	15028833	Arahy.03LME3	exon(synonymous)
35	Marker9439	16	15215408	Arahy.36CNLM	upstream (10.4kb apart)
36	Marker9444	16	15958202	Arahy.HI2T5K	upstream (18.7kb apart)
37	Marker9445	16	16186008	Arahy.A2DFR6	downstream (2.7kb apart)
38	Marker9447	16	16563578	Arahy.S47DRU	upstream (7.5kb apart)
39	Marker9448	16	16907069	Arahy.RGBH4Y	downstream (22.9kb apart)
40	Marker9454	16	17726241	Arahy.LSZ084	intron
41	Marker9455	16	17735004	Arahy.LSZ084	downstream (5.4kb apart)
42	Marker9456	16	17813256	Arahy.KD6WCB	downstream (8.9kb apart)
43	Marker9457	16	17830839	Arahy.SVE7QB	downstream (2.2kb apart)
44	Marker9459	16	17889310	Arahy.RHK7YZ	downstream (20.9kb apart)
45	Marker9462	16	18234048	Arahy.M3U15Z	upstream (0.8kb apart)
46	Marker9463	16	18311886	Arahy.A6JL9Q	downstream (0.7kb apart)
47	Marker9464	16	18812915	Arahy.7W6DY5	downstream (0.1kb apart)
48	Marker9478	16	19129604	Arahy.NF6T15	downstream (10.5kb apart)
49	Marker9482	16	19422296	Arahy.678G3Q	downstream (44.9kb apart)
50	Marker9483	16	19538088	Arahy.82F4VT	downstream (1.9kb apart)
